# Supplementary material for: GeFaST: An improved method for OTU assignment by generalising Swarm’s fastidious clustering approach
Source: BMC Bioinformatics. 2018 Sep 12;19:321. doi: 10.1186/s12859-018-2349-1 (PMC6134716; doi:10.1186/s12859-018-2349-1)
Supplement: Supplementary file 2 — Tabular data showing results on the statistical significance of differences in clustering quality on the uneven data set. (CSV 220 KB) [file 12859_2018_2349_MOESM2_ESM.csv]

method1	threshold1	submethod1	method2	threshold2	submethod2	metric	mean_diff	sd_diff	p_value	power1	power2
swarm-v1	1	nf	gefast-s	1	nf	recall	0.0328318	0.0169301449255463	0.0122886677866392	1.93925097182478	0.0355646403082461
swarm-v1	1	nf	gefast-s	1	nf	precision	-7.39999999999741e-05	5.34462346662572e-05	0.0363622533739118	1.38456900588159	7.47776123912305e-05
swarm-v1	1	nf	gefast-s	1	nf	adjrandindex	0.00384719999999998	0.00267873117352228	0.0325441092418656	1.43620234759925	0.00403978546042653
swarm-v1	2	nf	gefast-s	2	nf	recall	0.000388999999999995	0.000488550918533567	0.149609385050473	0.796232255928647	0.000402154763833317
swarm-v1	2	nf	gefast-s	2	nf	precision	-0.000215600000000005	0.000482096255948965	0.373900966300059	0.447213595499958	0.000219988686296138
swarm-v1	2	nf	gefast-s	2	nf	adjrandindex	5.60000000005001e-06	6.92300512783155e-05	0.865260533844366	0.0808897277504121	5.80569941369694e-06
swarm-v1	3	nf	gefast-s	3	nf	recall	-0.000232799999999989	0.000368377116553111	0.230500751820027	0.631961078848459	0.000238884287242336
swarm-v1	3	nf	gefast-s	3	nf	precision	0	0	NaN	NaN	0
swarm-v1	3	nf	gefast-s	3	nf	adjrandindex	3.5999999999925e-06	2.66702080981944e-05	0.777824270493652	0.134982073883264	3.71172285801887e-06
swarm-v1	4	nf	gefast-s	4	nf	recall	-0.000373399999999968	0.0004435237310449	0.132891786416797	0.841894072094572	0.000381709003415415
swarm-v1	4	nf	gefast-s	4	nf	precision	0	0	NaN	NaN	0
swarm-v1	4	nf	gefast-s	4	nf	adjrandindex	5.79999999998915e-06	2.99532969804401e-05	0.687353389870847	0.193634777626537	5.96325544806529e-06
swarm-v1	5	nf	gefast-s	5	nf	recall	-0.000537799999999988	0.000589702212985533	0.111036726335573	0.911985724586693	0.000548662138690718
swarm-v1	5	nf	gefast-s	5	nf	precision	0	0	NaN	NaN	0
swarm-v1	5	nf	gefast-s	5	nf	adjrandindex	-1.09999999999832e-05	2.63723339884976e-05	0.403787553949967	0.41710377264223	1.13000072833511e-05
swarm-v1	6	nf	gefast-s	6	nf	recall	0.00108140000000001	0.00149166309869221	0.180320627309653	0.724962627920548	0.00110107791393897
swarm-v1	6	nf	gefast-s	6	nf	precision	-5.20000000003851e-06	5.2630789468169e-06	0.0917007969673435	0.988014820333154	5.31740620201655e-06
swarm-v1	6	nf	gefast-s	6	nf	adjrandindex	7.83999999999896e-05	0.000110332678749309	0.187282286064584	0.710578233835191	8.05675407765165e-05
swarm-v1	7	nf	gefast-s	7	nf	recall	0.00187140000000001	0.00196840628428178	0.100674502183593	0.950718362841867	0.00190597728695124
swarm-v1	7	nf	gefast-s	7	nf	precision	0.00184759999999997	0.00195272048691051	0.101834799951543	0.946167161344812	0.00189320076965843
swarm-v1	7	nf	gefast-s	7	nf	adjrandindex	0.001885	0.00170312110550014	0.0685880366871594	1.10679152170242	0.00194073899428538
swarm-v1	8	nf	gefast-s	8	nf	recall	0.00658580000000002	0.00326902603232217	0.0107828883774807	2.01460616553175	0.0067236008722366
swarm-v1	8	nf	gefast-s	8	nf	precision	0.00610699999999997	0.00365793890052856	0.0202411433515332	1.66951941135964	0.00627911493576988
swarm-v1	8	nf	gefast-s	8	nf	adjrandindex	0.00786320000000003	0.00276649791252402	0.00314089421377611	2.84229384898615	0.0081298123170503
swarm-v1	9	nf	gefast-s	9	nf	recall	0.0065752	0.00206417724529654	0.0020537397957227	3.18538537084561	0.00671659918945627
swarm-v1	9	nf	gefast-s	9	nf	precision	0.00520479999999999	0.00346962075737389	0.0284539219612033	1.5001063124661	0.0053600031800818
swarm-v1	9	nf	gefast-s	9	nf	adjrandindex	0.00686579999999999	0.00337003452504572	0.0103737214724045	2.03730850499427	0.00711319183270726
swarm-v1	10	nf	gefast-s	10	nf	recall	0.00624780000000003	0.00183620034309984	0.00160159186996353	3.40256989030543	0.00638316066678378
swarm-v1	10	nf	gefast-s	10	nf	precision	0.00489139999999999	0.00330215971751823	0.0295927289772808	1.48127299053729	0.00504036963672427
swarm-v1	10	nf	gefast-s	10	nf	adjrandindex	0.00550700000000002	0.00234731751154378	0.00631438476096406	2.34608227174951	0.00571216437922508
swarm-v1	1	nf	gefast-s	1	f1	recall	0.0203438	0.0165548312344161	0.0514883167927584	1.228873898618	0.021889116932653
swarm-v1	1	nf	gefast-s	1	f1	precision	0.000258999999999987	4.34108281423153e-05	0.000182519664767961	5.96625337694314	0.000261765685348537
swarm-v1	1	nf	gefast-s	1	f1	adjrandindex	-0.0066632	0.00217612917815099	0.00238148830405975	3.06195058037023	0.00695835243524583
swarm-v1	2	nf	gefast-s	2	f1	recall	-0.00627619999999998	0.00112161588790459	0.000234709140213646	5.59567679780752	0.00646616360088308
swarm-v1	2	nf	gefast-s	2	f1	precision	5.88000000000255e-05	0.000472688798259505	0.794679417371154	0.124394739660711	6.00053147564759e-05
swarm-v1	2	nf	gefast-s	2	f1	adjrandindex	-0.00526539999999998	0.000441740081948629	1.17784550402775e-05	11.9196790492114	0.00544393437212733
swarm-v1	3	nf	gefast-s	3	f1	recall	-0.00387139999999997	0.000342096185304623	1.44818469731816e-05	11.3167002916231	0.00396517764075717
swarm-v1	3	nf	gefast-s	3	f1	precision	0.000233400000000006	3.13097428925721e-05	7.58886362506404e-05	7.45454859852514	0.000238274743847
swarm-v1	3	nf	gefast-s	3	f1	adjrandindex	-0.00270519999999996	0.000246027843952674	1.62396386317151e-05	10.9955034216385	0.00278526408734927
swarm-v1	4	nf	gefast-s	4	f1	recall	-0.00227019999999996	0.000287464258647917	6.04035121551043e-05	7.89732960430558	0.00231846937311349
swarm-v1	4	nf	gefast-s	4	f1	precision	0.000569400000000009	8.45239610997985e-05	0.000113189827115238	6.73655129966887	0.000581537442422032
swarm-v1	4	nf	gefast-s	4	f1	adjrandindex	-0.000814800000000027	6.26314617424875e-05	8.31311252434737e-06	13.0094361097641	0.000837381327300817
swarm-v1	5	nf	gefast-s	5	f1	recall	-0.0011646	0.000528539780905878	0.00788965869710921	2.20342922533469	0.00118774208556945
swarm-v1	5	nf	gefast-s	5	f1	precision	0.000909599999999977	0.000119026467644843	6.87911777789167e-05	7.64199776737128	0.000929699166275691
swarm-v1	5	nf	gefast-s	5	f1	adjrandindex	0.00045320000000002	0.000104336954143735	0.00062909968069449	4.34361922599055	0.00046567133016161
swarm-v1	6	nf	gefast-s	6	f1	recall	0.000953000000000004	0.00149986949432279	0.228421508200646	0.635388614547625	0.000970278031999224
swarm-v1	6	nf	gefast-s	6	f1	precision	0.00106819999999999	0.00015617362133215	0.000106599326283011	6.8398234662699	0.00109291775584142
swarm-v1	6	nf	gefast-s	6	f1	adjrandindex	0.000974599999999981	0.000109511643216584	3.76244979640372e-05	8.89951032944036	0.00100200637743232
swarm-v1	7	nf	gefast-s	7	f1	recall	0.00184799999999998	0.00196371039107096	0.103150435742772	0.941075633353513	0.00188212250458358
swarm-v1	7	nf	gefast-s	7	f1	precision	0.00259000000000003	0.00198475741590756	0.043332314715806	1.30494536976737	0.00265493384089384
swarm-v1	7	nf	gefast-s	7	f1	adjrandindex	0.0024994	0.00174977578563653	0.0330888306064514	1.42841158308221	0.00257412080653588
swarm-v1	8	nf	gefast-s	8	f1	recall	0.00657240000000003	0.0032578350633511	0.0107312472785342	2.01741336568447	0.00670987459464496
swarm-v1	8	nf	gefast-s	8	f1	precision	0.00662219999999998	0.0037118037663648	0.0162737203364779	1.78409216026135	0.00681063879743916
swarm-v1	8	nf	gefast-s	8	f1	adjrandindex	0.0083628	0.00284371644156023	0.00276817071967656	2.9407995388639	0.00864858559201982
swarm-v1	9	nf	gefast-s	9	f1	recall	0.00656680000000003	0.00206144577905898	0.0020533865430714	3.18553127455901	0.00670798976865059
swarm-v1	9	nf	gefast-s	9	f1	precision	0.0056352	0.00349424787329117	0.0226344722609257	1.61270757094067	0.00580452376268117
swarm-v1	9	nf	gefast-s	9	f1	adjrandindex	0.00729019999999998	0.00342354490258268	0.00889506058203442	2.12943022727709	0.00755454485634062
swarm-v1	10	nf	gefast-s	10	f1	recall	0.00624200000000001	0.00183177768847642	0.00159263041520212	3.40761875159195	0.00637721611324924
swarm-v1	10	nf	gefast-s	10	f1	precision	0.0052052	0.00330684104546922	0.0244560545757955	1.57407021638726	0.00536459388647368
swarm-v1	10	nf	gefast-s	10	f1	adjrandindex	0.00579140000000005	0.00233511226710839	0.00517106456778806	2.48013771396595	0.00600804593062628
swarm-v1	1	nf	gefast-s	1	2f	recall	0.0203438	0.0165548312344161	0.0514883167927584	1.228873898618	0.021889116932653
swarm-v1	1	nf	gefast-s	1	2f	precision	0.000258999999999987	4.34108281423153e-05	0.000182519664767961	5.96625337694314	0.000261765685348537
swarm-v1	1	nf	gefast-s	1	2f	adjrandindex	-0.0066632	0.00217612917815099	0.00238148830405975	3.06195058037023	0.00695835243524583
swarm-v1	2	nf	gefast-s	2	2f	recall	-0.00989339999999996	0.00160799325247343	0.000161741645514625	6.15263775813852	0.010173889033715
swarm-v1	2	nf	gefast-s	2	2f	precision	0.00027020000000002	0.000471726297761754	0.26948503734807	0.572789775092177	0.000275768454517873
swarm-v1	2	nf	gefast-s	2	2f	adjrandindex	-0.0079804	0.00071550667362365	1.53435848691059e-05	11.1534948508358	0.00823942783655446
swarm-v1	3	nf	gefast-s	3	2f	recall	-0.00639199999999998	0.000622780458909862	2.13563519120905e-05	10.2636489449087	0.00653839465635578
swarm-v1	3	nf	gefast-s	3	2f	precision	0.00169820000000003	0.000217172051608858	6.28145751392829e-05	7.81960656272017	0.00173496547998995
swarm-v1	3	nf	gefast-s	3	2f	adjrandindex	-0.00307679999999997	0.000144916182671231	1.17760118951313e-06	21.2315832730721	0.00316725620372718
swarm-v1	4	nf	gefast-s	4	2f	recall	-0.00304639999999998	0.000251098187966367	1.09777678030957e-05	12.1323057911036	0.00310994043704543
swarm-v1	4	nf	gefast-s	4	2f	precision	0.00327780000000002	0.00047045212296259	9.91077859569443e-05	6.96734022446035	0.00335230669239177
swarm-v1	4	nf	gefast-s	4	2f	adjrandindex	0.00113779999999999	0.000335707759815005	0.00162552142678437	3.38925737262369	0.00117050737040035
swarm-v1	5	nf	gefast-s	5	2f	recall	-0.00133400000000001	0.000507948324143344	0.00420000972612711	2.62625140510072	0.00136039076459877
swarm-v1	5	nf	gefast-s	5	2f	precision	0.00365999999999997	0.000529561139057636	0.000102311637718316	6.91138327580648	0.00374613948044113
swarm-v1	5	nf	gefast-s	5	2f	adjrandindex	0.00282140000000002	0.000430266545294888	0.000125879378453474	6.55733063807306	0.00290257187373495
swarm-v1	6	nf	gefast-s	6	2f	recall	0.000906800000000008	0.00150632971158379	0.249498551071786	0.601993038460734	0.000923218706113267
swarm-v1	6	nf	gefast-s	6	2f	precision	0.00329979999999999	0.000501683864600013	0.000124369474741386	6.57744893316607	0.00338001485043192
swarm-v1	6	nf	gefast-s	6	2f	adjrandindex	0.00294040000000002	0.000322441157422594	3.41551448563559e-05	9.11918324417347	0.00302614397381159
swarm-v1	7	nf	gefast-s	7	2f	recall	0.00181579999999999	0.00196032936008215	0.107083374576937	0.92627291973217	0.0018492976223418
swarm-v1	7	nf	gefast-s	7	2f	precision	0.00446900000000001	0.0021293974499844	0.00935777267045332	2.09871576582979	0.00458545825904239
swarm-v1	7	nf	gefast-s	7	2f	adjrandindex	0.00420079999999998	0.00189319536762586	0.0076973489033862	2.21889408342888	0.00433017881469703
swarm-v1	8	nf	gefast-s	8	2f	recall	0.00654899999999998	0.00326267811774314	0.0109197082482621	2.00724673524646	0.00668590527657686
swarm-v1	8	nf	gefast-s	8	2f	precision	0.00821780000000001	0.00387513466862767	0.00902445592268825	2.12064888132268	0.0084585828657137
swarm-v1	8	nf	gefast-s	8	2f	adjrandindex	0.00977779999999999	0.00301040947380914	0.0019087978304349	3.24799668784856	0.0101193451000121
swarm-v1	9	nf	gefast-s	9	2f	recall	0.00653940000000002	0.00205753221116951	0.00207105000744393	3.17827345035002	0.00667990717141573
swarm-v1	9	nf	gefast-s	9	2f	precision	0.00695540000000001	0.00355468919879078	0.0119188099520119	1.95668302094205	0.00716926712451823
swarm-v1	9	nf	gefast-s	9	2f	adjrandindex	0.00844519999999998	0.00352764605650853	0.00587319545722679	2.39400434871252	0.0087566658475308
swarm-v1	10	nf	gefast-s	10	2f	recall	0.00622320000000001	0.00182843052916978	0.00159980332240574	3.40357476027582	0.00635794780254809
swarm-v1	10	nf	gefast-s	10	2f	precision	0.00634699999999999	0.00337963844220061	0.0137028472585877	1.87801154133731	0.00654520922549663
swarm-v1	10	nf	gefast-s	10	2f	adjrandindex	0.00682119999999999	0.00241044740660317	0.00319227080146956	2.82984809430565	0.00708015085334023
swarm-v2	1	nf	gefast-s	1	nf	recall	0	0	NaN	NaN	0
swarm-v2	1	nf	gefast-s	1	nf	precision	0	0	NaN	NaN	0
swarm-v2	1	nf	gefast-s	1	nf	adjrandindex	0	0	NaN	NaN	0
swarm-v2	2	nf	gefast-s	2	nf	recall	0	0	NaN	NaN	0
swarm-v2	2	nf	gefast-s	2	nf	precision	0	0	NaN	NaN	0
swarm-v2	2	nf	gefast-s	2	nf	adjrandindex	0	0	NaN	NaN	0
swarm-v2	3	nf	gefast-s	3	nf	recall	0	0	NaN	NaN	0
swarm-v2	3	nf	gefast-s	3	nf	precision	0	0	NaN	NaN	0
swarm-v2	3	nf	gefast-s	3	nf	adjrandindex	0	0	NaN	NaN	0
swarm-v2	4	nf	gefast-s	4	nf	recall	0	0	NaN	NaN	0
swarm-v2	4	nf	gefast-s	4	nf	precision	0	0	NaN	NaN	0
swarm-v2	4	nf	gefast-s	4	nf	adjrandindex	0	0	NaN	NaN	0
swarm-v2	5	nf	gefast-s	5	nf	recall	0	0	NaN	NaN	0
swarm-v2	5	nf	gefast-s	5	nf	precision	0	0	NaN	NaN	0
swarm-v2	5	nf	gefast-s	5	nf	adjrandindex	0	0	NaN	NaN	0
swarm-v2	6	nf	gefast-s	6	nf	recall	0	0	NaN	NaN	0
swarm-v2	6	nf	gefast-s	6	nf	precision	0	0	NaN	NaN	0
swarm-v2	6	nf	gefast-s	6	nf	adjrandindex	0	0	NaN	NaN	0
swarm-v2	7	nf	gefast-s	7	nf	recall	0	0	NaN	NaN	0
swarm-v2	7	nf	gefast-s	7	nf	precision	0	0	NaN	NaN	0
swarm-v2	7	nf	gefast-s	7	nf	adjrandindex	0	0	NaN	NaN	0
swarm-v2	8	nf	gefast-s	8	nf	recall	0	0	NaN	NaN	0
swarm-v2	8	nf	gefast-s	8	nf	precision	0	0	NaN	NaN	0
swarm-v2	8	nf	gefast-s	8	nf	adjrandindex	0	0	NaN	NaN	0
swarm-v2	9	nf	gefast-s	9	nf	recall	0	0	NaN	NaN	0
swarm-v2	9	nf	gefast-s	9	nf	precision	0	0	NaN	NaN	0
swarm-v2	9	nf	gefast-s	9	nf	adjrandindex	0	0	NaN	NaN	0
swarm-v2	10	nf	gefast-s	10	nf	recall	0	0	NaN	NaN	0
swarm-v2	10	nf	gefast-s	10	nf	precision	0	0	NaN	NaN	0
swarm-v2	10	nf	gefast-s	10	nf	adjrandindex	0	0	NaN	NaN	0
swarm-v2	1	nf	gefast-s	1	f1	recall	-0.012488	0.000703751731791851	2.41035408670751e-06	17.7448941663046	0.0136781854191507
swarm-v2	1	nf	gefast-s	1	f1	precision	0.000332999999999961	2.55636460623209e-05	8.27028770723298e-06	13.0263108473709	0.000336543296092875
swarm-v2	1	nf	gefast-s	1	f1	adjrandindex	-0.0105104	0.000590522480520395	2.38152032482518e-06	17.7984756663925	0.0109980606061113
swarm-v2	2	nf	gefast-s	2	f1	recall	-0.00666519999999997	0.000902553987304915	7.8760265912024e-05	7.384821399884	0.00686831389962811
swarm-v2	2	nf	gefast-s	2	f1	precision	0.00027440000000003	3.97781346973197e-05	0.000103081503796856	6.89826212536104	0.000279994000128599
swarm-v2	2	nf	gefast-s	2	f1	adjrandindex	-0.00527100000000003	0.000434876419227366	1.10197386841887e-05	12.1206847898648	0.00544974002848011
swarm-v2	3	nf	gefast-s	3	f1	recall	-0.00363859999999998	0.00050731577937215	8.83921712033781e-05	7.17225867585488	0.00372629423591867
swarm-v2	3	nf	gefast-s	3	f1	precision	0.000233400000000006	3.13097428925721e-05	7.58886362506404e-05	7.45454859852514	0.000238274743847
swarm-v2	3	nf	gefast-s	3	f1	adjrandindex	-0.00270879999999996	0.000265210670976869	2.17739392630039e-05	10.2137670027471	0.00278897580299909
swarm-v2	4	nf	gefast-s	4	f1	recall	-0.00189679999999999	0.000249061638957128	6.97323161714995e-05	7.61578542541627	0.00193676079819703
swarm-v2	4	nf	gefast-s	4	f1	precision	0.000569400000000009	8.45239610997985e-05	0.000113189827115238	6.73655129966887	0.000581537442422032
swarm-v2	4	nf	gefast-s	4	f1	adjrandindex	-0.000820600000000016	4.15607988373731e-05	1.57375400824752e-06	19.7445675481603	0.000843344581696068
swarm-v2	5	nf	gefast-s	5	f1	recall	-0.000626800000000016	9.00233303094574e-05	9.93720696133052e-05	6.9626395496076	0.000639080050995913
swarm-v2	5	nf	gefast-s	5	f1	precision	0.000909599999999977	0.000119026467644843	6.87911777789167e-05	7.64199776737128	0.000929699166275691
swarm-v2	5	nf	gefast-s	5	f1	adjrandindex	0.000464200000000003	8.3652256395121e-05	0.000242508382309451	5.5491629276252	0.000476971336817495
swarm-v2	6	nf	gefast-s	6	f1	recall	-0.000128400000000006	2.02311640792428e-05	0.00014315080876248	6.34664419195456	0.000130799916874826
swarm-v2	6	nf	gefast-s	6	f1	precision	0.00107340000000002	0.000154855739318871	0.000101138695832043	6.9316126397468	0.00109823516044784
swarm-v2	6	nf	gefast-s	6	f1	adjrandindex	0.000896199999999991	0.000128143279183866	9.76400281035029e-05	6.9937339336703	0.000921438855252558
swarm-v2	7	nf	gefast-s	7	f1	recall	-2.3400000000029e-05	6.22896460094025e-06	0.00109914278761726	3.75664359956336	2.38548037611369e-05
swarm-v2	7	nf	gefast-s	7	f1	precision	0.000742400000000054	0.000118033046220093	0.000148312158077234	6.2897639582708	0.00076173402841569
swarm-v2	7	nf	gefast-s	7	f1	adjrandindex	0.000614399999999993	8.25003030297613e-05	7.61832205134276e-05	7.44724537288491	0.000633382603297334
swarm-v2	8	nf	gefast-s	8	f1	recall	-1.33999999999856e-05	1.99824923370294e-05	0.208128286862202	0.670587020576718	1.37264324069859e-05
swarm-v2	8	nf	gefast-s	8	f1	precision	0.000515200000000004	7.12509649057498e-05	8.5600438517346e-05	7.23077926988788	0.000531529544355794
swarm-v2	8	nf	gefast-s	8	f1	adjrandindex	0.000499599999999978	8.10203678096147e-05	0.000160332284040317	6.1663506783129	0.000518782394045734
swarm-v2	9	nf	gefast-s	9	f1	recall	-8.39999999997509e-06	1.21161049846908e-05	0.196016994948388	0.69329211083833	8.60951778088356e-06
swarm-v2	9	nf	gefast-s	9	f1	precision	0.000430400000000009	4.67418442083954e-05	3.28659910443957e-05	9.20802350204881	0.000444524040136894
swarm-v2	9	nf	gefast-s	9	f1	adjrandindex	0.000424399999999991	5.63542367528522e-05	7.28910850709009e-05	7.53093333268349	0.000441358952951792
swarm-v2	10	nf	gefast-s	10	f1	recall	-5.80000000001135e-06	1.18827606220054e-05	0.336418617620725	0.488102065211215	5.94461403108413e-06
swarm-v2	10	nf	gefast-s	10	f1	precision	0.000313800000000008	4.17576340326321e-05	7.35119745945539e-05	7.51479357654183	0.000324226441482561
swarm-v2	10	nf	gefast-s	10	f1	adjrandindex	0.000284400000000029	2.47850761547989e-05	1.37046758295467e-05	11.4746470103124	0.00029588409000872
swarm-v2	1	nf	gefast-s	1	2f	recall	-0.012488	0.000703751731791851	2.41035408670751e-06	17.7448941663046	0.0136781854191507
swarm-v2	1	nf	gefast-s	1	2f	precision	0.000332999999999961	2.55636460623209e-05	8.27028770723298e-06	13.0263108473709	0.000336543296092875
swarm-v2	1	nf	gefast-s	1	2f	adjrandindex	-0.0105104	0.000590522480520395	2.38152032482518e-06	17.7984756663925	0.0109980606061113
swarm-v2	2	nf	gefast-s	2	2f	recall	-0.0102824	0.0014262104683391	8.65981613353037e-05	7.2095950971208	0.0105760329796469
swarm-v2	2	nf	gefast-s	2	2f	precision	0.000485800000000025	5.61489091612096e-05	4.20775350751954e-05	8.65199355174008	0.000495757133295118
swarm-v2	2	nf	gefast-s	2	2f	adjrandindex	-0.00798600000000005	0.000707240058254647	1.46094388016884e-05	11.2917812089267	0.00824523343736415
swarm-v2	3	nf	gefast-s	3	2f	recall	-0.00615919999999999	0.000845672631696195	8.3192628945981e-05	7.28319655756893	0.00629951282894682
swarm-v2	3	nf	gefast-s	3	2f	precision	0.00169820000000003	0.000217172051608858	6.28145751392829e-05	7.81960656272017	0.00173496547998995
swarm-v2	3	nf	gefast-s	3	2f	adjrandindex	-0.00308039999999996	0.000165395888703444	1.98707414773767e-06	18.6244048999497	0.00317096791726574
swarm-v2	4	nf	gefast-s	4	2f	recall	-0.00267300000000001	0.000363326987712193	7.99434054645054e-05	7.35700922420168	0.00272823224329587
swarm-v2	4	nf	gefast-s	4	2f	precision	0.00327780000000002	0.00047045212296259	9.91077859569443e-05	6.96734022446035	0.00335230669239177
swarm-v2	4	nf	gefast-s	4	2f	adjrandindex	0.001132	0.00031257559085767	0.00126396767285159	3.62152398686643	0.00116454411698442
swarm-v2	5	nf	gefast-s	5	2f	recall	-0.000796200000000025	0.000118115198006047	0.000112903763035378	6.74087681721757	0.000811728777375609
swarm-v2	5	nf	gefast-s	5	2f	precision	0.00365999999999997	0.000529561139057636	0.000102311637718316	6.91138327580648	0.00374613948044113
swarm-v2	5	nf	gefast-s	5	2f	adjrandindex	0.0028324	0.000407125656278257	9.96865763405588e-05	6.95706585011717	0.00291387185712522
swarm-v2	6	nf	gefast-s	6	2f	recall	-0.000174600000000003	3.03611593981892e-05	0.000210861887627732	5.7507685299533	0.000177859253025775
swarm-v2	6	nf	gefast-s	6	2f	precision	0.00330500000000002	0.000499919993598966	0.000121897079553644	6.61105785389189	0.00338533224142287
swarm-v2	6	nf	gefast-s	6	2f	adjrandindex	0.00286200000000003	0.000383635895088046	7.56617073751944e-05	7.46019868485765	0.00294557661257458
swarm-v2	7	nf	gefast-s	7	2f	recall	-5.56000000000223e-05	1.37586336530795e-05	0.000830923618241077	4.04109894935518	5.66797145544559e-05
swarm-v2	7	nf	gefast-s	7	2f	precision	0.00262140000000004	0.000403071085541982	0.000130027942682519	6.50356746992959	0.00269226333239843
swarm-v2	7	nf	gefast-s	7	2f	adjrandindex	0.00231579999999998	0.000291136050670469	5.87075621997643e-05	7.95435671627348	0.00238944484048405
swarm-v2	8	nf	gefast-s	8	2f	recall	-3.68000000000368e-05	1.4202112518931e-05	0.00441121421035879	2.59116381108681	3.76960193003996e-05
swarm-v2	8	nf	gefast-s	8	2f	precision	0.00211080000000004	0.000322061640062889	0.000126129660912996	6.55402487420687	0.00217949686952884
swarm-v2	8	nf	gefast-s	8	2f	adjrandindex	0.00191459999999997	0.000254734764019374	7.34632865215491e-05	7.51605304980812	0.00198957370271135
swarm-v2	9	nf	gefast-s	9	2f	recall	-3.57999999999858e-05	2.40353905730928e-05	0.0290905496817579	1.48947028304434	3.66924296035607e-05
swarm-v2	9	nf	gefast-s	9	2f	precision	0.00175060000000002	0.000251435478801256	9.93843017083851e-05	6.96242236118064	0.00180928132588305
swarm-v2	9	nf	gefast-s	9	2f	adjrandindex	0.00157939999999999	0.000187827846710764	4.71126109547927e-05	8.40876381036357	0.00164349960733532
swarm-v2	10	nf	gefast-s	10	2f	recall	-2.4600000000019e-05	1.69204018864657e-05	0.0313477649344759	1.45386617676594	2.5213120046756e-05
swarm-v2	10	nf	gefast-s	10	2f	precision	0.0014556	0.00021964698950816	0.000120745937303204	6.62699727075441	0.00150485200014226
swarm-v2	10	nf	gefast-s	10	2f	adjrandindex	0.00131419999999998	0.000146330789651361	3.62879996557977e-05	8.98102171888169	0.00136800030561928
swarm-v2	1	2f	gefast-s	1	nf	recall	0.0124884	0.000703052131779714	2.40049705907171e-06	17.7631208775183	0.0136786205452258
swarm-v2	1	2f	gefast-s	1	nf	precision	-0.000332999999999961	2.55636460623209e-05	8.27028770723298e-06	13.0263108473709	0.000336543296092875
swarm-v2	1	2f	gefast-s	1	nf	adjrandindex	0.010511	0.000589740620951252	2.36841928483299e-06	17.823089722132	0.0109986849921578
swarm-v2	1	2f	gefast-s	1	f1	recall	4.00000000011502e-07	8.94427191025636e-07	0.373900966300059	0.447213595499958	4.35146428961586e-07
swarm-v2	1	2f	gefast-s	1	f1	precision	0	0	NaN	NaN	0
swarm-v2	1	2f	gefast-s	1	f1	adjrandindex	5.99999999995049e-07	1.3416407864888e-06	0.373900966300059	0.447213595499958	6.24404929088985e-07
swarm-v2	1	2f	gefast-s	1	2f	recall	4.00000000011502e-07	8.94427191025636e-07	0.373900966300059	0.447213595499958	4.35146428961586e-07
swarm-v2	1	2f	gefast-s	1	2f	precision	0	0	NaN	NaN	0
swarm-v2	1	2f	gefast-s	1	2f	adjrandindex	5.99999999995049e-07	1.3416407864888e-06	0.373900966300059	0.447213595499958	6.24404929088985e-07
gefast-e	1	nf	gefast-s	1	nf	recall	0	0	NaN	NaN	0
gefast-e	1	nf	gefast-s	1	nf	precision	0	0	NaN	NaN	0
gefast-e	1	nf	gefast-s	1	nf	adjrandindex	0	0	NaN	NaN	0
gefast-e	2	nf	gefast-s	2	nf	recall	3.99999999989298e-07	8.94427190975985e-07	0.373900966300059	0.447213595499958	4.13609831494629e-07
gefast-e	2	nf	gefast-s	2	nf	precision	0	0	NaN	NaN	0
gefast-e	2	nf	gefast-s	2	nf	adjrandindex	6.00000000017253e-07	1.34164078653845e-06	0.373900966300059	0.447213595499958	6.2204083513259e-07
gefast-e	3	nf	gefast-s	3	nf	recall	7.199999999985e-06	2.58843582110833e-06	0.00340146387514697	2.7816026734254	7.38726419235553e-06
gefast-e	3	nf	gefast-s	3	nf	precision	0	0	NaN	NaN	0
gefast-e	3	nf	gefast-s	3	nf	adjrandindex	1.99999999996869e-06	1.22474487140414e-06	0.0217429784670516	1.63299316181315	2.06206995527854e-06
gefast-e	4	nf	gefast-s	4	nf	recall	0.000141000000000036	0.000152463110292278	0.107479904180015	0.924813876154915	0.000144099685096235
gefast-e	4	nf	gefast-s	4	nf	precision	-1.6000000000016e-06	8.9442719100081e-07	0.0161300899000925	1.78885438199983	1.63363224038735e-06
gefast-e	4	nf	gefast-s	4	nf	adjrandindex	1.21999999999955e-05	7.04982269274949e-06	0.0179995282030525	1.73053997691926	1.25433581222259e-05
gefast-e	5	nf	gefast-s	5	nf	recall	0.000492999999999988	0.000576517996249878	0.128429254763811	0.855133756806976	0.000502692976237089
gefast-e	5	nf	gefast-s	5	nf	precision	-7.39999999999075e-06	3.50713558334009e-06	0.00918469563682473	2.10998400949849	7.5600299581417e-06
gefast-e	5	nf	gefast-s	5	nf	adjrandindex	7.08000000000375e-05	8.13861167522072e-05	0.123634318654797	0.869927240976482	7.27279002715971e-05
gefast-e	6	nf	gefast-s	6	nf	recall	0.00108140000000001	0.00149166309869221	0.180320627309653	0.724962627920548	0.00110107791393897
gefast-e	6	nf	gefast-s	6	nf	precision	-5.00000000003276e-06	1.00000000002876e-06	0.00036434829926923	4.99999999988898	5.11289005602475e-06
gefast-e	6	nf	gefast-s	6	nf	adjrandindex	7.4200000000002e-05	0.000111088703296053	0.209591943951969	0.6679347026156	7.62515870760774e-05
gefast-e	7	nf	gefast-s	7	nf	recall	0	0	NaN	NaN	0
gefast-e	7	nf	gefast-s	7	nf	precision	-6.60000000001215e-06	2.79284800878242e-06	0.00615248325180929	2.36317908431025	6.76932588695057e-06
gefast-e	7	nf	gefast-s	7	nf	adjrandindex	-7.9999999999858e-06	4.69041575983996e-06	0.0188776268039474	1.70560573083585	8.24459232035373e-06
gefast-e	8	nf	gefast-s	8	nf	recall	0	0	NaN	NaN	0
gefast-e	8	nf	gefast-s	8	nf	precision	-2.0800000000043e-05	5.89067059002787e-06	0.00139169466800715	3.53100715481437	2.14537958469608e-05
gefast-e	8	nf	gefast-s	8	nf	adjrandindex	-1.05999999999939e-05	4.21900462197765e-06	0.00493448711477887	2.51244095462148	1.10041985169807e-05
gefast-e	9	nf	gefast-s	9	nf	recall	1.79999999998515e-06	1.09544511500129e-06	0.0213116411287567	1.6431676725155	1.84490290735702e-06
gefast-e	9	nf	gefast-s	9	nf	precision	-8.99999999999235e-06	1.22474487138148e-06	8.03111406532753e-05	7.34846922840392	9.29332234517645e-06
gefast-e	9	nf	gefast-s	9	nf	adjrandindex	-1.37999999999749e-05	3.27108544677013e-06	0.000704057946494184	4.2187830995369	1.43483822562654e-05
gefast-e	10	nf	gefast-s	10	nf	recall	5.99999999995049e-07	1.3416407864888e-06	0.373900966300059	0.447213595499958	6.14961710941398e-07
gefast-e	10	nf	gefast-s	10	nf	precision	-8.8000000000088e-06	2.58843582113835e-06	0.00160664810861271	3.39973660082432	9.09095980495015e-06
gefast-e	10	nf	gefast-s	10	nf	adjrandindex	-9.1999999999981e-06	1.30384048102267e-06	9.42792125393383e-05	7.05607789749098	9.57012655868038e-06
gefast-e	1	nf	gefast-s	1	f1	recall	-0.012488	0.000703751731791851	2.41035408670751e-06	17.7448941663046	0.0136781854191507
gefast-e	1	nf	gefast-s	1	f1	precision	0.000332999999999961	2.55636460623209e-05	8.27028770723298e-06	13.0263108473709	0.000336543296092875
gefast-e	1	nf	gefast-s	1	f1	adjrandindex	-0.0105104	0.000590522480520395	2.38152032482518e-06	17.7984756663925	0.0109980606061113
gefast-e	2	nf	gefast-s	2	f1	recall	-0.00666479999999998	0.000902547339478656	7.87766543776585e-05	7.38443260366798	0.0068679002946742
gefast-e	2	nf	gefast-s	2	f1	precision	0.00027440000000003	3.97781346973197e-05	0.000103081503796856	6.89826212536104	0.000279994000128599
gefast-e	2	nf	gefast-s	2	f1	adjrandindex	-0.00527040000000001	0.000435271524453445	1.10646738721382e-05	12.1083041364074	0.00544911799226306
gefast-e	3	nf	gefast-s	3	f1	recall	-0.0036314	0.000506724580023462	8.86770059082293e-05	7.16641770137115	0.00371890699731901
gefast-e	3	nf	gefast-s	3	f1	precision	0.000233400000000006	3.13097428925721e-05	7.58886362506404e-05	7.45454859852514	0.000238274743847
gefast-e	3	nf	gefast-s	3	f1	adjrandindex	-0.00270679999999999	0.000264021211269088	2.14512518803387e-05	10.2522065821494	0.00278691373705074
gefast-e	4	nf	gefast-s	4	f1	recall	-0.00175579999999995	0.000315836508339346	0.000240797532844326	5.55920532819929	0.00179266123817773
gefast-e	4	nf	gefast-s	4	f1	precision	0.000567800000000007	8.45263272595997e-05	0.000114465024128871	6.71743370862623	0.000579903810319374
gefast-e	4	nf	gefast-s	4	f1	adjrandindex	-0.00080840000000002	4.10402241709408e-05	1.58874419286909e-06	19.6977481563666	0.000830801225770973
gefast-e	5	nf	gefast-s	5	f1	recall	-0.000133800000000028	0.000599883905435052	0.644142582816867	0.223043156830475	0.000136387085712789
gefast-e	5	nf	gefast-s	5	f1	precision	0.000902199999999986	0.000116540550882558	6.53592987493928e-05	7.74151137237341	0.000922139137937876
gefast-e	5	nf	gefast-s	5	f1	adjrandindex	0.000535000000000041	0.000138338353322562	0.000983577399515154	3.86732953769218	0.000549699232321946
gefast-e	6	nf	gefast-s	6	f1	recall	0.000953000000000004	0.00149986949432279	0.228421508200646	0.635388614547625	0.000970278031999224
gefast-e	6	nf	gefast-s	6	f1	precision	0.00106839999999999	0.000154056158591558	0.000100936274477777	6.93513332909067	0.00109312227192633
gefast-e	6	nf	gefast-s	6	f1	adjrandindex	0.000970399999999993	0.000107514185110576	3.55792101863504e-05	9.02578575098679	0.00099769042480391
gefast-e	7	nf	gefast-s	7	f1	recall	-2.3400000000029e-05	6.22896460094025e-06	0.00109914278761726	3.75664359956336	2.38548037611369e-05
gefast-e	7	nf	gefast-s	7	f1	precision	0.000735800000000042	0.000118967222376545	0.000158450424841725	6.1848968589949	0.000754964703501969
gefast-e	7	nf	gefast-s	7	f1	adjrandindex	0.000606400000000007	8.51193280049081e-05	9.07743522768148e-05	7.1241163929894	0.000625138011793096
gefast-e	8	nf	gefast-s	8	f1	recall	-1.33999999999856e-05	1.99824923370294e-05	0.208128286862202	0.670587020576718	1.37264324069859e-05
gefast-e	8	nf	gefast-s	8	f1	precision	0.000494399999999961	6.56528750322285e-05	7.29070722185575e-05	7.53051560586287	0.000510075749962974
gefast-e	8	nf	gefast-s	8	f1	adjrandindex	0.000488999999999984	7.74435278122085e-05	0.000146059734639138	6.31427846605531	0.000507778196253452
gefast-e	9	nf	gefast-s	9	f1	recall	-6.59999999998995e-06	1.14367827644013e-05	0.266450667874876	0.577085368844589	6.76461487355341e-06
gefast-e	9	nf	gefast-s	9	f1	precision	0.000421400000000016	4.58944441081986e-05	3.32381030944482e-05	9.1819392998103	0.000435230718241214
gefast-e	9	nf	gefast-s	9	f1	adjrandindex	0.000410600000000016	5.56039566937071e-05	7.87794374570279e-05	7.38436658854684	0.000427010571371569
gefast-e	10	nf	gefast-s	10	f1	recall	-5.2000000000163e-06	1.05451410611776e-05	0.332060271863588	0.493118107178323	5.32965232014761e-06
gefast-e	10	nf	gefast-s	10	f1	precision	0.000305	3.99687377834401e-05	6.91853950522016e-05	7.63096402124482	0.000315135481909828
gefast-e	10	nf	gefast-s	10	f1	adjrandindex	0.000275200000000031	2.46312809248463e-05	1.52384557058494e-05	11.1727847544635	0.000286313963652724
gefast-e	1	nf	gefast-s	1	2f	recall	-0.012488	0.000703751731791851	2.41035408670751e-06	17.7448941663046	0.0136781854191507
gefast-e	1	nf	gefast-s	1	2f	precision	0.000332999999999961	2.55636460623209e-05	8.27028770723298e-06	13.0263108473709	0.000336543296092875
gefast-e	1	nf	gefast-s	1	2f	adjrandindex	-0.0105104	0.000590522480520395	2.38152032482518e-06	17.7984756663925	0.0109980606061113
gefast-e	2	nf	gefast-s	2	2f	recall	-0.010282	0.00142622000406671	8.66137545573945e-05	7.2092664320245	0.0105756193813807
gefast-e	2	nf	gefast-s	2	2f	precision	0.000485800000000025	5.61489091612096e-05	4.20775350751954e-05	8.65199355174008	0.000495757133295118
gefast-e	2	nf	gefast-s	2	2f	adjrandindex	-0.00798540000000003	0.00070776288402265	1.46568427921414e-05	11.2825922074553	0.00824461140710041
gefast-e	3	nf	gefast-s	3	2f	recall	-0.006152	0.000845171876010991	8.33825897768912e-05	7.27899279970835	0.00629212563795731
gefast-e	3	nf	gefast-s	3	2f	precision	0.00169820000000003	0.000217172051608858	6.28145751392829e-05	7.81960656272017	0.00173496547998995
gefast-e	3	nf	gefast-s	3	2f	adjrandindex	-0.00307839999999999	0.000164186783877379	1.93472126893915e-06	18.7493775522094	0.00316890585249064
gefast-e	4	nf	gefast-s	4	2f	recall	-0.00253199999999998	0.000426192444794596	0.000185587551019974	5.94097814479156	0.00258413281217945
gefast-e	4	nf	gefast-s	4	2f	precision	0.00327620000000002	0.00047041917477925	9.92714715584596e-05	6.96442699542895	0.00335067306473882
gefast-e	4	nf	gefast-s	4	2f	adjrandindex	0.0011442	0.000314094253369909	0.00123600691074683	3.64285556874697	0.00117708747080813
gefast-e	5	nf	gefast-s	5	2f	recall	-0.000303200000000037	0.000605484268994682	0.325522224989835	0.500756197189823	0.000309035832664065
gefast-e	5	nf	gefast-s	5	2f	precision	0.00365259999999998	0.000527080449267498	0.000101238965666776	6.92987191058999	0.003738579476953
gefast-e	5	nf	gefast-s	5	2f	adjrandindex	0.00290320000000004	0.000429961858773555	0.000112157413153074	6.75222683305276	0.00298659959916694
gefast-e	6	nf	gefast-s	6	2f	recall	0.000906800000000008	0.00150632971158379	0.249498551071786	0.601993038460734	0.000923218706113267
gefast-e	6	nf	gefast-s	6	2f	precision	0.00329999999999999	0.000499198357369061	0.000121930443567816	6.61059867542848	0.00338021936599376
gefast-e	6	nf	gefast-s	6	2f	adjrandindex	0.00293620000000003	0.000320002656238987	3.33300689172887e-05	9.17554883609214	0.00302182802997132
gefast-e	7	nf	gefast-s	7	2f	recall	-5.56000000000223e-05	1.37586336530795e-05	0.000830923618241077	4.04109894935518	5.66797145544559e-05
gefast-e	7	nf	gefast-s	7	2f	precision	0.00261480000000003	0.000404205640732511	0.000132786743978619	6.4689844388649	0.00268549401874714
gefast-e	7	nf	gefast-s	7	2f	adjrandindex	0.00230779999999999	0.000293910190364356	6.17935420146865e-05	7.85205847112362	0.00238120025989111
gefast-e	8	nf	gefast-s	8	2f	recall	-3.68000000000368e-05	1.4202112518931e-05	0.00441121421035879	2.59116381108681	3.76960193003996e-05
gefast-e	8	nf	gefast-s	8	2f	precision	0.00208999999999999	0.000316742008581081	0.000122818777523346	6.59843008940504	0.00215804309890858
gefast-e	8	nf	gefast-s	8	2f	adjrandindex	0.00190399999999997	0.000251309570052542	7.11800496767324e-05	7.57631314876668	0.0019785695150239
gefast-e	9	nf	gefast-s	9	2f	recall	-3.40000000000007e-05	2.33880311270728e-05	0.0313564544685615	1.45373502434944	3.48475266967934e-05
gefast-e	9	nf	gefast-s	9	2f	precision	0.00174160000000003	0.000250453189239048	9.98717487353844e-05	6.95379446071954	0.00179998801110423
gefast-e	9	nf	gefast-s	9	2f	adjrandindex	0.00156560000000001	0.000186422369902331	4.73493601742652e-05	8.39813376914073	0.00162915123468353
gefast-e	10	nf	gefast-s	10	2f	recall	-2.4000000000024e-05	1.56204993518094e-05	0.0264000955179059	1.53644255919667	2.459815833591e-05
gefast-e	10	nf	gefast-s	10	2f	precision	0.00144679999999999	0.0002174136610243	0.000118784639810426	6.65459563664809	0.00149576104545302
gefast-e	10	nf	gefast-s	10	2f	adjrandindex	0.00130499999999998	0.00014722601672254	3.82272539753743e-05	8.86392248497334	0.00135843018350672
gefast-e	1	f1	gefast-s	1	nf	recall	0.0124884	0.000703052131779714	2.40049705907171e-06	17.7631208775183	0.0136786205452258
gefast-e	1	f1	gefast-s	1	nf	precision	-0.000332999999999961	2.55636460623209e-05	8.27028770723298e-06	13.0263108473709	0.000336543296092875
gefast-e	1	f1	gefast-s	1	nf	adjrandindex	0.010511	0.000589740620951252	2.36841928483299e-06	17.823089722132	0.0109986849921578
gefast-e	2	f1	gefast-s	2	nf	recall	0.00667139999999997	0.000903731873953777	7.88768924387449e-05	7.38205677178671	0.00687468087616782
gefast-e	2	f1	gefast-s	2	nf	precision	-0.00027440000000003	3.97781346973197e-05	0.000103081503796856	6.89826212536104	0.000279994000128599
gefast-e	2	f1	gefast-s	2	nf	adjrandindex	0.00527240000000002	0.00043537719278804	1.10586539826535e-05	12.1099591052002	0.00545118355736772
gefast-e	3	f1	gefast-s	3	nf	recall	0.00364359999999997	0.000509108829230042	8.91475510028174e-05	7.15681950656879	0.00373140518804186
gefast-e	3	f1	gefast-s	3	nf	precision	-0.00023500000000003	3.13926743046837e-05	7.46430998783549e-05	7.4858228935586	0.000239908357049411
gefast-e	3	f1	gefast-s	3	nf	adjrandindex	0.00271499999999996	0.000265374264012162	2.16299261776415e-05	10.2308338380376	0.0027953503902216
gefast-e	4	f1	gefast-s	4	nf	recall	0.00204120000000001	0.000265793528890387	6.74670113018564e-05	7.67964520626759	0.00208404930412235
gefast-e	4	f1	gefast-s	4	nf	precision	-0.000576600000000016	8.73430020093088e-05	0.000122589575958681	6.60155921751537	0.000588893084244307
gefast-e	4	f1	gefast-s	4	nf	adjrandindex	0.000826199999999977	4.06226537783605e-05	1.39812198650478e-06	20.338405376167	0.000849097353605449
gefast-e	5	f1	gefast-s	5	nf	recall	0.0011142	0.000567217506781981	0.0117609042003104	1.96432583035252	0.00113574682081101
gefast-e	5	f1	gefast-s	5	nf	precision	-0.000914599999999965	0.000119374620418248	6.80978816292313e-05	7.66159504252677	0.000934812038490181
gefast-e	5	f1	gefast-s	5	nf	adjrandindex	-0.000397200000000009	9.31917378312085e-05	0.000676802742575502	4.26218041688877	0.000408113946400222
gefast-e	6	f1	gefast-s	6	nf	recall	0.00121020000000001	0.00148431826102084	0.142360330092383	0.815323796641625	0.00123214085542667
gefast-e	6	f1	gefast-s	6	nf	precision	-0.00107920000000004	0.000153010457159011	9.44357610341337e-05	7.05311270901253	0.00110417263071998
gefast-e	6	f1	gefast-s	6	nf	adjrandindex	-0.000825199999999993	0.000210436926417403	0.000932637582600499	3.92136500969037	0.000848408380942347
gefast-e	7	f1	gefast-s	7	nf	recall	2.3400000000029e-05	6.22896460094025e-06	0.00109914278761726	3.75664359956336	2.38548037611369e-05
gefast-e	7	f1	gefast-s	7	nf	precision	-0.000752200000000069	0.000119758924510863	0.000149132417342414	6.28095152885112	0.000771793126198303
gefast-e	7	f1	gefast-s	7	nf	adjrandindex	-0.00062519999999997	8.56691309632481e-05	8.25349125683457e-05	7.29784454412383	0.00064451986980943
gefast-e	8	f1	gefast-s	8	nf	recall	1.52000000000152e-05	2.01791972090094e-05	0.167404265137039	0.75325097636832	1.5570267181703e-05
gefast-e	8	f1	gefast-s	8	nf	precision	-0.000536000000000025	7.49733285909002e-05	8.95228624754164e-05	7.14920905972797	0.000552994745105558
gefast-e	8	f1	gefast-s	8	nf	adjrandindex	-0.00051279999999998	8.33648607028329e-05	0.00016188277381363	6.1512727985948	0.000532492864097167
gefast-e	9	f1	gefast-s	9	nf	recall	8.99999999997014e-06	1.34536240470645e-05	0.209022295360128	0.66896473162069	9.22448050028882e-06
gefast-e	9	f1	gefast-s	9	nf	precision	-0.000440600000000013	4.95257508777141e-05	3.76770047523848e-05	8.89638202736018	0.000455061161108293
gefast-e	9	f1	gefast-s	9	nf	adjrandindex	-0.000435400000000019	5.51525158084262e-05	6.04900884530128e-05	7.8944721490565	0.000452801101032591
gefast-e	10	f1	gefast-s	10	nf	recall	6.20000000002285e-06	1.27749755381576e-05	0.338854802001846	0.485323825591997	6.35458610994362e-06
gefast-e	10	f1	gefast-s	10	nf	precision	-0.000323999999999991	4.35143654440722e-05	7.62410040782186e-05	7.44581695478059	0.000334767114710422
gefast-e	10	f1	gefast-s	10	nf	adjrandindex	-0.000297399999999981	2.37970586417863e-05	9.75533127516467e-06	12.4973428219302	0.000309411123215417
gefast-e	1	f1	gefast-s	1	f1	recall	4.00000000011502e-07	8.94427191025636e-07	0.373900966300059	0.447213595499958	4.35146428961586e-07
gefast-e	1	f1	gefast-s	1	f1	precision	0	0	NaN	NaN	0
gefast-e	1	f1	gefast-s	1	f1	adjrandindex	5.99999999995049e-07	1.3416407864888e-06	0.373900966300059	0.447213595499958	6.24404929088985e-07
gefast-e	2	f1	gefast-s	2	f1	recall	6.20000000000065e-06	3.19374388452703e-06	0.0122445816851601	1.94129530236856	6.36705169871466e-06
gefast-e	2	f1	gefast-s	2	f1	precision	0	0	NaN	NaN	0
gefast-e	2	f1	gefast-s	2	f1	adjrandindex	1.39999999999585e-06	8.94427190988398e-07	0.0248961634594405	1.56524758426537	1.44353960860883e-06
gefast-e	3	f1	gefast-s	3	f1	recall	4.99999999998835e-06	2.000000000002e-06	0.00502399826201355	2.49999999999167	5.1109698893223e-06
gefast-e	3	f1	gefast-s	3	f1	precision	-1.6000000000238e-06	8.94427191013223e-07	0.0161300899000925	1.78885438199983	1.63361322575698e-06
gefast-e	3	f1	gefast-s	3	f1	adjrandindex	6.20000000000065e-06	2.16794833887389e-06	0.00307015208185776	2.85984674488192	6.37459964686841e-06
gefast-e	4	f1	gefast-s	4	f1	recall	0.000144400000000022	0.000157319102463723	0.109386702062578	0.917879632788521	0.000147288654550804
gefast-e	4	f1	gefast-s	4	f1	precision	-7.2000000000072e-06	3.56370593622519e-06	0.0106772042248954	2.02036871976977	7.35564245203529e-06
gefast-e	4	f1	gefast-s	4	f1	adjrandindex	5.59999999996119e-06	8.26438140455158e-06	0.204304474273	0.677606674454426	5.75277293924496e-06
gefast-e	5	f1	gefast-s	5	f1	recall	0.000487399999999982	0.00057709340665095	0.131974008264385	0.84457731518458	0.000496666859939418
gefast-e	5	f1	gefast-s	5	f1	precision	-4.99999999998835e-06	1.58113883009455e-06	0.00211064584516161	3.16227766014029	5.11287332538147e-06
gefast-e	5	f1	gefast-s	5	f1	adjrandindex	6.69999999999948e-05	8.32045671822983e-05	0.146139569189813	0.805244258445576	6.8857393768195e-05
gefast-e	6	f1	gefast-s	6	f1	recall	0.0010818	0.00149229226359986	0.180338474016632	0.724925020646004	0.00110134098292596
gefast-e	6	f1	gefast-s	6	f1	precision	-5.80000000001135e-06	3.11448230042289e-06	0.0140976539470947	1.8622677673345	5.93747207213921e-06
gefast-e	6	f1	gefast-s	6	f1	adjrandindex	7.09999999999988e-05	0.000110034085628048	0.222540554686647	0.645254600833443	7.30304885832248e-05
gefast-e	7	f1	gefast-s	7	f1	recall	0	0	NaN	NaN	0
gefast-e	7	f1	gefast-s	7	f1	precision	-9.80000000001535e-06	2.16794833887389e-06	0.000539117042560241	4.52040291933609	1.00590992610517e-05
gefast-e	7	f1	gefast-s	7	f1	adjrandindex	-1.07999999999775e-05	4.08656334832898e-06	0.00410466703694635	2.64280743485689	1.11372676487305e-05
gefast-e	8	f1	gefast-s	8	f1	recall	1.80000000002956e-06	1.09544511501143e-06	0.0213116411276954	1.64316767254084	1.84383477481559e-06
gefast-e	8	f1	gefast-s	8	f1	precision	-2.08000000000208e-05	3.76828873627239e-06	0.000247607587421665	5.51974688133804	2.14652023270971e-05
gefast-e	8	f1	gefast-s	8	f1	adjrandindex	-1.32000000000021e-05	3.2710854467294e-06	0.000835476874714391	4.03535774744133	1.37104709983052e-05
gefast-e	9	f1	gefast-s	9	f1	recall	5.99999999995049e-07	1.3416407864888e-06	0.373900966300059	0.447213595499958	6.14962719417467e-07
gefast-e	9	f1	gefast-s	9	f1	precision	-1.02000000000046e-05	3.76828873630038e-06	0.00376023919527027	2.70679895140381	1.0537121504276e-05
gefast-e	9	f1	gefast-s	9	f1	adjrandindex	-1.10000000000277e-05	2.12132034356831e-06	0.00031610504717192	5.18544972869321	1.14421486524713e-05
gefast-e	10	f1	gefast-s	10	f1	recall	4.00000000011502e-07	8.94427191025636e-07	0.373900966300059	0.447213595499958	4.09972078863359e-07
gefast-e	10	f1	gefast-s	10	f1	precision	-1.01999999999824e-05	3.11448230042468e-06	0.00185014874153998	3.27502262529847	1.05406735138838e-05
gefast-e	10	f1	gefast-s	10	f1	adjrandindex	-1.29999999999519e-05	3.87298334620412e-06	0.00168614943269144	3.35658556670354	1.35270335162972e-05
gefast-e	1	f1	gefast-s	1	2f	recall	4.00000000011502e-07	8.94427191025636e-07	0.373900966300059	0.447213595499958	4.35146428961586e-07
gefast-e	1	f1	gefast-s	1	2f	precision	0	0	NaN	NaN	0
gefast-e	1	f1	gefast-s	1	2f	adjrandindex	5.99999999995049e-07	1.3416407864888e-06	0.373900966300059	0.447213595499958	6.24404929088985e-07
gefast-e	2	f1	gefast-s	2	2f	recall	-0.00361099999999999	0.000522910604214537	0.000102651363423945	6.9055780680219	0.00370141938311657
gefast-e	2	f1	gefast-s	2	2f	precision	0.000211399999999995	1.71697408250452e-05	1.03522820183313e-05	12.3123582443149	0.000215763140653986
gefast-e	2	f1	gefast-s	2	2f	adjrandindex	-0.00271360000000003	0.0002786984032965	2.63319114087798e-05	9.73669015646672	0.00279408127588693
gefast-e	3	f1	gefast-s	3	2f	recall	-0.00251560000000002	0.000341444431789414	7.94935205326921e-05	7.36752386564474	0.00256812273250057
gefast-e	3	f1	gefast-s	3	2f	precision	0.0014632	0.00019914868817044	8.03627711082583e-05	7.34727410681073	0.00149505727851347
gefast-e	3	f1	gefast-s	3	2f	adjrandindex	-0.000365400000000005	0.000111046386703938	0.00181752758425766	3.29051679073722	0.000375618359411265
gefast-e	4	f1	gefast-s	4	2f	recall	-0.000631800000000005	0.000225502106420312	0.00331212463655176	2.80174766448698	0.000644183854843909
gefast-e	4	f1	gefast-s	4	2f	precision	0.0027012	0.00038367264692706	9.51118562852827e-05	7.04037679421419	0.00276341497199654
gefast-e	4	f1	gefast-s	4	2f	adjrandindex	0.00195819999999998	0.000283673580017624	0.000102802420513411	6.90300450214051	0.00201364097281212
gefast-e	5	f1	gefast-s	5	2f	recall	0.000317999999999974	0.00057858145493959	0.286432091314519	0.549620104974115	0.00032401811811497
gefast-e	5	f1	gefast-s	5	2f	precision	0.00274540000000001	0.000411160309368511	0.000117207681910382	6.67720092977016	0.0028113299032255
gefast-e	5	f1	gefast-s	5	2f	adjrandindex	0.00243519999999999	0.0003452900230241	9.44617014404569e-05	7.05262196304475	0.00250575865568188
gefast-e	6	f1	gefast-s	6	2f	recall	0.0010356	0.00149865449654014	0.197195920859896	0.691019846396106	0.00105428166016174
gefast-e	6	f1	gefast-s	6	2f	precision	0.00222579999999999	0.000349338231517784	0.000140967852535024	6.37147554772194	0.00228116174244352
gefast-e	6	f1	gefast-s	6	2f	adjrandindex	0.00203680000000004	0.000202810749222046	2.32842368942199e-05	10.0428601926324	0.0020971695418661
gefast-e	7	f1	gefast-s	7	2f	recall	-3.21999999999933e-05	1.03295692069147e-05	0.00222719214115889	3.11726455914912	3.28249108044145e-05
gefast-e	7	f1	gefast-s	7	2f	precision	0.00186919999999997	0.000285625979210574	0.000126875451545924	6.54422264097317	0.00192047120382267
gefast-e	7	f1	gefast-s	7	2f	adjrandindex	0.00169060000000001	0.000206102644330447	5.19785967575741e-05	8.20270892443984	0.00174492564249049
gefast-e	8	f1	gefast-s	8	2f	recall	-2.16000000000216e-05	8.70631954385477e-06	0.00516489876713973	2.48095649272001	2.21257521219432e-05
gefast-e	8	f1	gefast-s	8	2f	precision	0.00157480000000001	0.000249833344451857	0.000147053781410995	6.30340198765372	0.00162650261450897
gefast-e	8	f1	gefast-s	8	2f	adjrandindex	0.00140179999999999	0.000174135579362733	5.59930169189493e-05	8.05004930715489	0.00145708122453446
gefast-e	9	f1	gefast-s	9	2f	recall	-2.68000000000157e-05	1.09178752511947e-05	0.00536726923488068	2.45469007324325	2.74679491055961e-05
gefast-e	9	f1	gefast-s	9	2f	precision	0.00131000000000001	0.000203562029858239	0.000135537292835832	6.43538483533643	0.00135422044351858
gefast-e	9	f1	gefast-s	9	2f	adjrandindex	0.00114399999999997	0.000138106842697993	5.00006349976329e-05	8.28344184582961	0.0011906987278258
gefast-e	10	f1	gefast-s	10	2f	recall	-1.83999999999962e-05	5.07937003963274e-06	0.00126267605763408	3.62249646244057	1.88585339375678e-05
gefast-e	10	f1	gefast-s	10	2f	precision	0.00113160000000001	0.000180361581274937	0.000149777499143832	6.27406342304706	0.00117008503279672
gefast-e	10	f1	gefast-s	10	2f	adjrandindex	0.0010168	0.000137243214768519	7.77599649316677e-05	7.40874513698168	0.00105858929442233
gefast-e	1	2f	gefast-s	1	nf	recall	0.0124884	0.000703052131779714	2.40049705907171e-06	17.7631208775183	0.0136786205452258
gefast-e	1	2f	gefast-s	1	nf	precision	-0.000332999999999961	2.55636460623209e-05	8.27028770723298e-06	13.0263108473709	0.000336543296092875
gefast-e	1	2f	gefast-s	1	nf	adjrandindex	0.010511	0.000589740620951252	2.36841928483299e-06	17.823089722132	0.0109986849921578
gefast-e	2	2f	gefast-s	2	nf	recall	0.0102876	0.00142769930307472	8.67822821340556e-05	7.20571900388578	0.010581353178119
gefast-e	2	2f	gefast-s	2	nf	precision	-0.000487600000000032	5.63985815424001e-05	4.22008949186376e-05	8.64560750758347	0.000497594483763105
gefast-e	2	2f	gefast-s	2	nf	adjrandindex	0.00799180000000004	0.000707281556383324	1.45706953752615e-05	11.2993191012445	0.00825119700587214
gefast-e	3	2f	gefast-s	3	nf	recall	0.00616019999999997	0.000845128215124777	8.29280524613761e-05	7.28907151572316	0.00630053238792957
gefast-e	3	2f	gefast-s	3	nf	precision	-0.00170140000000003	0.000217278162731557	6.24690188960408e-05	7.83051540297715	0.00173823760034535
gefast-e	3	2f	gefast-s	3	nf	adjrandindex	0.00307779999999998	0.000164782280600807	1.96441702673695e-06	18.6779791417992	0.00316829571363908
gefast-e	4	2f	gefast-s	4	nf	recall	0.00280900000000002	0.000358124978185004	6.20567087110133e-05	7.84363049524267	0.0028668434400366
gefast-e	4	2f	gefast-s	4	nf	precision	-0.00328580000000003	0.000473004968261442	0.000100277639463354	6.94665007870252	0.00336050228555681
gefast-e	4	2f	gefast-s	4	nf	adjrandindex	-0.0011358	0.000314771663273586	0.00128165436158722	3.60832988645744	0.00116845564791112
gefast-e	5	2f	gefast-s	5	nf	recall	0.00128380000000001	0.000571523140388873	0.00737062846372359	2.24627825065228	0.00130851350195743
gefast-e	5	2f	gefast-s	5	nf	precision	-0.00366799999999998	0.000532492722954974	0.000103667458800597	6.88835704579223	0.00375434313427056
gefast-e	5	2f	gefast-s	5	nf	adjrandindex	-0.00277039999999997	0.000401270856155792	0.000102740151126934	6.90406481681883	0.00284999758248109
gefast-e	6	2f	gefast-s	6	nf	recall	0.00125720000000002	0.00147919478095348	0.130166302086635	0.84992187383844	0.00127996233823832
gefast-e	6	2f	gefast-s	6	nf	precision	-0.00331160000000004	0.000499934295682951	0.000120956292406637	6.6240704600514	0.00339210412886968
gefast-e	6	2f	gefast-s	6	nf	adjrandindex	-0.00279299999999998	0.000462950321308859	0.000174711294818693	6.03304473815587	0.00287445959799348
gefast-e	7	2f	gefast-s	7	nf	recall	5.56000000000223e-05	1.37586336530795e-05	0.000830923618241077	4.04109894935518	5.66797145544559e-05
gefast-e	7	2f	gefast-s	7	nf	precision	-0.00262600000000004	0.00040470544844368	0.000131207540328789	6.48866974758676	0.00269699405326167
gefast-e	7	2f	gefast-s	7	nf	adjrandindex	-0.00231979999999998	0.000291394406260609	5.85129672265889e-05	7.96103133814198	0.00239357698402076
gefast-e	8	2f	gefast-s	8	nf	recall	3.68000000000368e-05	1.4202112518931e-05	0.00441121421035879	2.59116381108681	3.76960193003996e-05
gefast-e	8	2f	gefast-s	8	nf	precision	-0.00213180000000004	0.000325760187868316	0.000126886515907265	6.54407775839627	0.00220120418817357
gefast-e	8	2f	gefast-s	8	nf	adjrandindex	-0.0019174	0.000254807378229162	7.31224226516027e-05	7.52489984130516	0.00199248624645166
gefast-e	9	2f	gefast-s	9	nf	recall	3.51999999999908e-05	2.27200352112745e-05	0.0257161787542943	1.54929337356499	3.60774837758846e-05
gefast-e	9	2f	gefast-s	9	nf	precision	-0.00176020000000001	0.000254877813863804	0.000102623446182374	6.90605421208059	0.0018192121494681
gefast-e	9	2f	gefast-s	9	nf	adjrandindex	-0.00158679999999998	0.000188130805558259	4.65442630952516e-05	8.43455698438811	0.00165120629214903
gefast-e	10	2f	gefast-s	10	nf	recall	2.52000000000141e-05	1.92145777991635e-05	0.042702383713504	1.31150422681217	2.58280662526941e-05
gefast-e	10	2f	gefast-s	10	nf	precision	-0.0014602	0.000216698407931388	0.000113067623134212	6.73839745265843	0.00150961123633769
gefast-e	10	2f	gefast-s	10	nf	adjrandindex	-0.00131780000000001	0.000144998965513539	3.46174119949372e-05	9.08834070183049	0.00137175025151705
gefast-e	1	2f	gefast-s	1	f1	recall	4.00000000011502e-07	8.94427191025636e-07	0.373900966300059	0.447213595499958	4.35146428961586e-07
gefast-e	1	2f	gefast-s	1	f1	precision	0	0	NaN	NaN	0
gefast-e	1	2f	gefast-s	1	f1	adjrandindex	5.99999999995049e-07	1.3416407864888e-06	0.373900966300059	0.447213595499958	6.24404929088985e-07
gefast-e	2	2f	gefast-s	2	f1	recall	0.0036224	0.000525649407875641	0.000103493804919565	6.8912852287603	0.00371310674197845
gefast-e	2	2f	gefast-s	2	f1	precision	-0.000213200000000002	1.75413796492671e-05	1.08995271735553e-05	12.1541181060356	0.000217600491213719
gefast-e	2	2f	gefast-s	2	f1	adjrandindex	0.00272080000000001	0.000279203689087365	2.6244365055038e-05	9.74485691393801	0.00280148847094003
gefast-e	3	2f	gefast-s	3	f1	recall	0.00252159999999999	0.000342740864210867	7.99368537918918e-05	7.35716181904883	0.00257425326135714
gefast-e	3	2f	gefast-s	3	f1	precision	-0.00146800000000002	0.000199296261881678	7.95620087553531e-05	7.36591838772959	0.00149996301181131
gefast-e	3	2f	gefast-s	3	f1	adjrandindex	0.000369000000000019	0.000112300934991668	0.00182735285315774	3.28581413883504	0.000379320748587975
gefast-e	4	2f	gefast-s	4	f1	recall	0.00091220000000003	0.000156707370598815	0.000201052676167763	5.82104081329618	0.000930083932886756
gefast-e	4	2f	gefast-s	4	f1	precision	-0.00271640000000002	0.000388863472185298	9.80958169061551e-05	6.98548512344102	0.00277896620083895
gefast-e	4	2f	gefast-s	4	f1	adjrandindex	-0.00195640000000001	0.000283905442004926	0.000103509118251435	6.89102676646145	0.00201179973399493
gefast-e	5	2f	gefast-s	5	f1	recall	0.000656999999999996	0.000576910738329584	0.0635416703711826	1.13882435591736	0.000669433590914122
gefast-e	5	2f	gefast-s	5	f1	precision	-0.00275840000000001	0.000414535643823267	0.000118812997322315	6.6541925672766	0.00282464643278819
gefast-e	5	2f	gefast-s	5	f1	adjrandindex	-0.00230619999999997	0.000327788346345659	9.5364981963124e-05	7.03563755609553	0.00237302705211735
gefast-e	6	2f	gefast-s	6	f1	recall	0.00112880000000002	0.00148707084565601	0.164866975869079	0.759076141730192	0.00114916246946139
gefast-e	6	2f	gefast-s	6	f1	precision	-0.00223820000000001	0.000347296991060993	0.000134773580985192	6.44462825077266	0.00229387110477741
gefast-e	6	2f	gefast-s	6	f1	adjrandindex	-0.00189679999999999	0.000341684357265571	0.000242139228454619	5.55132232326843	0.00195302203595338
gefast-e	7	2f	gefast-s	7	f1	recall	3.21999999999933e-05	1.03295692069147e-05	0.00222719214115889	3.11726455914912	3.28249108044145e-05
gefast-e	7	2f	gefast-s	7	f1	precision	-0.00188359999999999	0.000289211514293631	0.000129297257010665	6.51288038998199	0.00193526101879224
gefast-e	7	2f	gefast-s	7	f1	adjrandindex	-0.00170539999999999	0.000209700500714647	5.37773200261897e-05	8.13255091994578	0.00176019504785936
gefast-e	8	2f	gefast-s	8	f1	recall	2.34000000000512e-05	8.53229160305011e-06	0.00358338312564339	2.742522301006	2.39695868965143e-05
gefast-e	8	2f	gefast-s	8	f1	precision	-0.00161660000000003	0.000256966534786138	0.000148189072140282	6.29109156702238	0.00166967513219986
gefast-e	8	2f	gefast-s	8	f1	adjrandindex	-0.00141780000000002	0.000176251808501364	5.6155146166119e-05	8.04417277788699	0.0014737042332357
gefast-e	9	2f	gefast-s	9	f1	recall	2.68000000000157e-05	1.09178752511947e-05	0.00536726923488068	2.45469007324325	2.7467965997134e-05
gefast-e	9	2f	gefast-s	9	f1	precision	-0.0013298	0.000210501068880865	0.000145784381956913	6.31730758931498	0.00137468838725317
gefast-e	9	2f	gefast-s	9	f1	adjrandindex	-0.00116239999999999	0.000137792597769287	4.65156305323607e-05	8.43586679413833	0.0012098475596238
gefast-e	10	2f	gefast-s	10	f1	recall	1.94000000000027e-05	7.70064932326575e-06	0.00488619674014671	2.51926807540633	1.98834522223732e-05
gefast-e	10	2f	gefast-s	10	f1	precision	-0.00114639999999999	0.000178965918543125	0.000138027606124026	6.4056889117899	0.00118538493990354
gefast-e	10	2f	gefast-s	10	f1	adjrandindex	-0.00103339999999998	0.000137281826910947	7.30195282387081e-05	7.52758047625881	0.00107586627067624
gefast-e	1	2f	gefast-s	1	2f	recall	4.00000000011502e-07	8.94427191025636e-07	0.373900966300059	0.447213595499958	4.35146428961586e-07
gefast-e	1	2f	gefast-s	1	2f	precision	0	0	NaN	NaN	0
gefast-e	1	2f	gefast-s	1	2f	adjrandindex	5.99999999995049e-07	1.3416407864888e-06	0.373900966300059	0.447213595499958	6.24404929088985e-07
gefast-e	2	2f	gefast-s	2	2f	recall	5.2000000000163e-06	1.78885438200783e-06	0.00289000711711504	2.90688837074585	5.32034732047491e-06
gefast-e	2	2f	gefast-s	2	2f	precision	-1.80000000000735e-06	1.09544511500636e-06	0.0213116411282261	1.64316767252817	1.83735058129929e-06
gefast-e	2	2f	gefast-s	2	2f	adjrandindex	5.79999999998915e-06	2.16794833889693e-06	0.00392493282927979	2.67534050324291	5.96366993964781e-06
gefast-e	3	2f	gefast-s	3	2f	recall	9.99999999984347e-07	1.41421356235488e-06	0.189003658456153	0.707106781184585	1.01956909949551e-06
gefast-e	3	2f	gefast-s	3	2f	precision	-3.2000000000032e-06	8.36660026551499e-07	0.00102618318407118	3.82473154979423	3.27212282240553e-06
gefast-e	3	2f	gefast-s	3	2f	adjrandindex	-2.59999999998595e-06	1.67332005307314e-06	0.0254814814821569	1.55379719212168	2.67221033829458e-06
gefast-e	4	2f	gefast-s	4	2f	recall	0.000136000000000003	0.00015317147253977	0.118071230679877	0.887893794744917	0.000138611467775181
gefast-e	4	2f	gefast-s	4	2f	precision	-8.000000000008e-06	2.91547594744937e-06	0.00357639859385305	2.74397736225774	8.19561624683393e-06
gefast-e	4	2f	gefast-s	4	2f	adjrandindex	-3.79999999999825e-06	4.32434966207749e-06	0.120869164121768	0.878744851121189	3.91153225732391e-06
gefast-e	5	2f	gefast-s	5	2f	recall	0.000487599999999988	0.000576975129446668	0.131797018972442	0.845097084977662	0.000496784856497834
gefast-e	5	2f	gefast-s	5	2f	precision	-8.000000000008e-06	3.80788655291025e-06	0.00932387071463886	2.10090292576964	8.20368267417905e-06
gefast-e	5	2f	gefast-s	5	2f	adjrandindex	6.20000000000287e-05	8.32616358234806e-05	0.171230027015054	0.74464066657869	6.38744072558326e-05
gefast-e	6	2f	gefast-s	6	2f	recall	0.00108260000000002	0.00149337965701963	0.180334749160058	0.724932869489188	0.00110210314793686
gefast-e	6	2f	gefast-s	6	2f	precision	-6.60000000001215e-06	2.5099800796169e-06	0.00418107213570147	2.62950294052513	6.77190688793443e-06
gefast-e	6	2f	gefast-s	6	2f	adjrandindex	6.90000000000524e-05	0.000109485158811562	0.231562684574363	0.63022240410511	7.11171651173112e-05
gefast-e	7	2f	gefast-s	7	2f	recall	0	0	NaN	NaN	0
gefast-e	7	2f	gefast-s	7	2f	precision	-4.59999999999905e-06	2.79284800875062e-06	0.021149162515238	1.64706421029222	4.730729450713e-06
gefast-e	7	2f	gefast-s	7	2f	adjrandindex	-4.000000000004e-06	3.674234614152e-06	0.0716458739159054	1.08866210791147	4.13214944497382e-06
gefast-e	8	2f	gefast-s	8	2f	recall	0	0	NaN	NaN	0
gefast-e	8	2f	gefast-s	8	2f	precision	-2.10000000000043e-05	5.65685424948823e-06	0.00115011776429547	3.71231060123287	2.1707344680077e-05
gefast-e	8	2f	gefast-s	8	2f	adjrandindex	-2.80000000003611e-06	1.09544511500636e-06	0.00463583941762604	2.556038601733	2.91254662678847e-06
gefast-e	9	2f	gefast-s	9	2f	recall	-5.99999999995049e-07	1.3416407864888e-06	0.373900966300059	0.447213595499958	6.14945827879583e-07
gefast-e	9	2f	gefast-s	9	2f	precision	-9.5999999999874e-06	4.1593268685752e-06	0.00669343778953667	2.30806577682507	9.93083175680075e-06
gefast-e	9	2f	gefast-s	9	2f	adjrandindex	-7.39999999999075e-06	3.50713558331635e-06	0.00918469563660782	2.10998400951277	7.70669004222823e-06
gefast-e	10	2f	gefast-s	10	2f	recall	5.99999999995049e-07	2.60768096210921e-06	0.634027161202539	0.230089496649828	6.14946206038186e-07
gefast-e	10	2f	gefast-s	10	2f	precision	-4.59999999999905e-06	2.96647939483562e-06	0.0256447089556363	1.55065968366652	4.75923889837592e-06
gefast-e	10	2f	gefast-s	10	2f	adjrandindex	-3.60000000003691e-06	3.36154726277374e-06	0.0747864185466878	1.07093541117325	3.74994765701907e-06
gefast-s	1	nf	gefast-s	1	nf	recall	0	0	NaN	NaN	0
gefast-s	1	nf	gefast-s	1	nf	precision	0	0	NaN	NaN	0
gefast-s	1	nf	gefast-s	1	nf	adjrandindex	0	0	NaN	NaN	0
gefast-s	2	nf	gefast-s	2	nf	recall	0	0	NaN	NaN	0
gefast-s	2	nf	gefast-s	2	nf	precision	0	0	NaN	NaN	0
gefast-s	2	nf	gefast-s	2	nf	adjrandindex	0	0	NaN	NaN	0
gefast-s	3	nf	gefast-s	3	nf	recall	0	0	NaN	NaN	0
gefast-s	3	nf	gefast-s	3	nf	precision	0	0	NaN	NaN	0
gefast-s	3	nf	gefast-s	3	nf	adjrandindex	0	0	NaN	NaN	0
gefast-s	4	nf	gefast-s	4	nf	recall	0	0	NaN	NaN	0
gefast-s	4	nf	gefast-s	4	nf	precision	0	0	NaN	NaN	0
gefast-s	4	nf	gefast-s	4	nf	adjrandindex	0	0	NaN	NaN	0
gefast-s	5	nf	gefast-s	5	nf	recall	0	0	NaN	NaN	0
gefast-s	5	nf	gefast-s	5	nf	precision	0	0	NaN	NaN	0
gefast-s	5	nf	gefast-s	5	nf	adjrandindex	0	0	NaN	NaN	0
gefast-s	6	nf	gefast-s	6	nf	recall	0	0	NaN	NaN	0
gefast-s	6	nf	gefast-s	6	nf	precision	0	0	NaN	NaN	0
gefast-s	6	nf	gefast-s	6	nf	adjrandindex	0	0	NaN	NaN	0
gefast-s	7	nf	gefast-s	7	nf	recall	0	0	NaN	NaN	0
gefast-s	7	nf	gefast-s	7	nf	precision	0	0	NaN	NaN	0
gefast-s	7	nf	gefast-s	7	nf	adjrandindex	0	0	NaN	NaN	0
gefast-s	8	nf	gefast-s	8	nf	recall	0	0	NaN	NaN	0
gefast-s	8	nf	gefast-s	8	nf	precision	0	0	NaN	NaN	0
gefast-s	8	nf	gefast-s	8	nf	adjrandindex	0	0	NaN	NaN	0
gefast-s	9	nf	gefast-s	9	nf	recall	0	0	NaN	NaN	0
gefast-s	9	nf	gefast-s	9	nf	precision	0	0	NaN	NaN	0
gefast-s	9	nf	gefast-s	9	nf	adjrandindex	0	0	NaN	NaN	0
gefast-s	10	nf	gefast-s	10	nf	recall	0	0	NaN	NaN	0
gefast-s	10	nf	gefast-s	10	nf	precision	0	0	NaN	NaN	0
gefast-s	10	nf	gefast-s	10	nf	adjrandindex	0	0	NaN	NaN	0
gefast-s	1	nf	gefast-s	1	f1	recall	-0.012488	0.000703751731791851	2.41035408670751e-06	17.7448941663046	0.0136781854191507
gefast-s	1	nf	gefast-s	1	f1	precision	0.000332999999999961	2.55636460623209e-05	8.27028770723298e-06	13.0263108473709	0.000336543296092875
gefast-s	1	nf	gefast-s	1	f1	adjrandindex	-0.0105104	0.000590522480520395	2.38152032482518e-06	17.7984756663925	0.0109980606061113
gefast-s	2	nf	gefast-s	2	f1	recall	-0.00666519999999997	0.000902553987304915	7.8760265912024e-05	7.384821399884	0.00686831389962811
gefast-s	2	nf	gefast-s	2	f1	precision	0.00027440000000003	3.97781346973197e-05	0.000103081503796856	6.89826212536104	0.000279994000128599
gefast-s	2	nf	gefast-s	2	f1	adjrandindex	-0.00527100000000003	0.000434876419227366	1.10197386841887e-05	12.1206847898648	0.00544974002848011
gefast-s	3	nf	gefast-s	3	f1	recall	-0.00363859999999998	0.00050731577937215	8.83921712033781e-05	7.17225867585488	0.00372629423591867
gefast-s	3	nf	gefast-s	3	f1	precision	0.000233400000000006	3.13097428925721e-05	7.58886362506404e-05	7.45454859852514	0.000238274743847
gefast-s	3	nf	gefast-s	3	f1	adjrandindex	-0.00270879999999996	0.000265210670976869	2.17739392630039e-05	10.2137670027471	0.00278897580299909
gefast-s	4	nf	gefast-s	4	f1	recall	-0.00189679999999999	0.000249061638957128	6.97323161714995e-05	7.61578542541627	0.00193676079819703
gefast-s	4	nf	gefast-s	4	f1	precision	0.000569400000000009	8.45239610997985e-05	0.000113189827115238	6.73655129966887	0.000581537442422032
gefast-s	4	nf	gefast-s	4	f1	adjrandindex	-0.000820600000000016	4.15607988373731e-05	1.57375400824752e-06	19.7445675481603	0.000843344581696068
gefast-s	5	nf	gefast-s	5	f1	recall	-0.000626800000000016	9.00233303094574e-05	9.93720696133052e-05	6.9626395496076	0.000639080050995913
gefast-s	5	nf	gefast-s	5	f1	precision	0.000909599999999977	0.000119026467644843	6.87911777789167e-05	7.64199776737128	0.000929699166275691
gefast-s	5	nf	gefast-s	5	f1	adjrandindex	0.000464200000000003	8.3652256395121e-05	0.000242508382309451	5.5491629276252	0.000476971336817495
gefast-s	6	nf	gefast-s	6	f1	recall	-0.000128400000000006	2.02311640792428e-05	0.00014315080876248	6.34664419195456	0.000130799916874826
gefast-s	6	nf	gefast-s	6	f1	precision	0.00107340000000002	0.000154855739318871	0.000101138695832043	6.9316126397468	0.00109823516044784
gefast-s	6	nf	gefast-s	6	f1	adjrandindex	0.000896199999999991	0.000128143279183866	9.76400281035029e-05	6.9937339336703	0.000921438855252558
gefast-s	7	nf	gefast-s	7	f1	recall	-2.3400000000029e-05	6.22896460094025e-06	0.00109914278761726	3.75664359956336	2.38548037611369e-05
gefast-s	7	nf	gefast-s	7	f1	precision	0.000742400000000054	0.000118033046220093	0.000148312158077234	6.2897639582708	0.00076173402841569
gefast-s	7	nf	gefast-s	7	f1	adjrandindex	0.000614399999999993	8.25003030297613e-05	7.61832205134276e-05	7.44724537288491	0.000633382603297334
gefast-s	8	nf	gefast-s	8	f1	recall	-1.33999999999856e-05	1.99824923370294e-05	0.208128286862202	0.670587020576718	1.37264324069859e-05
gefast-s	8	nf	gefast-s	8	f1	precision	0.000515200000000004	7.12509649057498e-05	8.5600438517346e-05	7.23077926988788	0.000531529544355794
gefast-s	8	nf	gefast-s	8	f1	adjrandindex	0.000499599999999978	8.10203678096147e-05	0.000160332284040317	6.1663506783129	0.000518782394045734
gefast-s	9	nf	gefast-s	9	f1	recall	-8.39999999997509e-06	1.21161049846908e-05	0.196016994948388	0.69329211083833	8.60951778088356e-06
gefast-s	9	nf	gefast-s	9	f1	precision	0.000430400000000009	4.67418442083954e-05	3.28659910443957e-05	9.20802350204881	0.000444524040136894
gefast-s	9	nf	gefast-s	9	f1	adjrandindex	0.000424399999999991	5.63542367528522e-05	7.28910850709009e-05	7.53093333268349	0.000441358952951792
gefast-s	10	nf	gefast-s	10	f1	recall	-5.80000000001135e-06	1.18827606220054e-05	0.336418617620725	0.488102065211215	5.94461403108413e-06
gefast-s	10	nf	gefast-s	10	f1	precision	0.000313800000000008	4.17576340326321e-05	7.35119745945539e-05	7.51479357654183	0.000324226441482561
gefast-s	10	nf	gefast-s	10	f1	adjrandindex	0.000284400000000029	2.47850761547989e-05	1.37046758295467e-05	11.4746470103124	0.00029588409000872
gefast-s	1	nf	gefast-s	1	2f	recall	-0.012488	0.000703751731791851	2.41035408670751e-06	17.7448941663046	0.0136781854191507
gefast-s	1	nf	gefast-s	1	2f	precision	0.000332999999999961	2.55636460623209e-05	8.27028770723298e-06	13.0263108473709	0.000336543296092875
gefast-s	1	nf	gefast-s	1	2f	adjrandindex	-0.0105104	0.000590522480520395	2.38152032482518e-06	17.7984756663925	0.0109980606061113
gefast-s	2	nf	gefast-s	2	2f	recall	-0.0102824	0.0014262104683391	8.65981613353037e-05	7.2095950971208	0.0105760329796469
gefast-s	2	nf	gefast-s	2	2f	precision	0.000485800000000025	5.61489091612096e-05	4.20775350751954e-05	8.65199355174008	0.000495757133295118
gefast-s	2	nf	gefast-s	2	2f	adjrandindex	-0.00798600000000005	0.000707240058254647	1.46094388016884e-05	11.2917812089267	0.00824523343736415
gefast-s	3	nf	gefast-s	3	2f	recall	-0.00615919999999999	0.000845672631696195	8.3192628945981e-05	7.28319655756893	0.00629951282894682
gefast-s	3	nf	gefast-s	3	2f	precision	0.00169820000000003	0.000217172051608858	6.28145751392829e-05	7.81960656272017	0.00173496547998995
gefast-s	3	nf	gefast-s	3	2f	adjrandindex	-0.00308039999999996	0.000165395888703444	1.98707414773767e-06	18.6244048999497	0.00317096791726574
gefast-s	4	nf	gefast-s	4	2f	recall	-0.00267300000000001	0.000363326987712193	7.99434054645054e-05	7.35700922420168	0.00272823224329587
gefast-s	4	nf	gefast-s	4	2f	precision	0.00327780000000002	0.00047045212296259	9.91077859569443e-05	6.96734022446035	0.00335230669239177
gefast-s	4	nf	gefast-s	4	2f	adjrandindex	0.001132	0.00031257559085767	0.00126396767285159	3.62152398686643	0.00116454411698442
gefast-s	5	nf	gefast-s	5	2f	recall	-0.000796200000000025	0.000118115198006047	0.000112903763035378	6.74087681721757	0.000811728777375609
gefast-s	5	nf	gefast-s	5	2f	precision	0.00365999999999997	0.000529561139057636	0.000102311637718316	6.91138327580648	0.00374613948044113
gefast-s	5	nf	gefast-s	5	2f	adjrandindex	0.0028324	0.000407125656278257	9.96865763405588e-05	6.95706585011717	0.00291387185712522
gefast-s	6	nf	gefast-s	6	2f	recall	-0.000174600000000003	3.03611593981892e-05	0.000210861887627732	5.7507685299533	0.000177859253025775
gefast-s	6	nf	gefast-s	6	2f	precision	0.00330500000000002	0.000499919993598966	0.000121897079553644	6.61105785389189	0.00338533224142287
gefast-s	6	nf	gefast-s	6	2f	adjrandindex	0.00286200000000003	0.000383635895088046	7.56617073751944e-05	7.46019868485765	0.00294557661257458
gefast-s	7	nf	gefast-s	7	2f	recall	-5.56000000000223e-05	1.37586336530795e-05	0.000830923618241077	4.04109894935518	5.66797145544559e-05
gefast-s	7	nf	gefast-s	7	2f	precision	0.00262140000000004	0.000403071085541982	0.000130027942682519	6.50356746992959	0.00269226333239843
gefast-s	7	nf	gefast-s	7	2f	adjrandindex	0.00231579999999998	0.000291136050670469	5.87075621997643e-05	7.95435671627348	0.00238944484048405
gefast-s	8	nf	gefast-s	8	2f	recall	-3.68000000000368e-05	1.4202112518931e-05	0.00441121421035879	2.59116381108681	3.76960193003996e-05
gefast-s	8	nf	gefast-s	8	2f	precision	0.00211080000000004	0.000322061640062889	0.000126129660912996	6.55402487420687	0.00217949686952884
gefast-s	8	nf	gefast-s	8	2f	adjrandindex	0.00191459999999997	0.000254734764019374	7.34632865215491e-05	7.51605304980812	0.00198957370271135
gefast-s	9	nf	gefast-s	9	2f	recall	-3.57999999999858e-05	2.40353905730928e-05	0.0290905496817579	1.48947028304434	3.66924296035607e-05
gefast-s	9	nf	gefast-s	9	2f	precision	0.00175060000000002	0.000251435478801256	9.93843017083851e-05	6.96242236118064	0.00180928132588305
gefast-s	9	nf	gefast-s	9	2f	adjrandindex	0.00157939999999999	0.000187827846710764	4.71126109547927e-05	8.40876381036357	0.00164349960733532
gefast-s	10	nf	gefast-s	10	2f	recall	-2.4600000000019e-05	1.69204018864657e-05	0.0313477649344759	1.45386617676594	2.5213120046756e-05
gefast-s	10	nf	gefast-s	10	2f	precision	0.0014556	0.00021964698950816	0.000120745937303204	6.62699727075441	0.00150485200014226
gefast-s	10	nf	gefast-s	10	2f	adjrandindex	0.00131419999999998	0.000146330789651361	3.62879996557977e-05	8.98102171888169	0.00136800030561928
gefast-s	1	f1	gefast-s	1	nf	recall	0.012488	0.000703751731791851	2.41035408670751e-06	17.7448941663046	0.0136781854191507
gefast-s	1	f1	gefast-s	1	nf	precision	-0.000332999999999961	2.55636460623209e-05	8.27028770723298e-06	13.0263108473709	0.000336543296092875
gefast-s	1	f1	gefast-s	1	nf	adjrandindex	0.0105104	0.000590522480520395	2.38152032482518e-06	17.7984756663925	0.0109980606061113
gefast-s	2	f1	gefast-s	2	nf	recall	0.00666519999999997	0.000902553987304915	7.8760265912024e-05	7.384821399884	0.00686831389962811
gefast-s	2	f1	gefast-s	2	nf	precision	-0.00027440000000003	3.97781346973197e-05	0.000103081503796856	6.89826212536104	0.000279994000128599
gefast-s	2	f1	gefast-s	2	nf	adjrandindex	0.00527100000000003	0.000434876419227366	1.10197386841887e-05	12.1206847898648	0.00544974002848011
gefast-s	3	f1	gefast-s	3	nf	recall	0.00363859999999998	0.00050731577937215	8.83921712033781e-05	7.17225867585488	0.00372629423591867
gefast-s	3	f1	gefast-s	3	nf	precision	-0.000233400000000006	3.13097428925721e-05	7.58886362506404e-05	7.45454859852514	0.000238274743847
gefast-s	3	f1	gefast-s	3	nf	adjrandindex	0.00270879999999996	0.000265210670976869	2.17739392630039e-05	10.2137670027471	0.00278897580299909
gefast-s	4	f1	gefast-s	4	nf	recall	0.00189679999999999	0.000249061638957128	6.97323161714995e-05	7.61578542541627	0.00193676079819703
gefast-s	4	f1	gefast-s	4	nf	precision	-0.000569400000000009	8.45239610997985e-05	0.000113189827115238	6.73655129966887	0.000581537442422032
gefast-s	4	f1	gefast-s	4	nf	adjrandindex	0.000820600000000016	4.15607988373731e-05	1.57375400824752e-06	19.7445675481603	0.000843344581696068
gefast-s	5	f1	gefast-s	5	nf	recall	0.000626800000000016	9.00233303094574e-05	9.93720696133052e-05	6.9626395496076	0.000639080050995913
gefast-s	5	f1	gefast-s	5	nf	precision	-0.000909599999999977	0.000119026467644843	6.87911777789167e-05	7.64199776737128	0.000929699166275691
gefast-s	5	f1	gefast-s	5	nf	adjrandindex	-0.000464200000000003	8.3652256395121e-05	0.000242508382309451	5.5491629276252	0.000476971336817495
gefast-s	6	f1	gefast-s	6	nf	recall	0.000128400000000006	2.02311640792428e-05	0.00014315080876248	6.34664419195456	0.000130799916874826
gefast-s	6	f1	gefast-s	6	nf	precision	-0.00107340000000002	0.000154855739318871	0.000101138695832043	6.9316126397468	0.00109823516044784
gefast-s	6	f1	gefast-s	6	nf	adjrandindex	-0.000896199999999991	0.000128143279183866	9.76400281035029e-05	6.9937339336703	0.000921438855252558
gefast-s	7	f1	gefast-s	7	nf	recall	2.3400000000029e-05	6.22896460094025e-06	0.00109914278761726	3.75664359956336	2.38548037611369e-05
gefast-s	7	f1	gefast-s	7	nf	precision	-0.000742400000000054	0.000118033046220093	0.000148312158077234	6.2897639582708	0.00076173402841569
gefast-s	7	f1	gefast-s	7	nf	adjrandindex	-0.000614399999999993	8.25003030297613e-05	7.61832205134276e-05	7.44724537288491	0.000633382603297334
gefast-s	8	f1	gefast-s	8	nf	recall	1.33999999999856e-05	1.99824923370294e-05	0.208128286862202	0.670587020576718	1.37264324069859e-05
gefast-s	8	f1	gefast-s	8	nf	precision	-0.000515200000000004	7.12509649057498e-05	8.5600438517346e-05	7.23077926988788	0.000531529544355794
gefast-s	8	f1	gefast-s	8	nf	adjrandindex	-0.000499599999999978	8.10203678096147e-05	0.000160332284040317	6.1663506783129	0.000518782394045734
gefast-s	9	f1	gefast-s	9	nf	recall	8.39999999997509e-06	1.21161049846908e-05	0.196016994948388	0.69329211083833	8.60951778088356e-06
gefast-s	9	f1	gefast-s	9	nf	precision	-0.000430400000000009	4.67418442083954e-05	3.28659910443957e-05	9.20802350204881	0.000444524040136894
gefast-s	9	f1	gefast-s	9	nf	adjrandindex	-0.000424399999999991	5.63542367528522e-05	7.28910850709009e-05	7.53093333268349	0.000441358952951792
gefast-s	10	f1	gefast-s	10	nf	recall	5.80000000001135e-06	1.18827606220054e-05	0.336418617620725	0.488102065211215	5.94461403108413e-06
gefast-s	10	f1	gefast-s	10	nf	precision	-0.000313800000000008	4.17576340326321e-05	7.35119745945539e-05	7.51479357654183	0.000324226441482561
gefast-s	10	f1	gefast-s	10	nf	adjrandindex	-0.000284400000000029	2.47850761547989e-05	1.37046758295467e-05	11.4746470103124	0.00029588409000872
gefast-s	1	f1	gefast-s	1	f1	recall	0	0	NaN	NaN	0
gefast-s	1	f1	gefast-s	1	f1	precision	0	0	NaN	NaN	0
gefast-s	1	f1	gefast-s	1	f1	adjrandindex	0	0	NaN	NaN	0
gefast-s	2	f1	gefast-s	2	f1	recall	0	0	NaN	NaN	0
gefast-s	2	f1	gefast-s	2	f1	precision	0	0	NaN	NaN	0
gefast-s	2	f1	gefast-s	2	f1	adjrandindex	0	0	NaN	NaN	0
gefast-s	3	f1	gefast-s	3	f1	recall	0	0	NaN	NaN	0
gefast-s	3	f1	gefast-s	3	f1	precision	0	0	NaN	NaN	0
gefast-s	3	f1	gefast-s	3	f1	adjrandindex	0	0	NaN	NaN	0
gefast-s	4	f1	gefast-s	4	f1	recall	0	0	NaN	NaN	0
gefast-s	4	f1	gefast-s	4	f1	precision	0	0	NaN	NaN	0
gefast-s	4	f1	gefast-s	4	f1	adjrandindex	0	0	NaN	NaN	0
gefast-s	5	f1	gefast-s	5	f1	recall	0	0	NaN	NaN	0
gefast-s	5	f1	gefast-s	5	f1	precision	0	0	NaN	NaN	0
gefast-s	5	f1	gefast-s	5	f1	adjrandindex	0	0	NaN	NaN	0
gefast-s	6	f1	gefast-s	6	f1	recall	0	0	NaN	NaN	0
gefast-s	6	f1	gefast-s	6	f1	precision	0	0	NaN	NaN	0
gefast-s	6	f1	gefast-s	6	f1	adjrandindex	0	0	NaN	NaN	0
gefast-s	7	f1	gefast-s	7	f1	recall	0	0	NaN	NaN	0
gefast-s	7	f1	gefast-s	7	f1	precision	0	0	NaN	NaN	0
gefast-s	7	f1	gefast-s	7	f1	adjrandindex	0	0	NaN	NaN	0
gefast-s	8	f1	gefast-s	8	f1	recall	0	0	NaN	NaN	0
gefast-s	8	f1	gefast-s	8	f1	precision	0	0	NaN	NaN	0
gefast-s	8	f1	gefast-s	8	f1	adjrandindex	0	0	NaN	NaN	0
gefast-s	9	f1	gefast-s	9	f1	recall	0	0	NaN	NaN	0
gefast-s	9	f1	gefast-s	9	f1	precision	0	0	NaN	NaN	0
gefast-s	9	f1	gefast-s	9	f1	adjrandindex	0	0	NaN	NaN	0
gefast-s	10	f1	gefast-s	10	f1	recall	0	0	NaN	NaN	0
gefast-s	10	f1	gefast-s	10	f1	precision	0	0	NaN	NaN	0
gefast-s	10	f1	gefast-s	10	f1	adjrandindex	0	0	NaN	NaN	0
gefast-s	1	f1	gefast-s	1	2f	recall	0	0	NaN	NaN	0
gefast-s	1	f1	gefast-s	1	2f	precision	0	0	NaN	NaN	0
gefast-s	1	f1	gefast-s	1	2f	adjrandindex	0	0	NaN	NaN	0
gefast-s	2	f1	gefast-s	2	2f	recall	-0.00361719999999999	0.000524137100385019	0.000102905691634652	6.90124777914572	0.00370778641296982
gefast-s	2	f1	gefast-s	2	2f	precision	0.000211399999999995	1.71697408250452e-05	1.03522820183313e-05	12.3123582443149	0.000215763140653986
gefast-s	2	f1	gefast-s	2	2f	adjrandindex	-0.00271500000000002	0.000279384144145667	2.65357822383491e-05	9.71780273466221	0.00279552481267669
gefast-s	3	f1	gefast-s	3	2f	recall	-0.00252060000000001	0.000343221211465731	8.05065199687342e-05	7.34395170169043	0.00257323369394609
gefast-s	3	f1	gefast-s	3	2f	precision	0.00146480000000002	0.000199206425599207	8.01081852285849e-05	7.35317646302796	0.00149669089082537
gefast-s	3	f1	gefast-s	3	2f	adjrandindex	-0.000371600000000005	0.000111329690559182	0.00172220986507856	3.33783376324455	0.00038199295882947
gefast-s	4	f1	gefast-s	4	2f	recall	-0.000776200000000027	0.000115246258073747	0.000113283174902092	6.73514275407825	0.000791472490620793
gefast-s	4	f1	gefast-s	4	2f	precision	0.00270840000000001	0.000386294965020263	9.66823881991191e-05	7.01122262843355	0.00277077060036842
gefast-s	4	f1	gefast-s	4	2f	adjrandindex	0.00195260000000002	0.000282002304955143	0.000101574823860152	6.92405688070743	0.00200788820568773
gefast-s	5	f1	gefast-s	5	2f	recall	-0.000169400000000008	2.84745500403456e-05	0.000184585983552126	5.94917214705713	0.000172648748770498
gefast-s	5	f1	gefast-s	5	2f	precision	0.0027504	0.000411688353005019	0.000116960287197317	6.68078166390698	0.00281644276643002
gefast-s	5	f1	gefast-s	5	2f	adjrandindex	0.0023682	0.000326699709213251	8.47602584777466e-05	7.24885860995418	0.00243690136702943
gefast-s	6	f1	gefast-s	6	2f	recall	-4.61999999999962e-05	1.09863551735805e-05	0.00071285675510893	4.20521631333166	4.70593364246458e-05
gefast-s	6	f1	gefast-s	6	2f	precision	0.0022316	0.000347396459394748	0.0001365033827659	6.42378452528851	0.00228709920677136
gefast-s	6	f1	gefast-s	6	2f	adjrandindex	0.00196580000000004	0.00025717445440792	6.87256838286729e-05	7.64383851625467	0.00202413913078581
gefast-s	7	f1	gefast-s	7	2f	recall	-3.21999999999933e-05	1.03295692069147e-05	0.00222719214115889	3.11726455914912	3.28249108044145e-05
gefast-s	7	f1	gefast-s	7	2f	precision	0.00187899999999999	0.000287523912049082	0.000127573815529722	6.53510863360551	0.00193053029376012
gefast-s	7	f1	gefast-s	7	2f	adjrandindex	0.00170139999999999	0.000209411795274267	5.39844088617106e-05	8.12466173537005	0.00175606290160752
gefast-s	8	f1	gefast-s	8	2f	recall	-2.34000000000512e-05	8.53229160305011e-06	0.00358338312564339	2.742522301006	2.39695868965143e-05
gefast-s	8	f1	gefast-s	8	2f	precision	0.00159560000000003	0.000253449797790396	0.000147778790203892	6.29552682192155	0.00164796780245211
gefast-s	8	f1	gefast-s	8	2f	adjrandindex	0.00141499999999999	0.000176212939365962	5.65469814012379e-05	8.03005729937511	0.00147079168818716
gefast-s	9	f1	gefast-s	9	2f	recall	-2.74000000000107e-05	1.21778487427164e-05	0.00732769100192231	2.24998688839839	2.8082911824895e-05
gefast-s	9	f1	gefast-s	9	2f	precision	0.00132020000000002	0.000206985989864068	0.000140383026684086	6.37820946657799	0.00136475756015422
gefast-s	9	f1	gefast-s	9	2f	adjrandindex	0.001155	0.000136961673471127	4.65779747229328e-05	8.43301611850912	0.00120214087238374
gefast-s	10	f1	gefast-s	10	2f	recall	-1.88000000000077e-05	5.76194411632914e-06	0.00187642018531666	3.26278763216901	1.92685060163939e-05
gefast-s	10	f1	gefast-s	10	2f	precision	0.00114179999999999	0.000181900247388463	0.000149495803634352	6.27706677914287	0.0011806257026703
gefast-s	10	f1	gefast-s	10	2f	adjrandindex	0.00102979999999995	0.000138573807048806	7.68265117586528e-05	7.43141883687479	0.00107211632410056
gefast-s	1	2f	gefast-s	1	nf	recall	0.012488	0.000703751731791851	2.41035408670751e-06	17.7448941663046	0.0136781854191507
gefast-s	1	2f	gefast-s	1	nf	precision	-0.000332999999999961	2.55636460623209e-05	8.27028770723298e-06	13.0263108473709	0.000336543296092875
gefast-s	1	2f	gefast-s	1	nf	adjrandindex	0.0105104	0.000590522480520395	2.38152032482518e-06	17.7984756663925	0.0109980606061113
gefast-s	2	2f	gefast-s	2	nf	recall	0.0102824	0.0014262104683391	8.65981613353037e-05	7.2095950971208	0.0105760329796469
gefast-s	2	2f	gefast-s	2	nf	precision	-0.000485800000000025	5.61489091612096e-05	4.20775350751954e-05	8.65199355174008	0.000495757133295118
gefast-s	2	2f	gefast-s	2	nf	adjrandindex	0.00798600000000005	0.000707240058254647	1.46094388016884e-05	11.2917812089267	0.00824523343736415
gefast-s	3	2f	gefast-s	3	nf	recall	0.00615919999999999	0.000845672631696195	8.3192628945981e-05	7.28319655756893	0.00629951282894682
gefast-s	3	2f	gefast-s	3	nf	precision	-0.00169820000000003	0.000217172051608858	6.28145751392829e-05	7.81960656272017	0.00173496547998995
gefast-s	3	2f	gefast-s	3	nf	adjrandindex	0.00308039999999996	0.000165395888703444	1.98707414773767e-06	18.6244048999497	0.00317096791726574
gefast-s	4	2f	gefast-s	4	nf	recall	0.00267300000000001	0.000363326987712193	7.99434054645054e-05	7.35700922420168	0.00272823224329587
gefast-s	4	2f	gefast-s	4	nf	precision	-0.00327780000000002	0.00047045212296259	9.91077859569443e-05	6.96734022446035	0.00335230669239177
gefast-s	4	2f	gefast-s	4	nf	adjrandindex	-0.001132	0.00031257559085767	0.00126396767285159	3.62152398686643	0.00116454411698442
gefast-s	5	2f	gefast-s	5	nf	recall	0.000796200000000025	0.000118115198006047	0.000112903763035378	6.74087681721757	0.000811728777375609
gefast-s	5	2f	gefast-s	5	nf	precision	-0.00365999999999997	0.000529561139057636	0.000102311637718316	6.91138327580648	0.00374613948044113
gefast-s	5	2f	gefast-s	5	nf	adjrandindex	-0.0028324	0.000407125656278257	9.96865763405588e-05	6.95706585011717	0.00291387185712522
gefast-s	6	2f	gefast-s	6	nf	recall	0.000174600000000003	3.03611593981892e-05	0.000210861887627732	5.7507685299533	0.000177859253025775
gefast-s	6	2f	gefast-s	6	nf	precision	-0.00330500000000002	0.000499919993598966	0.000121897079553644	6.61105785389189	0.00338533224142287
gefast-s	6	2f	gefast-s	6	nf	adjrandindex	-0.00286200000000003	0.000383635895088046	7.56617073751944e-05	7.46019868485765	0.00294557661257458
gefast-s	7	2f	gefast-s	7	nf	recall	5.56000000000223e-05	1.37586336530795e-05	0.000830923618241077	4.04109894935518	5.66797145544559e-05
gefast-s	7	2f	gefast-s	7	nf	precision	-0.00262140000000004	0.000403071085541982	0.000130027942682519	6.50356746992959	0.00269226333239843
gefast-s	7	2f	gefast-s	7	nf	adjrandindex	-0.00231579999999998	0.000291136050670469	5.87075621997643e-05	7.95435671627348	0.00238944484048405
gefast-s	8	2f	gefast-s	8	nf	recall	3.68000000000368e-05	1.4202112518931e-05	0.00441121421035879	2.59116381108681	3.76960193003996e-05
gefast-s	8	2f	gefast-s	8	nf	precision	-0.00211080000000004	0.000322061640062889	0.000126129660912996	6.55402487420687	0.00217949686952884
gefast-s	8	2f	gefast-s	8	nf	adjrandindex	-0.00191459999999997	0.000254734764019374	7.34632865215491e-05	7.51605304980812	0.00198957370271135
gefast-s	9	2f	gefast-s	9	nf	recall	3.57999999999858e-05	2.40353905730928e-05	0.0290905496817579	1.48947028304434	3.66924296035607e-05
gefast-s	9	2f	gefast-s	9	nf	precision	-0.00175060000000002	0.000251435478801256	9.93843017083851e-05	6.96242236118064	0.00180928132588305
gefast-s	9	2f	gefast-s	9	nf	adjrandindex	-0.00157939999999999	0.000187827846710764	4.71126109547927e-05	8.40876381036357	0.00164349960733532
gefast-s	10	2f	gefast-s	10	nf	recall	2.4600000000019e-05	1.69204018864657e-05	0.0313477649344759	1.45386617676594	2.5213120046756e-05
gefast-s	10	2f	gefast-s	10	nf	precision	-0.0014556	0.00021964698950816	0.000120745937303204	6.62699727075441	0.00150485200014226
gefast-s	10	2f	gefast-s	10	nf	adjrandindex	-0.00131419999999998	0.000146330789651361	3.62879996557977e-05	8.98102171888169	0.00136800030561928
gefast-s	1	2f	gefast-s	1	f1	recall	0	0	NaN	NaN	0
gefast-s	1	2f	gefast-s	1	f1	precision	0	0	NaN	NaN	0
gefast-s	1	2f	gefast-s	1	f1	adjrandindex	0	0	NaN	NaN	0
gefast-s	2	2f	gefast-s	2	f1	recall	0.00361719999999999	0.000524137100385019	0.000102905691634652	6.90124777914572	0.00370778641296982
gefast-s	2	2f	gefast-s	2	f1	precision	-0.000211399999999995	1.71697408250452e-05	1.03522820183313e-05	12.3123582443149	0.000215763140653986
gefast-s	2	2f	gefast-s	2	f1	adjrandindex	0.00271500000000002	0.000279384144145667	2.65357822383491e-05	9.71780273466221	0.00279552481267669
gefast-s	3	2f	gefast-s	3	f1	recall	0.00252060000000001	0.000343221211465731	8.05065199687342e-05	7.34395170169043	0.00257323369394609
gefast-s	3	2f	gefast-s	3	f1	precision	-0.00146480000000002	0.000199206425599207	8.01081852285849e-05	7.35317646302796	0.00149669089082537
gefast-s	3	2f	gefast-s	3	f1	adjrandindex	0.000371600000000005	0.000111329690559182	0.00172220986507856	3.33783376324455	0.00038199295882947
gefast-s	4	2f	gefast-s	4	f1	recall	0.000776200000000027	0.000115246258073747	0.000113283174902092	6.73514275407825	0.000791472490620793
gefast-s	4	2f	gefast-s	4	f1	precision	-0.00270840000000001	0.000386294965020263	9.66823881991191e-05	7.01122262843355	0.00277077060036842
gefast-s	4	2f	gefast-s	4	f1	adjrandindex	-0.00195260000000002	0.000282002304955143	0.000101574823860152	6.92405688070743	0.00200788820568773
gefast-s	5	2f	gefast-s	5	f1	recall	0.000169400000000008	2.84745500403456e-05	0.000184585983552126	5.94917214705713	0.000172648748770498
gefast-s	5	2f	gefast-s	5	f1	precision	-0.0027504	0.000411688353005019	0.000116960287197317	6.68078166390698	0.00281644276643002
gefast-s	5	2f	gefast-s	5	f1	adjrandindex	-0.0023682	0.000326699709213251	8.47602584777466e-05	7.24885860995418	0.00243690136702943
gefast-s	6	2f	gefast-s	6	f1	recall	4.61999999999962e-05	1.09863551735805e-05	0.00071285675510893	4.20521631333166	4.70593364246458e-05
gefast-s	6	2f	gefast-s	6	f1	precision	-0.0022316	0.000347396459394748	0.0001365033827659	6.42378452528851	0.00228709920677136
gefast-s	6	2f	gefast-s	6	f1	adjrandindex	-0.00196580000000004	0.00025717445440792	6.87256838286729e-05	7.64383851625467	0.00202413913078581
gefast-s	7	2f	gefast-s	7	f1	recall	3.21999999999933e-05	1.03295692069147e-05	0.00222719214115889	3.11726455914912	3.28249108044145e-05
gefast-s	7	2f	gefast-s	7	f1	precision	-0.00187899999999999	0.000287523912049082	0.000127573815529722	6.53510863360551	0.00193053029376012
gefast-s	7	2f	gefast-s	7	f1	adjrandindex	-0.00170139999999999	0.000209411795274267	5.39844088617106e-05	8.12466173537005	0.00175606290160752
gefast-s	8	2f	gefast-s	8	f1	recall	2.34000000000512e-05	8.53229160305011e-06	0.00358338312564339	2.742522301006	2.39695868965143e-05
gefast-s	8	2f	gefast-s	8	f1	precision	-0.00159560000000003	0.000253449797790396	0.000147778790203892	6.29552682192155	0.00164796780245211
gefast-s	8	2f	gefast-s	8	f1	adjrandindex	-0.00141499999999999	0.000176212939365962	5.65469814012379e-05	8.03005729937511	0.00147079168818716
gefast-s	9	2f	gefast-s	9	f1	recall	2.74000000000107e-05	1.21778487427164e-05	0.00732769100192231	2.24998688839839	2.8082911824895e-05
gefast-s	9	2f	gefast-s	9	f1	precision	-0.00132020000000002	0.000206985989864068	0.000140383026684086	6.37820946657799	0.00136475756015422
gefast-s	9	2f	gefast-s	9	f1	adjrandindex	-0.001155	0.000136961673471127	4.65779747229328e-05	8.43301611850912	0.00120214087238374
gefast-s	10	2f	gefast-s	10	f1	recall	1.88000000000077e-05	5.76194411632914e-06	0.00187642018531666	3.26278763216901	1.92685060163939e-05
gefast-s	10	2f	gefast-s	10	f1	precision	-0.00114179999999999	0.000181900247388463	0.000149495803634352	6.27706677914287	0.0011806257026703
gefast-s	10	2f	gefast-s	10	f1	adjrandindex	-0.00102979999999995	0.000138573807048806	7.68265117586528e-05	7.43141883687479	0.00107211632410056
gefast-s	1	2f	gefast-s	1	2f	recall	0	0	NaN	NaN	0
gefast-s	1	2f	gefast-s	1	2f	precision	0	0	NaN	NaN	0
gefast-s	1	2f	gefast-s	1	2f	adjrandindex	0	0	NaN	NaN	0
gefast-s	2	2f	gefast-s	2	2f	recall	0	0	NaN	NaN	0
gefast-s	2	2f	gefast-s	2	2f	precision	0	0	NaN	NaN	0
gefast-s	2	2f	gefast-s	2	2f	adjrandindex	0	0	NaN	NaN	0
gefast-s	3	2f	gefast-s	3	2f	recall	0	0	NaN	NaN	0
gefast-s	3	2f	gefast-s	3	2f	precision	0	0	NaN	NaN	0
gefast-s	3	2f	gefast-s	3	2f	adjrandindex	0	0	NaN	NaN	0
gefast-s	4	2f	gefast-s	4	2f	recall	0	0	NaN	NaN	0
gefast-s	4	2f	gefast-s	4	2f	precision	0	0	NaN	NaN	0
gefast-s	4	2f	gefast-s	4	2f	adjrandindex	0	0	NaN	NaN	0
gefast-s	5	2f	gefast-s	5	2f	recall	0	0	NaN	NaN	0
gefast-s	5	2f	gefast-s	5	2f	precision	0	0	NaN	NaN	0
gefast-s	5	2f	gefast-s	5	2f	adjrandindex	0	0	NaN	NaN	0
gefast-s	6	2f	gefast-s	6	2f	recall	0	0	NaN	NaN	0
gefast-s	6	2f	gefast-s	6	2f	precision	0	0	NaN	NaN	0
gefast-s	6	2f	gefast-s	6	2f	adjrandindex	0	0	NaN	NaN	0
gefast-s	7	2f	gefast-s	7	2f	recall	0	0	NaN	NaN	0
gefast-s	7	2f	gefast-s	7	2f	precision	0	0	NaN	NaN	0
gefast-s	7	2f	gefast-s	7	2f	adjrandindex	0	0	NaN	NaN	0
gefast-s	8	2f	gefast-s	8	2f	recall	0	0	NaN	NaN	0
gefast-s	8	2f	gefast-s	8	2f	precision	0	0	NaN	NaN	0
gefast-s	8	2f	gefast-s	8	2f	adjrandindex	0	0	NaN	NaN	0
gefast-s	9	2f	gefast-s	9	2f	recall	0	0	NaN	NaN	0
gefast-s	9	2f	gefast-s	9	2f	precision	0	0	NaN	NaN	0
gefast-s	9	2f	gefast-s	9	2f	adjrandindex	0	0	NaN	NaN	0
gefast-s	10	2f	gefast-s	10	2f	recall	0	0	NaN	NaN	0
gefast-s	10	2f	gefast-s	10	2f	precision	0	0	NaN	NaN	0
gefast-s	10	2f	gefast-s	10	2f	adjrandindex	0	0	NaN	NaN	0
usearch	1	fast-abund	gefast-s	1	nf	recall	0.0355872	0.0216789507518238	0.0213793031983906	1.6415554612119	0.0384919487198013
usearch	1	fast-abund	gefast-s	1	nf	precision	-0.007446	0.00643452403057132	0.0608397634365464	1.15719514988568	0.00755237520475903
usearch	1	fast-abund	gefast-s	1	nf	adjrandindex	-0.0035364	0.00160820157318664	0.00794609102641933	2.19897807523758	0.00372787876487925
usearch	2	fast-abund	gefast-s	2	nf	recall	0.0019234	0.000752403681543338	0.00463384985598528	2.55634049537703	0.00198686750205179
usearch	2	fast-abund	gefast-s	2	nf	precision	-6.72000000000228e-05	0.000274437060179592	0.613128813224804	0.244864887985781	6.85627113124421e-05
usearch	2	fast-abund	gefast-s	2	nf	adjrandindex	0.000660200000000022	0.000387352810755261	0.0189217619497919	1.70438933620428	0.000684218320987129
usearch	3	fast-abund	gefast-s	3	nf	recall	0.0048654	0.00129606126398409	0.00110211510760535	3.7539892096179	0.00497953339518432
usearch	3	fast-abund	gefast-s	3	nf	precision	-0.000447800000000043	0.000145154056092131	0.00231564511710066	3.08499818782755	0.000457202693432365
usearch	3	fast-abund	gefast-s	3	nf	adjrandindex	0.00319379999999998	6.61415149509162e-05	4.41193010209913e-08	48.2873729513167	0.00328751014801822
usearch	4	fast-abund	gefast-s	4	nf	recall	0.0035366	0.00110121628211718	0.00199159658519455	3.21153987407504	0.00360808666018967
usearch	4	fast-abund	gefast-s	4	nf	precision	-0.00294560000000001	0.000362699324509997	5.40722304941316e-05	8.12132750448182	0.00301204388078378
usearch	4	fast-abund	gefast-s	4	nf	adjrandindex	-0.00102220000000002	0.00045405803593818	0.00731308992297195	2.25125406686821	0.00105152806408254
usearch	5	fast-abund	gefast-s	5	nf	recall	0.00198300000000002	0.000853672361037861	0.00654225774674002	2.32290523918236	0.00202045334571487
usearch	5	fast-abund	gefast-s	5	nf	precision	-0.0033444	0.000483339218354974	0.000101846881886179	6.91936402633028	0.00342255892462634
usearch	5	fast-abund	gefast-s	5	nf	adjrandindex	-0.00236159999999999	0.000385628448120711	0.000164731914280682	6.12402951988839	0.00242894142955791
usearch	6	fast-abund	gefast-s	6	nf	recall	0.000568800000000014	0.00167596038139328	0.490176586394004	0.339387497649052	0.000579301461025186
usearch	6	fast-abund	gefast-s	6	nf	precision	-0.00686300000000004	0.00372445009363799	0.0146079631829923	1.8426881358199	0.00704264737044914
usearch	6	fast-abund	gefast-s	6	nf	adjrandindex	-0.0062942	0.00392791372104835	0.023102835686751	1.60242827286952	0.00648946608774028
usearch	7	fast-abund	gefast-s	7	nf	recall	0.000160800000000028	0.00154522965930636	0.827423387877492	0.104062201389669	0.000163913838405448
usearch	7	fast-abund	gefast-s	7	nf	precision	-0.00681260000000006	0.00316554660366893	0.0085711791278554	2.15210857805856	0.00701185374429558
usearch	7	fast-abund	gefast-s	7	nf	adjrandindex	-0.00442819999999997	0.00415372955306434	0.0756740116108682	1.06607807355516	0.00457400604819902
usearch	8	fast-abund	gefast-s	8	nf	recall	0.0031992	0.00383473300243965	0.135537581336558	0.834269295401969	0.00327179591651398
usearch	8	fast-abund	gefast-s	8	nf	precision	-0.0135644	0.00588567900076109	0.00672889149447826	2.30464488434486	0.0140891708948167
usearch	8	fast-abund	gefast-s	8	nf	adjrandindex	-0.00885719999999999	0.0065563211254483	0.0391326596408504	1.35094053975191	0.00923735984966918
usearch	9	fast-abund	gefast-s	9	nf	recall	0.003498	0.0010667588762227	0.00184151259952451	3.27909153414884	0.00357884906342195
usearch	9	fast-abund	gefast-s	9	nf	precision	-0.0219406	0.00550494153465776	0.000876247847910708	3.98561907730852	0.0229151468216025
usearch	9	fast-abund	gefast-s	9	nf	adjrandindex	-0.0128746	0.00771537505893267	0.0202736854677016	1.66869399110988	0.0134763105268694
usearch	10	fast-abund	gefast-s	10	nf	recall	0.00129840000000001	0.000910117190256295	0.0332149401739129	1.42662946475538	0.0013298926560304
usearch	10	fast-abund	gefast-s	10	nf	precision	-0.0378464	0.00643911871299172	0.000193570807046839	5.87757450777235	0.0398771099210411
usearch	10	fast-abund	gefast-s	10	nf	adjrandindex	-0.0266924	0.0168845130904033	0.0241226433008976	1.58088064826526	0.0281570390698907
usearch	1	fast-abund	gefast-s	1	f1	recall	0.0230992	0.0213149200960266	0.0725078170307913	1.08371037263734	0.0248170298422764
usearch	1	fast-abund	gefast-s	1	f1	precision	-0.00711300000000004	0.00641552679052935	0.0682721835587973	1.1087164362715	0.0072158364937913
usearch	1	fast-abund	gefast-s	1	f1	adjrandindex	-0.0140468	0.00122003983541523	1.35220312242698e-05	11.513394556678	0.0147257884337333
usearch	2	fast-abund	gefast-s	2	f1	recall	-0.00474179999999997	0.000989999343434111	0.000430674671267452	4.78970014621587	0.00488146305121189
usearch	2	fast-abund	gefast-s	2	f1	precision	0.000207200000000007	0.000268042347400589	0.158959766017506	0.773012182624813	0.000211431289830877
usearch	2	fast-abund	gefast-s	2	f1	adjrandindex	-0.0046108	0.000767371617927076	0.00017752426924325	6.00856207381672	0.00476552614993072
usearch	3	fast-abund	gefast-s	3	f1	recall	0.00122680000000002	0.00161857814145624	0.165354670849355	0.757949195394584	0.0012532449728205
usearch	3	fast-abund	gefast-s	3	f1	precision	-0.000214400000000037	0.000120390198936633	0.0163715951231996	1.78087586775138	0.00021892795554786
usearch	3	fast-abund	gefast-s	3	f1	adjrandindex	0.000485000000000024	0.000331035496586113	0.0306139275861153	1.46509967964677	0.000498535487760465
usearch	4	fast-abund	gefast-s	4	f1	recall	0.00163980000000001	0.00125188226283465	0.0428585651173376	1.30986758793675	0.00167132878180436
usearch	4	fast-abund	gefast-s	4	f1	precision	-0.00237620000000001	0.00028115422813824	4.61736493136075e-05	8.45158906460285	0.00243050750269088
usearch	4	fast-abund	gefast-s	4	f1	adjrandindex	-0.00184280000000003	0.00042361149653902	0.000625423118272428	4.35021243534709	0.0018948722256852
usearch	5	fast-abund	gefast-s	5	f1	recall	0.00135620000000001	0.000914982349556505	0.0295345392826088	1.48221438441666	0.00138137374063726
usearch	5	fast-abund	gefast-s	5	f1	precision	-0.00243480000000003	0.000365566956931246	0.000118381459806119	6.66033938198071	0.00249286174139112
usearch	5	fast-abund	gefast-s	5	f1	adjrandindex	-0.00189739999999998	0.000309319090907777	0.000163669553051218	6.13411863597417	0.00195197065809721
usearch	6	fast-abund	gefast-s	6	f1	recall	0.000440400000000007	0.00168794499317958	0.590928990909341	0.260908976168961	0.000448501552646391
usearch	6	fast-abund	gefast-s	6	f1	precision	-0.00578960000000002	0.00361606986934712	0.0231653407023693	1.60107525827352	0.00594442370426227
usearch	6	fast-abund	gefast-s	6	f1	adjrandindex	-0.00539800000000001	0.00384066758519923	0.0347552668154666	1.40548482269131	0.00556803555620839
usearch	7	fast-abund	gefast-s	7	f1	recall	0.000137399999999999	0.00154235868072252	0.851823331211824	0.0890843366833672	0.000140059034781224
usearch	7	fast-abund	gefast-s	7	f1	precision	-0.0060702	0.0031094203157502	0.0120126957147646	1.95219667449026	0.00625012806162526
usearch	7	fast-abund	gefast-s	7	f1	adjrandindex	-0.00381379999999998	0.0041185653691546	0.107156866063641	0.92600205609528	0.00394062629899471
usearch	8	fast-abund	gefast-s	8	f1	recall	0.00318580000000002	0.00381821577441608	0.13550270015359	0.83436877018487	0.00325806952068704
usearch	8	fast-abund	gefast-s	8	f1	precision	-0.0130492	0.0059281716996052	0.00791762798524437	2.20121829481913	0.0135576667331605
usearch	8	fast-abund	gefast-s	8	f1	adjrandindex	-0.00835760000000001	0.00661638850128982	0.0476087779439643	1.26316645377924	0.00871858790088335
usearch	9	fast-abund	gefast-s	9	f1	recall	0.00348960000000003	0.00107254431143891	0.00189651326567197	3.25357186904328	0.00357023957314277
usearch	9	fast-abund	gefast-s	9	f1	precision	-0.0215102	0.00547145133396979	0.000923583986098299	3.9313517907859	0.0224706800049266
usearch	9	fast-abund	gefast-s	9	f1	adjrandindex	-0.0124502	0.00774508048376515	0.0228704189094265	1.60749782085512	0.013034970956562
usearch	10	fast-abund	gefast-s	10	f1	recall	0.0012926	0.000916744130060315	0.0344201512748073	1.40998993897562	0.001323948044616
usearch	10	fast-abund	gefast-s	10	f1	precision	-0.0375326	0.00645601109819369	0.000202065441604803	5.81358975831084	0.03955301132689
usearch	10	fast-abund	gefast-s	10	f1	adjrandindex	-0.026408	0.0168958287307844	0.0250103244335234	1.56298932835915	0.0278612130093549
usearch	1	fast-abund	gefast-s	1	2f	recall	0.0230992	0.0213149200960266	0.0725078170307913	1.08371037263734	0.0248170298422764
usearch	1	fast-abund	gefast-s	1	2f	precision	-0.00711300000000004	0.00641552679052935	0.0682721835587973	1.1087164362715	0.0072158364937913
usearch	1	fast-abund	gefast-s	1	2f	adjrandindex	-0.0140468	0.00122003983541523	1.35220312242698e-05	11.513394556678	0.0147257884337333
usearch	2	fast-abund	gefast-s	2	2f	recall	-0.00835899999999996	0.0014037816781822	0.000183922636560342	5.95462964784118	0.00858921059924408
usearch	2	fast-abund	gefast-s	2	2f	precision	0.000418600000000002	0.000269126921730276	0.0253985753673507	1.55539994775971	0.000427194425612808
usearch	2	fast-abund	gefast-s	2	2f	adjrandindex	-0.00732580000000003	0.00103378271411358	9.26966568778538e-05	7.08640210363895	0.00756102578033395
usearch	3	fast-abund	gefast-s	3	2f	recall	-0.00129379999999999	0.00187595727563287	0.197897324830656	0.689674555388538	0.00131998978533178
usearch	3	fast-abund	gefast-s	3	2f	precision	0.00125039999999998	0.000128075368435971	2.6051155760862e-05	9.76300138949123	0.00127776303994786
usearch	3	fast-abund	gefast-s	3	2f	adjrandindex	0.000113400000000019	0.000230311311055293	0.332700935718705	0.49237703298382	0.000116542534479498
usearch	4	fast-abund	gefast-s	4	2f	recall	0.000863599999999987	0.00134297814576412	0.223842311755653	0.643048438817757	0.000879856582154506
usearch	4	fast-abund	gefast-s	4	2f	precision	0.000332200000000005	0.000129401313749116	0.00456292623499953	2.56720732097107	0.000340263670543649
usearch	4	fast-abund	gefast-s	4	2f	adjrandindex	0.000109799999999982	0.000144788466391496	0.165182043003043	0.758347696722556	0.000113016087500371
usearch	5	fast-abund	gefast-s	5	2f	recall	0.0011868	0.000937707683662635	0.0473423502244709	1.26563962381584	0.00120872506393471
usearch	5	fast-abund	gefast-s	5	2f	precision	0.000315599999999971	4.98928852643557e-05	0.000145038291688876	6.32555119488031	0.000323581593005687
usearch	5	fast-abund	gefast-s	5	2f	adjrandindex	0.000470800000000016	5.68216508032141e-05	4.99496783697693e-05	8.28557413142571	0.000484931285607651
usearch	6	fast-abund	gefast-s	6	2f	recall	0.000394200000000011	0.00169621791052918	0.630731927192956	0.232399385452208	0.000401442218339973
usearch	6	fast-abund	gefast-s	6	2f	precision	-0.00355800000000002	0.00336534403887628	0.077318452966992	1.05724703296251	0.00365733692830984
usearch	6	fast-abund	gefast-s	6	2f	adjrandindex	-0.00343219999999997	0.00366562807715133	0.104396345145079	0.936319759605084	0.00354390641080297
usearch	7	fast-abund	gefast-s	7	2f	recall	0.000105200000000005	0.00153753071514036	0.885809976903384	0.0684213973510127	0.000107234124100059
usearch	7	fast-abund	gefast-s	7	2f	precision	-0.00419120000000002	0.00298024062786885	0.0346921514840361	1.40632939528682	0.0043196107980376
usearch	7	fast-abund	gefast-s	7	2f	adjrandindex	-0.00211239999999999	0.00403473856649969	0.306704831958298	0.523553128705583	0.00218456717668167
usearch	8	fast-abund	gefast-s	8	2f	recall	0.00316239999999997	0.00382588307453321	0.138263196589067	0.826580409905967	0.00323409999693195
usearch	8	fast-abund	gefast-s	8	2f	precision	-0.0114536	0.00605202902339373	0.0133507166533779	1.89252231866814	0.0119097654544846
usearch	8	fast-abund	gefast-s	8	2f	adjrandindex	-0.00694260000000002	0.00671597612413863	0.0818952753786211	1.03374399665402	0.007247819447804
usearch	9	fast-abund	gefast-s	9	2f	recall	0.00346220000000002	0.00107844828341465	0.00199436521883885	3.21035329486341	0.00354215675010445
usearch	9	fast-abund	gefast-s	9	2f	precision	-0.02019	0.00532206153666036	0.00105872759730734	3.79364271925901	0.0211060842600044
usearch	9	fast-abund	gefast-s	9	2f	adjrandindex	-0.0112952	0.00778054427402095	0.0314900765493301	1.45172363297442	0.0118328764390911
usearch	10	fast-abund	gefast-s	10	2f	recall	0.00127379999999999	0.000920724008593249	0.0364485662424492	1.38347646863928	0.00130467954692037
usearch	10	fast-abund	gefast-s	10	2f	precision	-0.0363908	0.00651189121530754	0.000235914879794709	5.58836116832786	0.0383728336011675
usearch	10	fast-abund	gefast-s	10	2f	adjrandindex	-0.0253782	0.0170098508723621	0.0289393787197627	1.49197075215015	0.026789296737417
usearch	1	fast-length	gefast-s	1	nf	recall	-0.0418116	0.020546605955729	0.0104150977536305	2.03496383247384	0.0472001163193943
usearch	1	fast-length	gefast-s	1	nf	precision	0.00115000000000001	0.000213219370602229	0.000271068059137101	5.39350621264793	0.00116136629189882
usearch	1	fast-length	gefast-s	1	nf	adjrandindex	-0.069344	0.0117882123114576	0.00019293723328217	5.88248651855388	0.0757251956412585
usearch	2	fast-length	gefast-s	2	nf	recall	-0.065296	0.0161754234565899	0.000834376773037353	4.03674130542765	0.069876637171854
usearch	2	fast-length	gefast-s	2	nf	precision	0.00877659999999996	0.00650088004042532	0.0392081699685398	1.35006336763995	0.00891435803184508
usearch	2	fast-length	gefast-s	2	nf	adjrandindex	-0.058832	0.0268703627813247	0.00806821992373664	2.18947546331191	0.062911791961637
usearch	3	fast-length	gefast-s	3	nf	recall	-0.0332008	0.00821317464200045	0.0008299092361914	4.04238329844079	0.0346546889586976
usearch	3	fast-length	gefast-s	3	nf	precision	0.0137308	0.00810585764740538	0.0193062042837981	1.69393549668308	0.013918369514931
usearch	3	fast-length	gefast-s	3	nf	adjrandindex	-0.0199514	0.0129591851325614	0.0262324000728507	1.53955667705293	0.0207843862395141
usearch	4	fast-length	gefast-s	4	nf	recall	-0.0294436	0.0186751726444497	0.0243307223061425	1.57661728544988	0.0305527567274776
usearch	4	fast-length	gefast-s	4	nf	precision	0.00118799999999997	0.00598819952072407	0.680260847990749	0.198390183207576	0.0012122357443423
usearch	4	fast-length	gefast-s	4	nf	adjrandindex	-0.0330752	0.0138787357385318	0.00596967830618643	2.38315655136891	0.0345945005170055
usearch	5	fast-length	gefast-s	5	nf	recall	-0.00494819999999998	0.00205649548990509	0.00576757418411335	2.4061321915315	0.00505952317046272
usearch	5	fast-length	gefast-s	5	nf	precision	-0.00280479999999998	0.000434706452678117	0.000134154420681571	6.45217015464187	0.00286955612525619
usearch	5	fast-length	gefast-s	5	nf	adjrandindex	-0.00618439999999998	0.000928401744935916	0.00011831137218668	6.6613403450969	0.00637327848106482
usearch	6	fast-length	gefast-s	6	nf	recall	-0.00441420000000001	0.00138505494475846	0.00204978259997554	3.18702158113286	0.00450713394699325
usearch	6	fast-length	gefast-s	6	nf	precision	-0.00263520000000004	0.000460688289410513	0.000215323907813716	5.72013671841319	0.00269832626360661
usearch	6	fast-length	gefast-s	6	nf	adjrandindex	-0.00444680000000002	0.00060667800355707	8.11244673382806e-05	7.32975313745937	0.00458039170445207
usearch	7	fast-length	gefast-s	7	nf	recall	0.00116160000000003	0.00254791371517949	0.365640521703168	0.455902408735298	0.00118349031017312
usearch	7	fast-length	gefast-s	7	nf	precision	-5.40000000004426e-06	0.00192072858571949	0.995285122107365	0.00281143314062849	5.53853595370795e-06
usearch	7	fast-length	gefast-s	7	nf	adjrandindex	0.000562200000000024	0.00186855524403217	0.537957374688601	0.300874165639785	0.000579218541257394
usearch	8	fast-length	gefast-s	8	nf	recall	0.00576100000000002	0.00419053850954743	0.0371455745067627	1.37476364597881	0.00588402015131361
usearch	8	fast-length	gefast-s	8	nf	precision	0.0047882	0.0030966363525606	0.0258757819028137	1.54625840907688	0.00492648698224018
usearch	8	fast-length	gefast-s	8	nf	adjrandindex	0.00689420000000003	0.00252588344940932	0.00364703110103074	2.72942126510716	0.00713152945559999
usearch	9	fast-length	gefast-s	9	nf	recall	0.00510760000000003	0.00491993305848768	0.0810156484209614	1.03814420628927	0.00522135238301643
usearch	9	fast-length	gefast-s	9	nf	precision	0.00345939999999998	0.00491393216273893	0.190558887447072	0.703998322612532	0.00356576131127329
usearch	9	fast-length	gefast-s	9	nf	adjrandindex	0.00561660000000002	0.00462828740464553	0.0533410131647944	1.21353742949552	0.00582274798747374
usearch	10	fast-length	gefast-s	10	nf	recall	0.00520740000000002	0.00440317729599887	0.0573115078336884	1.18264599627454	0.00532304909698605
usearch	10	fast-length	gefast-s	10	nf	precision	-0.000320000000000009	0.00263060724928674	0.799079925836604	0.121644916810282	0.000330633504126212
usearch	10	fast-length	gefast-s	10	nf	adjrandindex	0.00295840000000001	0.00360711814333825	0.140585739723023	0.820156114227552	0.00307267716553426
usearch	1	fast-length	gefast-s	1	f1	recall	-0.0542996	0.0200764055871562	0.00377122898424834	2.7046474910199	0.0608684773845598
usearch	1	fast-length	gefast-s	1	f1	precision	0.00148299999999997	0.000234030980855121	0.000144030746176354	6.33676786971222	0.0014979094416272
usearch	1	fast-length	gefast-s	1	f1	adjrandindex	-0.0798544	0.0113385199783746	9.49852362175144e-05	7.04275338865234	0.0867052035673887
usearch	2	fast-length	gefast-s	2	f1	recall	-0.0719612	0.0169696396455552	0.000690198591399544	4.24058503910826	0.0767357440353243
usearch	2	fast-length	gefast-s	2	f1	precision	0.00905099999999999	0.00652155901606357	0.0361038351527104	1.38785832922864	0.00919434629477798
usearch	2	fast-length	gefast-s	2	f1	adjrandindex	-0.064103	0.0270355602309255	0.00607954068402054	2.37106238792395	0.0683556730047502
usearch	3	fast-length	gefast-s	3	f1	recall	-0.0368394	0.00823680048926762	0.000561808244703184	4.47253761311822	0.0383797441662933
usearch	3	fast-length	gefast-s	3	f1	precision	0.0139642	0.00811508353006921	0.0183376012079563	1.72077095057097	0.0141566325215284
usearch	3	fast-length	gefast-s	3	f1	adjrandindex	-0.0226602	0.0128458248547923	0.0168964830342566	1.76401284122649	0.0235730204273087
usearch	4	fast-length	gefast-s	4	f1	recall	-0.0313404	0.0186805632757688	0.0199219394947502	1.67770101668469	0.0324890369041308
usearch	4	fast-length	gefast-s	4	f1	precision	0.00175739999999998	0.00606441908182474	0.552310383458941	0.289788679886415	0.00179377287062959
usearch	4	fast-length	gefast-s	4	f1	adjrandindex	-0.0338958	0.0138782605610357	0.00546555595196606	2.44236659564997	0.0354375866250549
usearch	5	fast-length	gefast-s	5	f1	recall	-0.005575	0.00200063702355025	0.00337897256532284	2.78661243112797	0.00569859861493899
usearch	5	fast-length	gefast-s	5	f1	precision	-0.00189520000000001	0.000316058855278527	0.000178948299560753	5.99635152867292	0.00193985825278057
usearch	5	fast-length	gefast-s	5	f1	adjrandindex	-0.00572019999999998	0.000985141969464289	0.000203038740656016	5.80647274941557	0.00589631162525423
usearch	6	fast-length	gefast-s	6	f1	recall	-0.00454260000000002	0.00138692476364074	0.00184955027108438	3.27530383701239	0.00463793318031471
usearch	6	fast-length	gefast-s	6	f1	precision	-0.00156180000000001	0.000312286246895381	0.000364013201887344	5.00118085739213	0.00160009228858585
usearch	6	fast-length	gefast-s	6	f1	adjrandindex	-0.00355060000000003	0.000540152571038936	0.000124676912871121	6.57332796393204	0.00365895670990276
usearch	7	fast-length	gefast-s	7	f1	recall	0.0011382	0.00254258169976893	0.373477204834217	0.44765523172901	0.00115963551459667
usearch	7	fast-length	gefast-s	7	f1	precision	0.00073700000000001	0.0019342178005592	0.442212736182003	0.38103258060542	0.000756195493259559
usearch	7	fast-length	gefast-s	7	f1	adjrandindex	0.00117660000000002	0.00191761865343453	0.241980561945978	0.613573505812889	0.00121260103333892
usearch	8	fast-length	gefast-s	8	f1	recall	0.00574760000000003	0.00417976557955105	0.0371182940150447	1.3751010411013	0.00587029383743755
usearch	8	fast-length	gefast-s	8	f1	precision	0.0053034	0.00314400943064738	0.019572967956166	1.68682700131341	0.00545801295354411
usearch	8	fast-length	gefast-s	8	f1	adjrandindex	0.00739380000000001	0.00260233062849441	0.00314527711138172	2.84122237160837	0.00765030477366478
usearch	9	fast-length	gefast-s	9	f1	recall	0.00509920000000006	0.00491348335704926	0.0810845993729447	1.03779734853164	0.00521274292381808
usearch	9	fast-length	gefast-s	9	f1	precision	0.00388979999999999	0.0049429786262941	0.153281412594854	0.786934416286621	0.00401028376226845
usearch	9	fast-length	gefast-s	9	f1	adjrandindex	0.00604100000000001	0.00467714822300941	0.0446479011149655	1.2915990069079	0.00626410291586163
usearch	10	fast-length	gefast-s	10	f1	recall	0.00520160000000001	0.0043963692747539	0.0572429661252045	1.18315811864807	0.00531710452501787
usearch	10	fast-length	gefast-s	10	f1	precision	-6.20000000000065e-06	0.00261208895330919	0.996019410034878	0.00237357919688991	6.40706281536121e-06
usearch	10	fast-length	gefast-s	10	f1	adjrandindex	0.00324280000000003	0.00359620330348552	0.113973809197801	0.901728775138224	0.00336856048990599
usearch	1	fast-length	gefast-s	1	2f	recall	-0.0542996	0.0200764055871562	0.00377122898424834	2.7046474910199	0.0608684773845598
usearch	1	fast-length	gefast-s	1	2f	precision	0.00148299999999997	0.000234030980855121	0.000144030746176354	6.33676786971222	0.0014979094416272
usearch	1	fast-length	gefast-s	1	2f	adjrandindex	-0.0798544	0.0113385199783746	9.49852362175144e-05	7.04275338865234	0.0867052035673887
usearch	2	fast-length	gefast-s	2	2f	recall	-0.0755784	0.01744316441475	0.000635169774415532	4.33283767801275	0.0804378089119912
usearch	2	fast-length	gefast-s	2	2f	precision	0.00926239999999998	0.00653345829557363	0.0338563453429801	1.4176871697911	0.00941010476848808
usearch	2	fast-length	gefast-s	2	2f	adjrandindex	-0.066818	0.0271963080674565	0.00535004921983729	2.45687759655714	0.0711477989095597
usearch	3	fast-length	gefast-s	3	2f	recall	-0.03936	0.0082723240990667	0.000441922702296467	4.75803408191426	0.0409519667556595
usearch	3	fast-length	gefast-s	3	2f	precision	0.015429	0.0081745426783399	0.0134726704138669	1.88744503602413	0.015653240496736
usearch	3	fast-length	gefast-s	3	2f	adjrandindex	-0.0230318	0.0128899540030211	0.0161917925877242	1.78680234193247	0.0239549594591657
usearch	4	fast-length	gefast-s	4	2f	recall	-0.0321166	0.0186687809136001	0.018352784333315	1.72033729190122	0.0332802954508833
usearch	4	fast-length	gefast-s	4	2f	precision	0.00446579999999999	0.00641703048146102	0.194657757309212	0.695929373080244	0.00456453779940788
usearch	4	fast-length	gefast-s	4	2f	adjrandindex	-0.0319432	0.0139344259192835	0.00685774812788689	2.29239440397717	0.0334302931000885
usearch	5	fast-length	gefast-s	5	2f	recall	-0.00574440000000001	0.00198071105919062	0.00291492074940872	2.90017060961297	0.00587124591959448
usearch	5	fast-length	gefast-s	5	2f	precision	0.000855199999999989	0.000108003240692145	5.97734193910335e-05	7.91828091934459	0.000876585710955896
usearch	5	fast-length	gefast-s	5	2f	adjrandindex	-0.00335199999999998	0.00120502800797329	0.00340112395891857	2.78167808368008	0.00345942268510231
usearch	6	fast-length	gefast-s	6	2f	recall	-0.00458880000000002	0.00138894175543825	0.00179010428429447	3.30381024404592	0.00468499226110502
usearch	6	fast-length	gefast-s	6	2f	precision	0.000669799999999987	6.13815933322106e-05	1.67392437179049e-05	10.9120660386719	0.000687007546723526
usearch	6	fast-length	gefast-s	6	2f	adjrandindex	-0.00158479999999999	0.000455162278753409	0.00146778330336147	3.48183510360395	0.00163482060608435
usearch	7	fast-length	gefast-s	7	2f	recall	0.00110600000000001	0.00253667390493928	0.384797471861276	0.436004012122513	0.00112681061451524
usearch	7	fast-length	gefast-s	7	2f	precision	0.002616	0.00203889136542388	0.045515028274333	1.2830502126611	0.0026867248064603
usearch	7	fast-length	gefast-s	7	2f	adjrandindex	0.002878	0.00206864351689703	0.0358396432660378	1.39124985841785	0.00296866235457629
usearch	8	fast-length	gefast-s	8	2f	recall	0.00572419999999998	0.00418265259135872	0.037651611908396	1.3685573628147	0.00584632445619794
usearch	8	fast-length	gefast-s	8	2f	precision	0.00689900000000003	0.00327113718758473	0.00919885538265475	2.10905248064327	0.00710596477711592
usearch	8	fast-length	gefast-s	8	2f	adjrandindex	0.0088088	0.00275752129638196	0.00203190347999103	3.19446308957168	0.00912107080426911
usearch	9	fast-length	gefast-s	9	2f	recall	0.00507180000000005	0.00490739449198861	0.0819440460537831	1.03350158791592	0.00518466020173749
usearch	9	fast-length	gefast-s	9	2f	precision	0.00521	0.00502984636942325	0.0814795516409969	1.03581692507984	0.00537503396794499
usearch	9	fast-length	gefast-s	9	2f	adjrandindex	0.007196	0.00476593264744693	0.0278832466392945	1.50988285658104	0.0074662297324442
usearch	10	fast-length	gefast-s	10	2f	recall	0.0051828	0.00439306905249624	0.0576985262608199	1.17976747874132	0.00529783615469583
usearch	10	fast-length	gefast-s	10	2f	precision	0.00113559999999999	0.00258485769434223	0.381538169838865	0.439327860286317	0.00117421864207548
usearch	10	fast-length	gefast-s	10	2f	adjrandindex	0.00427259999999998	0.00356246491912551	0.055125294942548	1.19933812598744	0.00444067280464665
usearch	1	small-abund	gefast-s	1	nf	recall	0.0368018	0.0218953382641146	0.0198024056044668	1.68080527261442	0.0397795585225427
usearch	1	small-abund	gefast-s	1	nf	precision	-0.00748139999999999	0.00643449064029158	0.0600555641203842	1.16270275585652	0.00758841717083513
usearch	1	small-abund	gefast-s	1	nf	adjrandindex	-0.00238700000000003	0.00170752115653071	0.0353256697820092	1.39793289873483	0.00251472091496654
usearch	2	small-abund	gefast-s	2	nf	recall	0.0039768	0.000722563976406227	0.000250439480696079	5.50373410501195	0.0041036724194579
usearch	2	small-abund	gefast-s	2	nf	precision	-0.000112800000000046	0.000411385099389868	0.572944178070678	0.274195638508399	0.000115090085540141
usearch	2	small-abund	gefast-s	2	nf	adjrandindex	0.00277200000000004	0.000201498138949208	6.65378826549841e-06	13.7569508803195	0.00286970602905364
usearch	3	small-abund	gefast-s	3	nf	recall	0.00566939999999998	0.000997477969681532	0.000220780423607548	5.68373455085937	0.00580000746817201
usearch	3	small-abund	gefast-s	3	nf	precision	-0.000545200000000023	0.000105124687871132	0.000315921272292326	5.18622229507458	0.000556675532088713
usearch	3	small-abund	gefast-s	3	nf	adjrandindex	0.0037372	0.000102692258715056	1.36690901186622e-07	36.3922270944467	0.00384577863742618
usearch	4	small-abund	gefast-s	4	nf	recall	0.00359740000000002	0.00106818270909049	0.0016650740993381	3.36777591453716	0.00367000181082262
usearch	4	small-abund	gefast-s	4	nf	precision	-0.00299780000000001	0.000429597718802124	9.85030024681207e-05	6.97815623499811	0.00306550317026694
usearch	4	small-abund	gefast-s	4	nf	adjrandindex	-0.00108799999999998	0.000406933041175084	0.0039339853194761	2.67365853816688	0.00111925381981369
usearch	5	small-abund	gefast-s	5	nf	recall	0.0020162	0.000896165553901713	0.00732976067620112	2.24980751739664	0.00205424565668463
usearch	5	small-abund	gefast-s	5	nf	precision	-0.00336779999999997	0.000484316735205418	9.98763157602035e-05	6.95371387191802	0.00344654705169172
usearch	5	small-abund	gefast-s	5	nf	adjrandindex	-0.00236999999999998	0.000408535188202922	0.000203761680255661	5.80121386954503	0.00243759148681971
usearch	6	small-abund	gefast-s	6	nf	recall	0.000568199999999996	0.00168052869657139	0.49171153683305	0.338107883048493	0.000578690560347023
usearch	6	small-abund	gefast-s	6	nf	precision	-0.00685780000000005	0.00372182693042007	0.0146105842203944	1.84258970881971	0.00703729247822029
usearch	6	small-abund	gefast-s	6	nf	adjrandindex	-0.006287	0.00392592027427965	0.023149952001401	1.60140796571667	0.00648201866165646
usearch	7	small-abund	gefast-s	7	nf	recall	0.000172599999999989	0.00154745914324096	0.815330735432126	0.111537678234594	0.000175941283317341
usearch	7	small-abund	gefast-s	7	nf	precision	-0.00681380000000003	0.00316693316948744	0.00857904896290126	2.15154524435475	0.00701309317261415
usearch	7	small-abund	gefast-s	7	nf	adjrandindex	-0.00442859999999998	0.0041506270971987	0.0755098982618195	1.06697130247834	0.00457442016389036
usearch	8	small-abund	gefast-s	8	nf	recall	0.00319120000000004	0.00390527248729203	0.141686258391214	0.817151686696481	0.00326362773208148
usearch	8	small-abund	gefast-s	8	nf	precision	-0.013597	0.0058200959614082	0.00641018642244939	2.3362157755059	0.0141232712184311
usearch	8	small-abund	gefast-s	8	nf	adjrandindex	-0.0089	0.00650423988641251	0.037669627653894	1.36833821559876	0.00928220403327409
usearch	9	small-abund	gefast-s	9	nf	recall	0.00309059999999999	0.00100461052154553	0.00233989717455881	3.07641611720858	0.00316269198239264
usearch	9	small-abund	gefast-s	9	nf	precision	-0.0217678	0.00559277450823832	0.000959781445678983	3.89212902610956	0.0227326201371217
usearch	9	small-abund	gefast-s	9	nf	adjrandindex	-0.012785	0.00764939500875725	0.0201682535915129	1.67137400871093	0.0133818954311373
usearch	10	small-abund	gefast-s	10	nf	recall	0.000998600000000027	0.000936029807217719	0.0755328283004599	1.06684636781845	0.00102297807911436
usearch	10	small-abund	gefast-s	10	nf	precision	-0.037796	0.00666414934556542	0.000222646498561839	5.67154156368823	0.0398229482426001
usearch	10	small-abund	gefast-s	10	nf	adjrandindex	-0.026765	0.0169807663549087	0.024351445716282	1.57619505743113	0.0282347038636869
usearch	1	small-abund	gefast-s	1	f1	recall	0.0243138	0.021527854914041	0.0649792050007123	1.12941117900892	0.0261049241051657
usearch	1	small-abund	gefast-s	1	f1	precision	-0.00714840000000003	0.00641547864932929	0.067374575411764	1.11424266071673	0.00725187850476016
usearch	1	small-abund	gefast-s	1	f1	adjrandindex	-0.0128974	0.00128837350950725	2.35837775931872e-05	10.0106063224885	0.0135126880907951
usearch	2	small-abund	gefast-s	2	f1	recall	-0.00268839999999997	0.000889878250099416	0.00250400045704302	3.02108743493801	0.00276466096087699
usearch	2	small-abund	gefast-s	2	f1	precision	0.000161599999999984	0.000402929646464514	0.420519836473768	0.40106257114098	0.000164903915916946
usearch	2	small-abund	gefast-s	2	f1	adjrandindex	-0.00249899999999998	0.000500124484503587	0.000365270850962264	4.99675596262886	0.00258004408685176
usearch	3	small-abund	gefast-s	3	f1	recall	0.0020308	0.00127483869567877	0.0235432778523691	1.59298584745164	0.00207372443686352
usearch	3	small-abund	gefast-s	3	f1	precision	-0.000311800000000018	8.10135791087351e-05	0.00100189793290778	3.84873750092592	0.000318400798800021
usearch	3	small-abund	gefast-s	3	f1	adjrandindex	0.00102840000000004	0.000191393051075511	0.000275088778315082	5.3732358318187	0.0010568056681943
usearch	4	small-abund	gefast-s	4	f1	recall	0.00170060000000003	0.00119717304513587	0.0336520850199797	1.42051310536066	0.00173324409256379
usearch	4	small-abund	gefast-s	4	f1	precision	-0.0024284	0.000345459549006815	9.56952706988767e-05	7.02947713265293	0.00248396683488985
usearch	4	small-abund	gefast-s	4	f1	adjrandindex	-0.00190859999999999	0.00037878001531231	0.000353533231030652	5.03880860352762	0.00196259793837754
usearch	5	small-abund	gefast-s	5	f1	recall	0.00138939999999999	0.00095796466531911	0.031580604466715	1.45036664743491	0.00141516607015592
usearch	5	small-abund	gefast-s	5	f1	precision	-0.00245819999999999	0.000366652014858777	0.000115341312181154	6.70444972448007	0.00251684990157131
usearch	5	small-abund	gefast-s	5	f1	adjrandindex	-0.00190579999999998	0.000330252479173166	0.000208015131504442	5.77073639165835	0.00196062071988666
usearch	6	small-abund	gefast-s	6	f1	recall	0.00043979999999999	0.00169249954209744	0.592374902639077	0.259852359815097	0.000447890651947708
usearch	6	small-abund	gefast-s	6	f1	precision	-0.00578440000000002	0.00361351024628409	0.0231794551052556	1.60077033293273	0.00593906879294723
usearch	6	small-abund	gefast-s	6	f1	adjrandindex	-0.00539080000000001	0.00383887186553552	0.034846534350847	1.40426671918835	0.00556058810945162
usearch	7	small-abund	gefast-s	7	f1	recall	0.00014919999999996	0.0015445835037317	0.839559694270889	0.0965956192329485	0.000152086479715782
usearch	7	small-abund	gefast-s	7	f1	precision	-0.00607139999999997	0.00311103789755123	0.0120259369118622	1.95156735466929	0.00625136749307434
usearch	7	small-abund	gefast-s	7	f1	adjrandindex	-0.00381419999999999	0.0041155798133434	0.106948380346927	0.926770995336724	0.00394104041524442
usearch	8	small-abund	gefast-s	8	f1	recall	0.00317780000000005	0.00388856409230966	0.141662300669714	0.817216824658934	0.00324990133607174
usearch	8	small-abund	gefast-s	8	f1	precision	-0.0130818	0.00586220194977962	0.00754419711856383	2.23155055251753	0.0135917671822066
usearch	8	small-abund	gefast-s	8	f1	adjrandindex	-0.00840040000000002	0.00656393710359871	0.0458518349083342	1.27978069677031	0.00876343218918266
usearch	9	small-abund	gefast-s	9	f1	recall	0.00308220000000001	0.00100842733997052	0.00239756487933001	3.05644232145681	0.00315408248608258
usearch	9	small-abund	gefast-s	9	f1	precision	-0.0213374	0.00555863403184631	0.00101206058762529	3.83860493023189	0.0222881524035228
usearch	9	small-abund	gefast-s	9	f1	adjrandindex	-0.0123606	0.00767848518915026	0.0227671254993219	1.60977063776402	0.0129405555856254
usearch	10	small-abund	gefast-s	10	f1	recall	0.000992800000000016	0.000939934944557372	0.0775079021091579	1.05624331316625	0.00101703346662948
usearch	10	small-abund	gefast-s	10	f1	precision	-0.0374822	0.00667840532612389	0.000231973844220571	5.61244760832066	0.0394988492999746
usearch	10	small-abund	gefast-s	10	f1	adjrandindex	-0.0264806	0.0169916521356812	0.0252418098624641	1.55844762996252	0.0279388781254197
usearch	1	small-abund	gefast-s	1	2f	recall	0.0243138	0.021527854914041	0.0649792050007123	1.12941117900892	0.0261049241051657
usearch	1	small-abund	gefast-s	1	2f	precision	-0.00714840000000003	0.00641547864932929	0.067374575411764	1.11424266071673	0.00725187850476016
usearch	1	small-abund	gefast-s	1	2f	adjrandindex	-0.0128974	0.00128837350950725	2.35837775931872e-05	10.0106063224885	0.0135126880907951
usearch	2	small-abund	gefast-s	2	2f	recall	-0.00630559999999996	0.00129888425196399	0.000408703192442069	4.85462810906014	0.00647243078699318
usearch	2	small-abund	gefast-s	2	2f	precision	0.000372999999999979	0.000402626998597976	0.107044639054516	0.926415767692767	0.000380667053184881
usearch	2	small-abund	gefast-s	2	2f	adjrandindex	-0.00521400000000001	0.000739251986808269	9.44377330271619e-05	7.05307539653904	0.00537555920661943
usearch	3	small-abund	gefast-s	3	2f	recall	-0.000489800000000007	0.00151718364082927	0.510312097987379	0.322835012729435	0.000499509923450978
usearch	3	small-abund	gefast-s	3	2f	precision	0.001153	0.000155725720418962	7.79552959252046e-05	7.40404344830124	0.00117829023240319
usearch	3	small-abund	gefast-s	3	2f	adjrandindex	0.000656800000000035	8.28746040714246e-05	5.95663511136421e-05	7.92522639907853	0.000674812777469016
usearch	4	small-abund	gefast-s	4	2f	recall	0.000924400000000003	0.00128146178249683	0.182036860536117	0.721363689987604	0.00094177192492721
usearch	4	small-abund	gefast-s	4	2f	precision	0.000280000000000014	5.59061713945772e-05	0.000361975265625684	5.00839161429633	0.000286804258961315
usearch	4	small-abund	gefast-s	4	2f	adjrandindex	4.40000000000218e-05	0.000103641208020706	0.396221351385317	0.424541558713125	4.52903119288112e-05
usearch	5	small-abund	gefast-s	5	2f	recall	0.00121999999999998	0.000980921760386608	0.049764504762377	1.24372814353628	0.00124251739728045
usearch	5	small-abund	gefast-s	5	2f	precision	0.000292200000000009	4.9388257713743e-05	0.000188634393828819	5.91638607082712	0.000299593395780418
usearch	5	small-abund	gefast-s	5	2f	adjrandindex	0.000462400000000018	3.29135230566763e-05	6.11940604618239e-06	14.0489366393193	0.000476281216041549
usearch	6	small-abund	gefast-s	6	2f	recall	0.000393599999999994	0.00170075830146439	0.632119019713563	0.23142618187493	0.000400831317635187
usearch	6	small-abund	gefast-s	6	2f	precision	-0.00355280000000002	0.00336304336873614	0.0774737440117169	1.05642408094642	0.00365198198761239
usearch	6	small-abund	gefast-s	6	2f	adjrandindex	-0.00342499999999997	0.00366447342738355	0.104837721787372	0.934649975738923	0.0035364589297343
usearch	7	small-abund	gefast-s	7	2f	recall	0.000116999999999967	0.00153974819369922	0.873327534003657	0.0759864505629822	0.000119261569060213
usearch	7	small-abund	gefast-s	7	2f	precision	-0.00419239999999999	0.00298251015086286	0.034742044755212	1.40566160312551	0.00432085023581015
usearch	7	small-abund	gefast-s	7	2f	adjrandindex	-0.0021128	0.00403212334880768	0.306352733839793	0.523991906305339	0.00218498129404504
usearch	8	small-abund	gefast-s	8	2f	recall	0.0031544	0.0038962773643569	0.144495933574882	0.80959328739181	0.00322593181199927
usearch	8	small-abund	gefast-s	8	2f	precision	-0.0114862	0.0059845783644297	0.012729148128179	1.91929979031941	0.0119438662618065
usearch	8	small-abund	gefast-s	8	2f	adjrandindex	-0.00698540000000003	0.00666274210066695	0.0790012516777397	1.04842719325738	0.00729266400011612
usearch	9	small-abund	gefast-s	9	2f	recall	0.0030548	0.00101302847936278	0.00252131124983174	3.01551245817053	0.00312599964347968
usearch	9	small-abund	gefast-s	9	2f	precision	-0.0200172	0.00540825657675372	0.00116331332342487	3.70122972457332	0.0209235539561397
usearch	9	small-abund	gefast-s	9	2f	adjrandindex	-0.0112056	0.00771258240150472	0.0314119403996634	1.45289857750029	0.0117384603652021
usearch	10	small-abund	gefast-s	10	2f	recall	0.000974000000000008	0.000942631688412835	0.0819891842712826	1.0332773786122	0.000997764965501311
usearch	10	small-abund	gefast-s	10	2f	precision	-0.0363404	0.00672524299189252	0.000269096749858177	5.40358170608994	0.0383186703293598
usearch	10	small-abund	gefast-s	10	2f	adjrandindex	-0.0254508	0.0171057029291403	0.0291887219012616	1.48785467077436	0.0268669629927399
usearch	1	small-length	gefast-s	1	nf	recall	0.0161898	0.0196939634710741	0.139889775585338	0.822069159607163	0.0176969133862571
usearch	1	small-length	gefast-s	1	nf	precision	0.000969799999999998	0.000247155214389661	0.000930374508465099	3.92385004862178	0.000979474366263015
usearch	1	small-length	gefast-s	1	nf	adjrandindex	-0.015735	0.00466943320971611	0.00166131923567101	3.36978800066328	0.0166943101525914
usearch	2	small-length	gefast-s	2	nf	recall	-0.00903780000000001	0.00265881189631763	0.00160763041500014	3.39918743876431	0.00938918167388152
usearch	2	small-length	gefast-s	2	nf	precision	0.00074299999999996	0.000106021224290263	9.68562915410355e-05	7.00803075019949	0.000757753691703536
usearch	2	small-length	gefast-s	2	nf	adjrandindex	-0.010036	0.00470610093389422	0.00884961980997076	2.13255094630861	0.0104590846154118
usearch	3	small-length	gefast-s	3	nf	recall	-0.000560200000000011	0.00123504643637398	0.367826784506485	0.453586183888538	0.000574937546613622
usearch	3	small-length	gefast-s	3	nf	precision	6.88000000000022e-05	0.000905728822551204	0.873369577648044	0.0759609259272663	7.02261097001265e-05
usearch	3	small-length	gefast-s	3	nf	adjrandindex	-2.44000000000133e-05	0.00100580032809701	0.959340858408075	0.0242592881692318	2.51575958411744e-05
usearch	4	small-length	gefast-s	4	nf	recall	-0.00471119999999998	0.00146332795367275	0.00197312079770446	3.21951069695315	0.00482673662934939
usearch	4	small-length	gefast-s	4	nf	precision	-0.00211760000000001	0.000278772846597365	7.04478989311211e-05	7.59614871335902	0.00216445039457065
usearch	4	small-length	gefast-s	4	nf	adjrandindex	-0.012707	0.00412740160391503	0.00233343420320173	3.07869241218175	0.0131506135935348
usearch	5	small-length	gefast-s	5	nf	recall	4.73999999999863e-05	0.00130130042649652	0.938997527329387	0.0364251014099804	4.83429238962911e-05
usearch	5	small-length	gefast-s	5	nf	precision	-0.0030626	0.000437714861525173	9.74717054298954e-05	6.99679236233534	0.0031337213734307
usearch	5	small-length	gefast-s	5	nf	adjrandindex	-0.0034764	0.000734420383704072	0.000450878623054015	4.73352874884364	0.00357758115008676
usearch	6	small-length	gefast-s	6	nf	recall	0.000539600000000018	0.00139633942864902	0.436269604608396	0.386438991071167	0.000549570528353621
usearch	6	small-length	gefast-s	6	nf	precision	-0.00268520000000003	0.00036328184650491	7.84791556634998e-05	7.39150614277596	0.0027495944010345
usearch	6	small-length	gefast-s	6	nf	adjrandindex	-0.0020958	0.00022982971957517	3.41589817416201e-05	9.1189251062656	0.00215615176600641
usearch	7	small-length	gefast-s	7	nf	recall	0.000461200000000028	0.00181422013548518	0.600129364153843	0.254213913173601	0.000470059014217377
usearch	7	small-length	gefast-s	7	nf	precision	-0.00606800000000005	0.00309818430697721	0.0118796590007454	1.95856650178452	0.00624308353179924
usearch	7	small-length	gefast-s	7	nf	adjrandindex	-0.00350620000000001	0.00393002756987785	0.116791814159827	0.892156591183658	0.0036199238909505
usearch	8	small-length	gefast-s	8	nf	recall	0.00469260000000002	0.00346680938328025	0.0389065646808837	1.35357889090514	0.00479542199989518
usearch	8	small-length	gefast-s	8	nf	precision	-0.00397340000000002	0.00311509988603902	0.0462941743444385	1.27552892214072	0.00410666497441837
usearch	8	small-length	gefast-s	8	nf	adjrandindex	0.0022208	0.00362284711242416	0.242348506571581	0.612998542605899	0.00230281617993821
usearch	9	small-length	gefast-s	9	nf	recall	0.00159099999999999	0.00188030303408787	0.131442593894224	0.846140207805269	0.00162936219226329
usearch	9	small-length	gefast-s	9	nf	precision	-0.0215244	0.006095390126973	0.00139131799423066	3.53125879584825	0.0224755753385579
usearch	9	small-length	gefast-s	9	nf	adjrandindex	-0.0106594	0.00371533326903522	0.00303392533698472	2.86902929781262	0.0111446596562881
usearch	10	small-length	gefast-s	10	nf	recall	-0.00446299999999999	0.00381378112901095	0.0590025333915283	1.17022971403642	0.00458477765472032
usearch	10	small-length	gefast-s	10	nf	precision	-0.0382228	0.00875758991960689	0.000617528391017481	4.36453411850503	0.0402816940594439
usearch	10	small-length	gefast-s	10	nf	adjrandindex	-0.0253234	0.0159087211868208	0.0235996003308049	1.59179356421047	0.0266936462577992
usearch	1	small-length	gefast-s	1	f1	recall	0.00370180000000004	0.0192607696289634	0.689510352101234	0.192193773733395	0.00401897117681773
usearch	1	small-length	gefast-s	1	f1	precision	0.00130279999999996	0.000271193104632105	0.000425726790000226	4.80395695077614	0.00131601755390435
usearch	1	small-length	gefast-s	1	f1	adjrandindex	-0.0262454	0.00423541630775533	0.000157271902375084	6.19665177941137	0.0276910997023714
usearch	2	small-length	gefast-s	2	f1	recall	-0.015703	0.00355598643135772	0.000590194271651043	4.41593361029906	0.0162572334750134
usearch	2	small-length	gefast-s	2	f1	precision	0.00101739999999999	0.000136216004933347	7.53091182650011e-05	7.46901952158868	0.00103774763678832
usearch	2	small-length	gefast-s	2	f1	adjrandindex	-0.015307	0.00473280588023638	0.00193954706268829	3.23423364222905	0.0159085979491866
usearch	3	small-length	gefast-s	3	f1	recall	-0.00419879999999999	0.00164486525283988	0.00465810327894388	2.55267110345405	0.00430122947880833
usearch	3	small-length	gefast-s	3	f1	precision	0.000302200000000008	0.000925104967017255	0.505598379841312	0.326665633386845	0.000308500852256582
usearch	3	small-length	gefast-s	3	f1	adjrandindex	-0.00273319999999997	0.0012083350942516	0.00719118835443333	2.26195532431573	0.00281413334947761
usearch	4	small-length	gefast-s	4	f1	recall	-0.00660799999999997	0.00163496605469353	0.000830469152415834	4.04167412591243	0.00676348162089372
usearch	4	small-length	gefast-s	4	f1	precision	-0.0015482	0.000195129956695529	5.93001562315415e-05	7.93419947515148	0.00158291345025545
usearch	4	small-length	gefast-s	4	f1	adjrandindex	-0.0135276	0.00411106315932997	0.00181748825489498	3.29053567793028	0.0139939193753446
usearch	5	small-length	gefast-s	5	f1	recall	-0.00057940000000003	0.00131864411423247	0.381476751257245	0.439390730028227	0.000590737131662327
usearch	5	small-length	gefast-s	5	f1	precision	-0.00215300000000003	0.000320794326633088	0.000114866795593145	6.71146532607649	0.00220402381246575
usearch	5	small-length	gefast-s	5	f1	adjrandindex	-0.0030122	0.000663728634307784	0.000530925628016447	4.53830051063185	0.00310061113599281
usearch	6	small-length	gefast-s	6	f1	recall	0.000411200000000012	0.00140451938398867	0.548425345868701	0.292769188298598	0.000418770619004499
usearch	6	small-length	gefast-s	6	f1	precision	-0.00161180000000001	0.000212426928613145	7.07641173158878e-05	7.58755027209988	0.00165136048724049
usearch	6	small-length	gefast-s	6	f1	adjrandindex	-0.00119960000000001	0.000176705404557949	0.000109800280245439	6.78870011362112	0.00123471352402433
usearch	7	small-length	gefast-s	7	f1	recall	0.000437799999999999	0.00180969768193473	0.617261399462725	0.24191885991253	0.000446204211707081
usearch	7	small-length	gefast-s	7	f1	precision	-0.0053256	0.00304243525814438	0.0173336962350656	1.75043987731333	0.00548135602012547
usearch	7	small-length	gefast-s	7	f1	adjrandindex	-0.00289180000000002	0.00389783660509256	0.172467477290937	0.741898723056235	0.00298654299953724
usearch	8	small-length	gefast-s	8	f1	recall	0.00467920000000004	0.0034540375938892	0.0388105775414361	1.35470442136425	0.00478169564617582
usearch	8	small-length	gefast-s	8	f1	precision	-0.00345820000000001	0.00309119454256768	0.066656225965328	1.11872609516433	0.00357513738102734
usearch	8	small-length	gefast-s	8	f1	adjrandindex	0.00272039999999998	0.00360829589972887	0.167106705826948	0.753929299480232	0.00282159773127111
usearch	9	small-length	gefast-s	9	f1	recall	0.00158260000000001	0.00187656396107355	0.132392986794954	0.843349884591535	0.0016207526801664
usearch	9	small-length	gefast-s	9	f1	precision	-0.021094	0.00605222215388692	0.00146220584820055	3.48533141442152	0.0220311063262509
usearch	9	small-length	gefast-s	9	f1	adjrandindex	-0.010235	0.0037280884512039	0.00356970651521674	2.74537477690339	0.0107033138651889
usearch	10	small-length	gefast-s	10	f1	recall	-0.00446880000000001	0.00381661691816194	0.0589125724475279	1.17087989070492	0.00459072223747167
usearch	10	small-length	gefast-s	10	f1	precision	-0.037909	0.00877083014885138	0.000641248711927702	4.32216784006067	0.0399575980834182
usearch	10	small-length	gefast-s	10	f1	adjrandindex	-0.0250389999999999	0.0159267326686926	0.0245517120928293	1.57213664100858	0.0263978142917612
usearch	1	small-length	gefast-s	1	2f	recall	0.00370180000000004	0.0192607696289634	0.689510352101234	0.192193773733395	0.00401897117681773
usearch	1	small-length	gefast-s	1	2f	precision	0.00130279999999996	0.000271193104632105	0.000425726790000226	4.80395695077614	0.00131601755390435
usearch	1	small-length	gefast-s	1	2f	adjrandindex	-0.0262454	0.00423541630775533	0.000157271902375084	6.19665177941137	0.0276910997023714
usearch	2	small-length	gefast-s	2	2f	recall	-0.0193202	0.00407672487420973	0.000448805410342207	4.73914737838303	0.019964719027906
usearch	2	small-length	gefast-s	2	2f	precision	0.00122879999999999	0.000151324816206709	5.4099836742228e-05	8.12028080259785	0.00125351070727463
usearch	2	small-length	gefast-s	2	2f	adjrandindex	-0.018022	0.00484295028882191	0.00113956587213487	3.72128535814147	0.0187039148076222
usearch	3	small-length	gefast-s	3	2f	recall	-0.0067194	0.00196255249611316	0.00156431288598513	3.42380650367712	0.00687444415104952
usearch	3	small-length	gefast-s	3	2f	precision	0.00176700000000003	0.000882002267570763	0.0109921316589237	2.00339620992898	0.00180519153470399
usearch	3	small-length	gefast-s	3	2f	adjrandindex	-0.00310479999999997	0.0011359950263976	0.00362896811645732	2.733110557575	0.00319612544936504
usearch	4	small-length	gefast-s	4	2f	recall	-0.0073842	0.0017224275601604	0.00066175000723421	4.28708885691096	0.00755494400090362
usearch	4	small-length	gefast-s	4	2f	precision	0.00116020000000001	0.000195713310737948	0.000187180501395417	5.92805872848102	0.00118785845256712
usearch	4	small-length	gefast-s	4	2f	adjrandindex	-0.011575	0.00387269886513268	0.00260609870830341	2.98887168951192	0.0119861153668005
usearch	5	small-length	gefast-s	5	2f	recall	-0.000748800000000038	0.00132446374053802	0.274811411057623	0.565360890661952	0.000763385860968389
usearch	5	small-length	gefast-s	5	2f	precision	0.00059739999999997	9.42061569113345e-05	0.000143616188457647	6.34141142772903	0.000612419904364461
usearch	5	small-length	gefast-s	5	2f	adjrandindex	-0.000644	0.000364981506380843	0.0168818951119649	1.76447296298901	0.000663711022694176
usearch	6	small-length	gefast-s	6	2f	recall	0.000365000000000015	0.00141030705876413	0.593805075854559	0.258808886853243	0.000371711284411188
usearch	6	small-length	gefast-s	6	2f	precision	0.000619799999999993	0.000150405119593672	0.000770731263879582	4.12087036448238	0.000635739319799949
usearch	6	small-length	gefast-s	6	2f	adjrandindex	0.000766200000000028	0.000275827301041783	0.00341854508481606	2.77782509964074	0.000789426100001214
usearch	7	small-length	gefast-s	7	2f	recall	0.000405600000000006	0.00180681662046814	0.642067603297206	0.224483212853619	0.000413379302416318
usearch	7	small-length	gefast-s	7	2f	precision	-0.00344660000000001	0.00291784326172605	0.0575035420428256	1.1812149217231	0.00355083512003206
usearch	7	small-length	gefast-s	7	2f	adjrandindex	-0.00119040000000004	0.00382286212150005	0.524588309756134	0.311389728995231	0.00123048171126271
usearch	8	small-length	gefast-s	8	2f	recall	0.00465579999999999	0.00346074525210971	0.0396197120745197	1.34531716749789	0.00475772619560632
usearch	8	small-length	gefast-s	8	2f	precision	-0.00186259999999998	0.00297080810554979	0.233563822643067	0.626967455932426	0.00192717241716111
usearch	8	small-length	gefast-s	8	2f	adjrandindex	0.00413539999999997	0.00356321193588036	0.060356131486682	1.16058210244467	0.00429238496612766
usearch	9	small-length	gefast-s	9	2f	recall	0.0015552	0.00186993521278144	0.136446618346271	0.831686568267096	0.00159266978646427
usearch	9	small-length	gefast-s	9	2f	precision	-0.0197738	0.00586933000435309	0.00166277986849482	3.36900463687242	0.0206665041116558
usearch	9	small-length	gefast-s	9	2f	adjrandindex	-0.00908	0.00374627781938285	0.00561833642990093	2.42373909191172	0.0095012035555429
usearch	10	small-length	gefast-s	10	2f	recall	-0.00448760000000001	0.00381574865524446	0.0581996283201412	1.17607327040059	0.00460999064154232
usearch	10	small-length	gefast-s	10	2f	precision	-0.0367672	0.00878651211801357	0.000726554253688338	4.18450455723178	0.0387774297117427
usearch	10	small-length	gefast-s	10	2f	adjrandindex	-0.0240092	0.016023104917587	0.0285542702742232	1.49841120828258	0.0253258771579136
vsearch	1	size-abund	gefast-s	1	nf	recall	0.0366492	0.0218259821359773	0.0198658570003856	1.67915467774477	0.0396178785714162
vsearch	1	size-abund	gefast-s	1	nf	precision	-0.00739420000000002	0.00647280918149144	0.0630129564310447	1.1423479037731	0.00749963816289599
vsearch	1	size-abund	gefast-s	1	nf	adjrandindex	-0.00231080000000001	0.00181087691464658	0.0462379369165412	1.27606684988361	0.00243434597968416
vsearch	2	size-abund	gefast-s	2	nf	recall	0.0065852	0.000868668924274357	7.10138375519265e-05	7.580793805305	0.00678615571471765
vsearch	2	size-abund	gefast-s	2	nf	precision	-0.000399800000000017	0.000378453035395439	0.0774771884521003	1.0564058485679	0.000407976543491715
vsearch	2	size-abund	gefast-s	2	nf	adjrandindex	0.00494840000000003	0.000295944758358777	3.05580985651776e-06	16.7206881022067	0.00511705400640803
vsearch	3	size-abund	gefast-s	3	nf	recall	0.00700639999999999	0.000809313783399236	4.19770874068884e-05	8.65721076758645	0.00716290957419618
vsearch	3	size-abund	gefast-s	3	nf	precision	-0.000488200000000027	7.14751705139107e-05	0.000107183986612139	6.83034397105793	0.000498461273939213
vsearch	3	size-abund	gefast-s	3	nf	adjrandindex	0.00445839999999997	0.000283698431437347	3.91364867624338e-06	15.7152789933017	0.00458623015872197
vsearch	4	size-abund	gefast-s	4	nf	recall	0.00425720000000001	0.000947250600422068	0.00055136156386471	4.49427004649363	0.00434165650737538
vsearch	4	size-abund	gefast-s	4	nf	precision	-0.0028616	0.000388851256909384	7.98531761245959e-05	7.35911212617438	0.00292602342822868
vsearch	4	size-abund	gefast-s	4	nf	adjrandindex	-0.000456199999999995	0.000250241283564489	0.0151425836790836	1.82304052113939	0.000469152310060927
vsearch	5	size-abund	gefast-s	5	nf	recall	0.00231080000000001	0.000987943672483406	0.0063829759459422	2.33899974701121	0.00235405145825278
vsearch	5	size-abund	gefast-s	5	nf	precision	-0.00323619999999998	0.000470285232598258	0.000104084139237541	6.88135577236913	0.00331164693394315
vsearch	5	size-abund	gefast-s	5	nf	adjrandindex	-0.00213779999999999	0.000373659872076175	0.000215160302311017	5.72124587026614	0.00219850670612418
vsearch	6	size-abund	gefast-s	6	nf	recall	0.000597800000000004	0.00168211227330399	0.471292626399136	0.355386503913803	0.000608827882076419
vsearch	6	size-abund	gefast-s	6	nf	precision	-0.00686440000000004	0.00372778423463589	0.0146418939009982	1.84141558844017	0.00704408907708522
vsearch	6	size-abund	gefast-s	6	nf	adjrandindex	-0.00631339999999998	0.00393867011819979	0.0230798546831811	1.60292682822739	0.00650932616091522
vsearch	7	size-abund	gefast-s	7	nf	recall	0.000173800000000024	0.00154652778830513	0.813970711881573	0.112380780555191	0.000177164405204173
vsearch	7	size-abund	gefast-s	7	nf	precision	-0.00684900000000002	0.00316836132724787	0.00843872550229834	2.16168526648104	0.00704945041768176
vsearch	7	size-abund	gefast-s	7	nf	adjrandindex	-0.00447899999999997	0.00416363338924071	0.0739194926088961	1.07574312656205	0.00462660011000955
vsearch	8	size-abund	gefast-s	8	nf	recall	0.00299860000000001	0.00380823040269364	0.153095341951292	0.787399837436052	0.00306695851832745
vsearch	8	size-abund	gefast-s	8	nf	precision	-0.0133486	0.005921201761467	0.0072772977030965	2.25437344271357	0.0138634684219901
vsearch	8	size-abund	gefast-s	8	nf	adjrandindex	-0.00868860000000002	0.00659071667574928	0.0420601142512315	1.31830883156758	0.00906072676651899
vsearch	9	size-abund	gefast-s	9	nf	recall	0.00270379999999999	0.00138718751436131	0.0120775211527769	1.94912365632477	0.00276741710773079
vsearch	9	size-abund	gefast-s	9	nf	precision	-0.0213876	0.00549346769354296	0.000958695825222471	3.89327856157943	0.0223311351211384
vsearch	9	size-abund	gefast-s	9	nf	adjrandindex	-0.0124614	0.0076148249027801	0.0215946010586035	1.63646573087327	0.0130409789221387
vsearch	10	size-abund	gefast-s	10	nf	recall	0.000722400000000034	0.000631165033885763	0.0626850720574208	1.14455009580075	0.000740140122541174
vsearch	10	size-abund	gefast-s	10	nf	precision	-0.0377582	0.0066399793071967	0.000220360865831663	5.6864936249238	0.0397823288711995
vsearch	10	size-abund	gefast-s	10	nf	adjrandindex	-0.0267466	0.0169826333588169	0.0244132523114011	1.57493831697862	0.0282150196617755
vsearch	1	size-abund	gefast-s	1	f1	recall	0.0241612	0.0214566171192012	0.0655016622402029	1.12604889511583	0.0259432078128127
vsearch	1	size-abund	gefast-s	1	f1	precision	-0.00706120000000006	0.00645400807250812	0.0707161286372283	1.09407982151097	0.00716309938663457
vsearch	1	size-abund	gefast-s	1	f1	adjrandindex	-0.0128212	0.00137306270796349	3.10917992860351e-05	9.33766529790636	0.0134323166796577
vsearch	2	size-abund	gefast-s	2	f1	recall	-7.9999999999969e-05	0.000555593376490395	0.763598247897117	0.143990197480966	8.2159142258523e-05
vsearch	2	size-abund	gefast-s	2	f1	precision	-0.000125399999999987	0.000365107244518688	0.48531480502289	0.343460727998696	0.000127982547018008
vsearch	2	size-abund	gefast-s	2	f1	adjrandindex	-0.000322599999999995	0.000167000898201164	0.0124526030163381	1.93172613725348	0.000332688341459923
vsearch	3	size-abund	gefast-s	3	f1	recall	0.00336780000000001	0.000965513956398343	0.00145782303341549	3.48809043896467	0.00343663827019888
vsearch	3	size-abund	gefast-s	3	f1	precision	-0.000254800000000022	5.87384031107086e-05	0.000632323282613858	4.33787754699054	0.00026018653781785
vsearch	3	size-abund	gefast-s	3	f1	adjrandindex	0.00174960000000002	6.26402426559703e-05	3.93666082162645e-07	27.9309262834291	0.00179726010285967
vsearch	4	size-abund	gefast-s	4	f1	recall	0.00236040000000002	0.0010521020863015	0.00740289562681217	2.24350852520181	0.00240490076473075
vsearch	4	size-abund	gefast-s	4	f1	precision	-0.00229219999999999	0.0003049150701425	7.34072791194152e-05	7.51750314908588	0.00234448698314683
vsearch	4	size-abund	gefast-s	4	f1	adjrandindex	-0.00127680000000001	0.000219623996867382	0.000202067812471753	5.81357237010396	0.00131249676193234
vsearch	5	size-abund	gefast-s	5	f1	recall	0.001684	0.00104332545257938	0.0225732615455653	1.61406969976309	0.00171497205226957
vsearch	5	size-abund	gefast-s	5	f1	precision	-0.0023266	0.000352331236196812	0.000122451691605367	6.60344517027256	0.00238194960107514
vsearch	5	size-abund	gefast-s	5	f1	adjrandindex	-0.00167359999999999	0.000294768214025882	0.000221704387001756	5.67768137935332	0.00172153582061793
vsearch	6	size-abund	gefast-s	6	f1	recall	0.000469399999999998	0.00169407727096494	0.569084606051308	0.277082992638599	0.000478027974718489
vsearch	6	size-abund	gefast-s	6	f1	precision	-0.00579100000000001	0.00361951108576834	0.0232179488440241	1.59993984346941	0.00594586541603964
vsearch	6	size-abund	gefast-s	6	f1	adjrandindex	-0.00541719999999999	0.0038515068739391	0.0346783416712104	1.40651443118407	0.00558789568463686
vsearch	7	size-abund	gefast-s	7	f1	recall	0.000150399999999995	0.00154364497213576	0.838197900640811	0.0974317299086615	0.000153309601605016
vsearch	7	size-abund	gefast-s	7	f1	precision	-0.00610659999999996	0.00311237968442156	0.0118079532480668	1.96203568303874	0.00628772483023211
vsearch	7	size-abund	gefast-s	7	f1	adjrandindex	-0.00386459999999997	0.00412843212370019	0.104455934845071	0.936093869102116	0.00399322043215351
vsearch	8	size-abund	gefast-s	8	f1	recall	0.00298520000000002	0.00379223650370071	0.153180326146797	0.787187190747958	0.00305323211805451
vsearch	8	size-abund	gefast-s	8	f1	precision	-0.0128334	0.0059642226903428	0.00857645965054538	2.15173052152793	0.0133319634379208
vsearch	8	size-abund	gefast-s	8	f1	adjrandindex	-0.00818900000000005	0.00665172770789665	0.0512246028424465	1.23110872236673	0.00854195441043465
vsearch	9	size-abund	gefast-s	9	f1	recall	0.00269540000000001	0.00139218202832818	0.0123570517551566	1.93609739614067	0.00275880760638284
vsearch	9	size-abund	gefast-s	9	f1	precision	-0.0209572	0.00546008632715635	0.00101241450699425	3.83825433231102	0.0218866653967363
vsearch	9	size-abund	gefast-s	9	f1	adjrandindex	-0.012037	0.00764501903202337	0.0244353845317656	1.57448921311766	0.0125996380992875
vsearch	10	size-abund	gefast-s	10	f1	recall	0.000716600000000023	0.000634317586071864	0.0649317651179256	1.12971800835242	0.000734195509317677
vsearch	10	size-abund	gefast-s	10	f1	precision	-0.0374444	0.00665424423206726	0.000229609206156036	5.62714542690707	0.0394582296675424
vsearch	10	size-abund	gefast-s	10	f1	adjrandindex	-0.0264622	0.0169935151955091	0.0253061536667475	1.55719400580482	0.0279191938417446
vsearch	1	size-abund	gefast-s	1	2f	recall	0.0241612	0.0214566171192012	0.0655016622402029	1.12604889511583	0.0259432078128127
vsearch	1	size-abund	gefast-s	1	2f	precision	-0.00706120000000006	0.00645400807250812	0.0707161286372283	1.09407982151097	0.00716309938663457
vsearch	1	size-abund	gefast-s	1	2f	adjrandindex	-0.0128212	0.00137306270796349	3.10917992860351e-05	9.33766529790636	0.0134323166796577
vsearch	2	size-abund	gefast-s	2	2f	recall	-0.00369719999999996	0.000884591261544026	0.000729874156205317	4.17955745294907	0.00378994526659696
vsearch	2	size-abund	gefast-s	2	2f	precision	8.60000000000083e-05	0.000362552754782016	0.623906918483132	0.237206858493506	8.77805942419689e-05
vsearch	2	size-abund	gefast-s	2	2f	adjrandindex	-0.00303760000000002	0.000427619924699472	9.18187252353052e-05	7.1035043611095	0.00312821242679711
vsearch	3	size-abund	gefast-s	3	2f	recall	0.000847200000000003	0.00117183326459014	0.181268890096685	0.722969748001069	0.000863406485087693
vsearch	3	size-abund	gefast-s	3	2f	precision	0.00121	0.00014932347437699	5.45524680213319e-05	8.10321354394132	0.00123650447338705
vsearch	3	size-abund	gefast-s	3	2f	adjrandindex	0.00137800000000001	0.000122607096042621	1.48835500395912e-05	11.2391537233782	0.00141526738693987
vsearch	4	size-abund	gefast-s	4	2f	recall	0.00158419999999999	0.0011296108621999	0.03498469658223	1.40242985705253	0.00161342904186533
vsearch	4	size-abund	gefast-s	4	2f	precision	0.000416200000000022	8.26026633953237e-05	0.000353596182833273	5.03857845367713	0.00042628430951111
vsearch	4	size-abund	gefast-s	4	2f	adjrandindex	0.000675800000000004	9.75766365479201e-05	0.000101471791105346	6.92583823247604	0.000695391901905088
vsearch	5	size-abund	gefast-s	5	2f	recall	0.00151459999999999	0.00106432574900732	0.0334691960519261	1.42306056337793	0.00154232341766486
vsearch	5	size-abund	gefast-s	5	2f	precision	0.000423799999999996	6.31442792341713e-05	0.000114856796514243	6.71161354820963	0.000434493894068991
vsearch	5	size-abund	gefast-s	5	2f	adjrandindex	0.000694600000000012	5.39657298662801e-05	8.67475199027008e-06	12.8711313961868	0.000715366296689996
vsearch	6	size-abund	gefast-s	6	2f	recall	0.000423200000000001	0.00170231642182058	0.607910823187101	0.24860243053251	0.000430968640717576
vsearch	6	size-abund	gefast-s	6	2f	precision	-0.00355940000000001	0.00336901726027041	0.0774575384732197	1.05650987365803	0.00365877864800349
vsearch	6	size-abund	gefast-s	6	2f	adjrandindex	-0.00345139999999995	0.00367676458316278	0.103769216819241	0.938705734874935	0.00356376663100554
vsearch	7	size-abund	gefast-s	7	2f	recall	0.000118200000000002	0.00153880495840115	0.871966574558907	0.0768128536073956	0.000120484690952182
vsearch	7	size-abund	gefast-s	7	2f	precision	-0.00422759999999998	0.00298369616415614	0.0339134801341021	1.41690030331746	0.00435720775911964
vsearch	7	size-abund	gefast-s	7	2f	adjrandindex	-0.00216319999999999	0.00404454802172011	0.297764048329648	0.534843445641671	0.00223716145248368
vsearch	8	size-abund	gefast-s	8	2f	recall	0.00296179999999997	0.0037999336441575	0.156313067070956	0.779434663169399	0.00302926258658193
vsearch	8	size-abund	gefast-s	8	2f	precision	-0.0112378	0.00609025210479828	0.0145409749128203	1.84521097101155	0.0116840598120557
vsearch	8	size-abund	gefast-s	8	2f	adjrandindex	-0.00677400000000006	0.00675322534053175	0.0883328568037073	1.00307625740602	0.00707118493184152
vsearch	9	size-abund	gefast-s	9	2f	recall	0.002668	0.00139833347238776	0.0129874216030315	1.90798550752289	0.0027307247474489
vsearch	9	size-abund	gefast-s	9	2f	precision	-0.019637	0.00531563904907017	0.00117178953640278	3.69419364609321	0.0205220610850325
vsearch	9	size-abund	gefast-s	9	2f	adjrandindex	-0.010882	0.00768420519637522	0.0339679444078461	1.41615166720603	0.0113975403852289
vsearch	10	size-abund	gefast-s	10	2f	recall	0.000697800000000015	0.000638319434139359	0.0708690699890057	1.09318307211005	0.000714927005829775
vsearch	10	size-abund	gefast-s	10	2f	precision	-0.0363026	0.00670144997743024	0.00026647474929169	5.41712616258619	0.0382780497644382
vsearch	10	size-abund	gefast-s	10	2f	adjrandindex	-0.0254324	0.0171077206050368	0.0292650088515264	1.48660365615933	0.0268472784200131
vsearch	1	fast-length	gefast-s	1	nf	recall	0.0134642	0.0198037193653112	0.203080238843093	0.679882387324893	0.014739543415926
vsearch	1	fast-length	gefast-s	1	nf	precision	0.00268839999999997	0.00395697779877523	0.203335142291836	0.679407400474191	0.00271286406557047
vsearch	1	fast-length	gefast-s	1	nf	adjrandindex	-0.0148914	0.00758801125460421	0.0117985913447729	1.96249049986112	0.0157922114281806
vsearch	2	fast-length	gefast-s	2	nf	recall	0.00129359999999998	0.000526621116173674	0.0053536852369022	2.45641498274704	0.00133672046339641
vsearch	2	fast-length	gefast-s	2	nf	precision	0.000877399999999962	0.000172099680418097	0.000337741540095588	5.09820818881486	0.000894761139873032
vsearch	2	fast-length	gefast-s	2	nf	adjrandindex	0.00173840000000001	0.000605082886884103	0.0030184433754971	2.87299482051453	0.00180063759806712
vsearch	3	fast-length	gefast-s	3	nf	recall	0.00309159999999999	0.000689478281021254	0.000556282351215084	4.4839701047881	0.00316699798789705
vsearch	3	fast-length	gefast-s	3	nf	precision	-0.000266399999999978	0.000239109389192474	0.0673920273581491	1.11413441730444	0.000271968556187926
vsearch	3	fast-length	gefast-s	3	nf	adjrandindex	0.00286960000000001	0.000347232342963622	5.04632438718508e-05	8.26420711707907	0.00295429065006543
vsearch	4	fast-length	gefast-s	4	nf	recall	-0.00160279999999999	0.000336067255173737	0.000437885487687017	4.76928345539465	0.00163949618736327
vsearch	4	fast-length	gefast-s	4	nf	precision	-0.002397	0.000360269343686083	0.000118871919019837	6.65335544644233	0.0024503818128307
vsearch	4	fast-length	gefast-s	4	nf	adjrandindex	-0.0064338	0.0023054779764726	0.00336094436756073	2.79065775759167	0.00663686620418973
vsearch	5	fast-length	gefast-s	5	nf	recall	0.000462400000000018	0.00126241387825073	0.458758564754926	0.366282411787761	0.000471498698993985
vsearch	5	fast-length	gefast-s	5	nf	precision	-0.00290399999999997	0.000412114668508677	9.47816721867016e-05	7.04658247304981	0.00297119718988587
vsearch	5	fast-length	gefast-s	5	nf	adjrandindex	-0.00321519999999997	0.000676208695596257	0.000443111784612807	4.75474512667265	0.00330833424053909
vsearch	6	fast-length	gefast-s	6	nf	recall	0.000646200000000019	0.00139554978413527	0.358972069720332	0.463043316222809	0.000658104518444615
vsearch	6	fast-length	gefast-s	6	nf	precision	-0.00240760000000004	0.000369337650395945	0.000128843533725324	6.51869636745401	0.0024649868662355
vsearch	6	fast-length	gefast-s	6	nf	adjrandindex	-0.00128480000000002	0.000252198731162561	0.00033872855949337	5.09439517826864	0.00132124658710532
vsearch	7	fast-length	gefast-s	7	nf	recall	0.000483200000000017	0.00181662742465262	0.584011581701255	0.265987396998818	0.000492476082499545
vsearch	7	fast-length	gefast-s	7	nf	precision	-0.00609360000000005	0.00311258948465741	0.0118970932135984	1.95772684770563	0.00626950474863341
vsearch	7	fast-length	gefast-s	7	nf	adjrandindex	-0.00354539999999999	0.00395209233191735	0.115328725981523	0.897094425493834	0.0036604694184991
vsearch	8	fast-length	gefast-s	8	nf	recall	0.00445980000000001	0.00340550175451428	0.0428854311970029	1.30958675739578	0.00455806318188133
vsearch	8	fast-length	gefast-s	8	nf	precision	-0.00372840000000001	0.00307387585956231	0.0534158132741691	1.21293122114922	0.00385296003313522
vsearch	8	fast-length	gefast-s	8	nf	adjrandindex	0.00233120000000002	0.00352061694877474	0.212816730503562	0.662156671378673	0.00241715499861269
vsearch	9	fast-length	gefast-s	9	nf	recall	0.0010276	0.00159698021277662	0.223596257387985	0.643464453584769	0.00105268118183848
vsearch	9	fast-length	gefast-s	9	nf	precision	-0.0210038	0.00609131297012397	0.00152287934841151	3.44815643245016	0.0219260101808057
vsearch	9	fast-length	gefast-s	9	nf	adjrandindex	-0.0103652	0.00369670098871955	0.00330272730715511	2.80390543666619	0.0108354000166422
vsearch	10	fast-length	gefast-s	10	nf	recall	-0.00459919999999998	0.00362156667755822	0.0468823863327596	1.26994762473928	0.00472502456926476
vsearch	10	fast-length	gefast-s	10	nf	precision	-0.038192	0.00875033385077393	0.000617474057563549	4.36463347014149	0.0402485817833856
vsearch	10	fast-length	gefast-s	10	nf	adjrandindex	-0.0252978	0.015924528853313	0.0237509742628299	1.5886058691612	0.026666301246837
vsearch	1	fast-length	gefast-s	1	f1	recall	0.000976200000000005	0.019353663288897	0.915632878909805	0.0504400632287553	0.00106141149462331
vsearch	1	fast-length	gefast-s	1	f1	precision	0.00302139999999993	0.00396608797179288	0.163690749535288	0.761808618842636	0.00304940666563916
vsearch	1	fast-length	gefast-s	1	f1	adjrandindex	-0.0254018	0.0074537191186682	0.00159206884738569	3.40793630610254	0.0267891088264175
vsearch	2	fast-length	gefast-s	2	f1	recall	-0.00537159999999999	0.000926857216619684	0.000204550953254771	5.79549892225105	0.00553160613267244
vsearch	2	fast-length	gefast-s	2	f1	precision	0.00115179999999999	0.000209998095229459	0.000253838116840871	5.48481165384597	0.00117475506642445
vsearch	2	fast-length	gefast-s	2	f1	adjrandindex	-0.00353260000000002	0.000255950776517656	6.56788402592484e-06	13.8018725634002	0.00364911138260169
vsearch	3	fast-length	gefast-s	3	f1	recall	-0.000546999999999986	0.000418254707086508	0.0430553321385957	1.30781552659693	0.000559297898113496
vsearch	3	fast-length	gefast-s	3	f1	precision	-3.29999999999719e-05	0.000258059101757712	0.78911896175418	0.127877682961771	3.36938128867929e-05
vsearch	3	fast-length	gefast-s	3	f1	adjrandindex	0.00016080000000005	0.00013029850344499	0.0508753074973121	1.23408938513202	0.000165315187592694
vsearch	4	fast-length	gefast-s	4	f1	recall	-0.00349959999999998	0.000508429739492119	0.000103976941739183	6.88315361626132	0.00357625414662967
vsearch	4	fast-length	gefast-s	4	f1	precision	-0.0018276	0.000277820625584209	0.000124302729663392	6.57834527640585	0.00186884503617947
vsearch	4	fast-length	gefast-s	4	f1	adjrandindex	-0.00725440000000002	0.00228394478917509	0.00207598601710521	3.17625891588218	0.00748020031890666
vsearch	5	fast-length	gefast-s	5	f1	recall	-0.000164399999999998	0.00127554901905022	0.787512526830051	0.128885677888264	0.000167581364626059
vsearch	5	fast-length	gefast-s	5	f1	precision	-0.0019944	0.000295095408300417	0.000111748054712909	6.75849214830762	0.00204149943342863
vsearch	5	fast-length	gefast-s	5	f1	adjrandindex	-0.00275099999999997	0.000607625295720997	0.000535867937027802	4.52746128143939	0.00283136402068097
vsearch	6	fast-length	gefast-s	6	f1	recall	0.000517800000000013	0.00139633133603739	0.453606868849112	0.370828890418991	0.000527304612917387
vsearch	6	fast-length	gefast-s	6	f1	precision	-0.00133420000000002	0.000216025924370217	0.00015933850736557	6.17611059362262	0.00136675263078371
vsearch	6	fast-length	gefast-s	6	f1	adjrandindex	-0.000388600000000028	0.000276388856504712	0.0347174898911378	1.40599011448713	0.000399807853539074
vsearch	7	fast-length	gefast-s	7	f1	recall	0.000459799999999988	0.00181211925656125	0.600789524252556	0.253736059773749	0.00046862128011474
vsearch	7	fast-length	gefast-s	7	f1	precision	-0.0053512	0.00305653140013318	0.0173237949899955	1.75074268818794	0.005507777296084
vsearch	7	fast-length	gefast-s	7	f1	adjrandindex	-0.00293099999999999	0.0039193279398386	0.169801330979571	0.7478322929315	0.00302708856976106
vsearch	8	fast-length	gefast-s	8	f1	recall	0.00444640000000003	0.00339322410105784	0.0428099608504969	1.31037616955917	0.00454433682055453
vsearch	8	fast-length	gefast-s	8	f1	precision	-0.00321320000000001	0.00305276050485455	0.07820847660471	1.05255554600183	0.00332143218932123
vsearch	8	fast-length	gefast-s	8	f1	adjrandindex	0.0028308	0.0035084215396671	0.145527147612887	0.806858573861283	0.00293593647225889
vsearch	9	fast-length	gefast-s	9	f1	recall	0.00101920000000002	0.00159279665996638	0.225724747684326	0.639880799361754	0.00104407166642322
vsearch	9	fast-length	gefast-s	9	f1	precision	-0.0205734	0.0060486057319022	0.00160377385564577	3.40134584925739	0.0214815384838671
vsearch	9	fast-length	gefast-s	9	f1	adjrandindex	-0.00994080000000002	0.00371005346322664	0.00390307031065002	2.67942230443075	0.010394053490563
vsearch	10	fast-length	gefast-s	10	f1	recall	-0.00460499999999999	0.00362442719612355	0.0468189527819163	1.27054559267329	0.00473096915007445
vsearch	10	fast-length	gefast-s	10	f1	precision	-0.0378782	0.00876370031436495	0.000641247643279331	4.32216970472076	0.0399244855920883
vsearch	10	fast-length	gefast-s	10	f1	adjrandindex	-0.0250134	0.0159425328382914	0.0247091961208869	1.56897277576383	0.026370469173464
vsearch	1	fast-length	gefast-s	1	2f	recall	0.000976200000000005	0.019353663288897	0.915632878909805	0.0504400632287553	0.00106141149462331
vsearch	1	fast-length	gefast-s	1	2f	precision	0.00302139999999993	0.00396608797179288	0.163690749535288	0.761808618842636	0.00304940666563916
vsearch	1	fast-length	gefast-s	1	2f	adjrandindex	-0.0254018	0.0074537191186682	0.00159206884738569	3.40793630610254	0.0267891088264175
vsearch	2	fast-length	gefast-s	2	2f	recall	-0.00898879999999997	0.00138537601393991	0.000131233260117031	6.48834678062347	0.00923934517086742
vsearch	2	fast-length	gefast-s	2	2f	precision	0.00136319999999999	0.000226466774604995	0.000176269127604111	6.01942603888667	0.00139051811896518
vsearch	2	fast-length	gefast-s	2	2f	adjrandindex	-0.00624760000000004	0.000324474652322809	1.73988752700508e-06	19.2545086504462	0.00644461975959456
vsearch	3	fast-length	gefast-s	3	2f	recall	-0.00306759999999999	0.000530704531731182	0.000206676926103196	5.78024082438743	0.00313253046497184
vsearch	3	fast-length	gefast-s	3	2f	precision	0.00143180000000005	0.000279744883778037	0.00033261586561198	5.11823480259289	0.00146299709638303
vsearch	3	fast-length	gefast-s	3	2f	adjrandindex	-0.000210799999999955	0.000189705561331234	0.0678678120298685	1.11119567882298	0.000216677774657535
vsearch	4	fast-length	gefast-s	4	2f	recall	-0.00427580000000001	0.00059990515917103	9.06063389208417e-05	7.12745995701796	0.00436772354653269
vsearch	4	fast-length	gefast-s	4	2f	precision	0.000880800000000015	0.000119443291984118	7.92090564159863e-05	7.37421068499293	0.000901926731764875
vsearch	4	fast-length	gefast-s	4	2f	adjrandindex	-0.0053018	0.00203307542899912	0.00430965026260307	2.60777338822597	0.00547233266101543
vsearch	5	fast-length	gefast-s	5	2f	recall	-0.000333800000000006	0.00128004890531574	0.591117280294841	0.260771286638983	0.000340230110935612
vsearch	5	fast-length	gefast-s	5	2f	precision	0.000756000000000001	0.000118833917717125	0.000141811718124888	6.36182004703067	0.000774944446938755
vsearch	5	fast-length	gefast-s	5	2f	adjrandindex	-0.000382799999999972	0.000324271028616512	0.0576005635890461	1.18049398872656	0.000394463334076616
vsearch	6	fast-length	gefast-s	6	2f	recall	0.000471600000000016	0.00139505351151845	0.491779195852187	0.338051548636798	0.000480245279472016
vsearch	6	fast-length	gefast-s	6	2f	precision	0.000897399999999982	0.000134254608859427	0.000116716853963851	6.68431428629473	0.000920347295215785
vsearch	6	fast-length	gefast-s	6	2f	adjrandindex	0.00157720000000001	0.000432578547780632	0.0012318948915564	3.64604303216589	0.00162433160587611
vsearch	7	fast-length	gefast-s	7	2f	recall	0.000427599999999995	0.00180925421099415	0.625133562369879	0.236340475208863	0.000435796370986229
vsearch	7	fast-length	gefast-s	7	2f	precision	-0.00347220000000001	0.00293114784683409	0.0570522084369374	1.18458712471645	0.00357725651150422
vsearch	7	fast-length	gefast-s	7	2f	adjrandindex	-0.00122960000000001	0.00384282634268059	0.51385524046955	0.31997282477831	0.00127102735727199
vsearch	8	fast-length	gefast-s	8	2f	recall	0.00442299999999998	0.00339999882352918	0.0437279301616561	1.30088280307372	0.00452036735675426
vsearch	8	fast-length	gefast-s	8	2f	precision	-0.00161759999999997	0.00293977869915406	0.285961599650898	0.55024549993013	0.00167346667684648
vsearch	8	fast-length	gefast-s	8	2f	adjrandindex	0.00424579999999999	0.00346737143957784	0.0520088784319273	1.2245010590838	0.00440672340322182
vsearch	9	fast-length	gefast-s	9	2f	recall	0.000991800000000009	0.0015858830978354	0.234538030305512	0.62539288132507	0.00101598876204567
vsearch	9	fast-length	gefast-s	9	2f	precision	-0.0192532	0.00586703291281036	0.00183623309617401	3.28159059035815	0.020116928366173
vsearch	9	fast-length	gefast-s	9	2f	adjrandindex	-0.00878580000000002	0.00373461091681584	0.00625268239746073	2.35253422530314	0.00919194133177378
vsearch	10	fast-length	gefast-s	10	2f	recall	-0.0046238	0.00362355511894051	0.046240778774402	1.27603964841908	0.00475023754783446
vsearch	10	fast-length	gefast-s	10	2f	precision	-0.0367364	0.00878022706426202	0.000726897333763957	4.18399202334156	0.0387443164512212
vsearch	10	fast-length	gefast-s	10	2f	adjrandindex	-0.0239836	0.0160391462615689	0.0287385569154648	1.49531649683043	0.0252985316607164
vsearch	1	small-abund	gefast-s	1	nf	recall	0.0366492	0.0218259821359773	0.0198658570003856	1.67915467774477	0.0396178785714162
vsearch	1	small-abund	gefast-s	1	nf	precision	-0.00739420000000002	0.00647280918149144	0.0630129564310447	1.1423479037731	0.00749963816289599
vsearch	1	small-abund	gefast-s	1	nf	adjrandindex	-0.00231080000000001	0.00181087691464658	0.0462379369165412	1.27606684988361	0.00243434597968416
vsearch	2	small-abund	gefast-s	2	nf	recall	0.0065852	0.000868668924274357	7.10138375519265e-05	7.580793805305	0.00678615571471765
vsearch	2	small-abund	gefast-s	2	nf	precision	-0.000399800000000017	0.000378453035395439	0.0774771884521003	1.0564058485679	0.000407976543491715
vsearch	2	small-abund	gefast-s	2	nf	adjrandindex	0.00494840000000003	0.000295944758358777	3.05580985651776e-06	16.7206881022067	0.00511705400640803
vsearch	3	small-abund	gefast-s	3	nf	recall	0.00700639999999999	0.000809313783399236	4.19770874068884e-05	8.65721076758645	0.00716290957419618
vsearch	3	small-abund	gefast-s	3	nf	precision	-0.000488200000000027	7.14751705139107e-05	0.000107183986612139	6.83034397105793	0.000498461273939213
vsearch	3	small-abund	gefast-s	3	nf	adjrandindex	0.00445839999999997	0.000283698431437347	3.91364867624338e-06	15.7152789933017	0.00458623015872197
vsearch	4	small-abund	gefast-s	4	nf	recall	0.00425720000000001	0.000947250600422068	0.00055136156386471	4.49427004649363	0.00434165650737538
vsearch	4	small-abund	gefast-s	4	nf	precision	-0.0028616	0.000388851256909384	7.98531761245959e-05	7.35911212617438	0.00292602342822868
vsearch	4	small-abund	gefast-s	4	nf	adjrandindex	-0.000456199999999995	0.000250241283564489	0.0151425836790836	1.82304052113939	0.000469152310060927
vsearch	5	small-abund	gefast-s	5	nf	recall	0.00231080000000001	0.000987943672483406	0.0063829759459422	2.33899974701121	0.00235405145825278
vsearch	5	small-abund	gefast-s	5	nf	precision	-0.00323619999999998	0.000470285232598258	0.000104084139237541	6.88135577236913	0.00331164693394315
vsearch	5	small-abund	gefast-s	5	nf	adjrandindex	-0.00213779999999999	0.000373659872076175	0.000215160302311017	5.72124587026614	0.00219850670612418
vsearch	6	small-abund	gefast-s	6	nf	recall	0.000597800000000004	0.00168211227330399	0.471292626399136	0.355386503913803	0.000608827882076419
vsearch	6	small-abund	gefast-s	6	nf	precision	-0.00686440000000004	0.00372778423463589	0.0146418939009982	1.84141558844017	0.00704408907708522
vsearch	6	small-abund	gefast-s	6	nf	adjrandindex	-0.00631339999999998	0.00393867011819979	0.0230798546831811	1.60292682822739	0.00650932616091522
vsearch	7	small-abund	gefast-s	7	nf	recall	0.000173800000000024	0.00154652778830513	0.813970711881573	0.112380780555191	0.000177164405204173
vsearch	7	small-abund	gefast-s	7	nf	precision	-0.00684900000000002	0.00316836132724787	0.00843872550229834	2.16168526648104	0.00704945041768176
vsearch	7	small-abund	gefast-s	7	nf	adjrandindex	-0.00447899999999997	0.00416363338924071	0.0739194926088961	1.07574312656205	0.00462660011000955
vsearch	8	small-abund	gefast-s	8	nf	recall	0.00299860000000001	0.00380823040269364	0.153095341951292	0.787399837436052	0.00306695851832745
vsearch	8	small-abund	gefast-s	8	nf	precision	-0.0133486	0.005921201761467	0.0072772977030965	2.25437344271357	0.0138634684219901
vsearch	8	small-abund	gefast-s	8	nf	adjrandindex	-0.00868860000000002	0.00659071667574928	0.0420601142512315	1.31830883156758	0.00906072676651899
vsearch	9	small-abund	gefast-s	9	nf	recall	0.00270379999999999	0.00138718751436131	0.0120775211527769	1.94912365632477	0.00276741710773079
vsearch	9	small-abund	gefast-s	9	nf	precision	-0.0213876	0.00549346769354296	0.000958695825222471	3.89327856157943	0.0223311351211384
vsearch	9	small-abund	gefast-s	9	nf	adjrandindex	-0.0124614	0.0076148249027801	0.0215946010586035	1.63646573087327	0.0130409789221387
vsearch	10	small-abund	gefast-s	10	nf	recall	0.000722400000000034	0.000631165033885763	0.0626850720574208	1.14455009580075	0.000740140122541174
vsearch	10	small-abund	gefast-s	10	nf	precision	-0.0377582	0.0066399793071967	0.000220360865831663	5.6864936249238	0.0397823288711995
vsearch	10	small-abund	gefast-s	10	nf	adjrandindex	-0.0267466	0.0169826333588169	0.0244132523114011	1.57493831697862	0.0282150196617755
vsearch	1	small-abund	gefast-s	1	f1	recall	0.0241612	0.0214566171192012	0.0655016622402029	1.12604889511583	0.0259432078128127
vsearch	1	small-abund	gefast-s	1	f1	precision	-0.00706120000000006	0.00645400807250812	0.0707161286372283	1.09407982151097	0.00716309938663457
vsearch	1	small-abund	gefast-s	1	f1	adjrandindex	-0.0128212	0.00137306270796349	3.10917992860351e-05	9.33766529790636	0.0134323166796577
vsearch	2	small-abund	gefast-s	2	f1	recall	-7.9999999999969e-05	0.000555593376490395	0.763598247897117	0.143990197480966	8.2159142258523e-05
vsearch	2	small-abund	gefast-s	2	f1	precision	-0.000125399999999987	0.000365107244518688	0.48531480502289	0.343460727998696	0.000127982547018008
vsearch	2	small-abund	gefast-s	2	f1	adjrandindex	-0.000322599999999995	0.000167000898201164	0.0124526030163381	1.93172613725348	0.000332688341459923
vsearch	3	small-abund	gefast-s	3	f1	recall	0.00336780000000001	0.000965513956398343	0.00145782303341549	3.48809043896467	0.00343663827019888
vsearch	3	small-abund	gefast-s	3	f1	precision	-0.000254800000000022	5.87384031107086e-05	0.000632323282613858	4.33787754699054	0.00026018653781785
vsearch	3	small-abund	gefast-s	3	f1	adjrandindex	0.00174960000000002	6.26402426559703e-05	3.93666082162645e-07	27.9309262834291	0.00179726010285967
vsearch	4	small-abund	gefast-s	4	f1	recall	0.00236040000000002	0.0010521020863015	0.00740289562681217	2.24350852520181	0.00240490076473075
vsearch	4	small-abund	gefast-s	4	f1	precision	-0.00229219999999999	0.0003049150701425	7.34072791194152e-05	7.51750314908588	0.00234448698314683
vsearch	4	small-abund	gefast-s	4	f1	adjrandindex	-0.00127680000000001	0.000219623996867382	0.000202067812471753	5.81357237010396	0.00131249676193234
vsearch	5	small-abund	gefast-s	5	f1	recall	0.001684	0.00104332545257938	0.0225732615455653	1.61406969976309	0.00171497205226957
vsearch	5	small-abund	gefast-s	5	f1	precision	-0.0023266	0.000352331236196812	0.000122451691605367	6.60344517027256	0.00238194960107514
vsearch	5	small-abund	gefast-s	5	f1	adjrandindex	-0.00167359999999999	0.000294768214025882	0.000221704387001756	5.67768137935332	0.00172153582061793
vsearch	6	small-abund	gefast-s	6	f1	recall	0.000469399999999998	0.00169407727096494	0.569084606051308	0.277082992638599	0.000478027974718489
vsearch	6	small-abund	gefast-s	6	f1	precision	-0.00579100000000001	0.00361951108576834	0.0232179488440241	1.59993984346941	0.00594586541603964
vsearch	6	small-abund	gefast-s	6	f1	adjrandindex	-0.00541719999999999	0.0038515068739391	0.0346783416712104	1.40651443118407	0.00558789568463686
vsearch	7	small-abund	gefast-s	7	f1	recall	0.000150399999999995	0.00154364497213576	0.838197900640811	0.0974317299086615	0.000153309601605016
vsearch	7	small-abund	gefast-s	7	f1	precision	-0.00610659999999996	0.00311237968442156	0.0118079532480668	1.96203568303874	0.00628772483023211
vsearch	7	small-abund	gefast-s	7	f1	adjrandindex	-0.00386459999999997	0.00412843212370019	0.104455934845071	0.936093869102116	0.00399322043215351
vsearch	8	small-abund	gefast-s	8	f1	recall	0.00298520000000002	0.00379223650370071	0.153180326146797	0.787187190747958	0.00305323211805451
vsearch	8	small-abund	gefast-s	8	f1	precision	-0.0128334	0.0059642226903428	0.00857645965054538	2.15173052152793	0.0133319634379208
vsearch	8	small-abund	gefast-s	8	f1	adjrandindex	-0.00818900000000005	0.00665172770789665	0.0512246028424465	1.23110872236673	0.00854195441043465
vsearch	9	small-abund	gefast-s	9	f1	recall	0.00269540000000001	0.00139218202832818	0.0123570517551566	1.93609739614067	0.00275880760638284
vsearch	9	small-abund	gefast-s	9	f1	precision	-0.0209572	0.00546008632715635	0.00101241450699425	3.83825433231102	0.0218866653967363
vsearch	9	small-abund	gefast-s	9	f1	adjrandindex	-0.012037	0.00764501903202337	0.0244353845317656	1.57448921311766	0.0125996380992875
vsearch	10	small-abund	gefast-s	10	f1	recall	0.000716600000000023	0.000634317586071864	0.0649317651179256	1.12971800835242	0.000734195509317677
vsearch	10	small-abund	gefast-s	10	f1	precision	-0.0374444	0.00665424423206726	0.000229609206156036	5.62714542690707	0.0394582296675424
vsearch	10	small-abund	gefast-s	10	f1	adjrandindex	-0.0264622	0.0169935151955091	0.0253061536667475	1.55719400580482	0.0279191938417446
vsearch	1	small-abund	gefast-s	1	2f	recall	0.0241612	0.0214566171192012	0.0655016622402029	1.12604889511583	0.0259432078128127
vsearch	1	small-abund	gefast-s	1	2f	precision	-0.00706120000000006	0.00645400807250812	0.0707161286372283	1.09407982151097	0.00716309938663457
vsearch	1	small-abund	gefast-s	1	2f	adjrandindex	-0.0128212	0.00137306270796349	3.10917992860351e-05	9.33766529790636	0.0134323166796577
vsearch	2	small-abund	gefast-s	2	2f	recall	-0.00369719999999996	0.000884591261544026	0.000729874156205317	4.17955745294907	0.00378994526659696
vsearch	2	small-abund	gefast-s	2	2f	precision	8.60000000000083e-05	0.000362552754782016	0.623906918483132	0.237206858493506	8.77805942419689e-05
vsearch	2	small-abund	gefast-s	2	2f	adjrandindex	-0.00303760000000002	0.000427619924699472	9.18187252353052e-05	7.1035043611095	0.00312821242679711
vsearch	3	small-abund	gefast-s	3	2f	recall	0.000847200000000003	0.00117183326459014	0.181268890096685	0.722969748001069	0.000863406485087693
vsearch	3	small-abund	gefast-s	3	2f	precision	0.00121	0.00014932347437699	5.45524680213319e-05	8.10321354394132	0.00123650447338705
vsearch	3	small-abund	gefast-s	3	2f	adjrandindex	0.00137800000000001	0.000122607096042621	1.48835500395912e-05	11.2391537233782	0.00141526738693987
vsearch	4	small-abund	gefast-s	4	2f	recall	0.00158419999999999	0.0011296108621999	0.03498469658223	1.40242985705253	0.00161342904186533
vsearch	4	small-abund	gefast-s	4	2f	precision	0.000416200000000022	8.26026633953237e-05	0.000353596182833273	5.03857845367713	0.00042628430951111
vsearch	4	small-abund	gefast-s	4	2f	adjrandindex	0.000675800000000004	9.75766365479201e-05	0.000101471791105346	6.92583823247604	0.000695391901905088
vsearch	5	small-abund	gefast-s	5	2f	recall	0.00151459999999999	0.00106432574900732	0.0334691960519261	1.42306056337793	0.00154232341766486
vsearch	5	small-abund	gefast-s	5	2f	precision	0.000423799999999996	6.31442792341713e-05	0.000114856796514243	6.71161354820963	0.000434493894068991
vsearch	5	small-abund	gefast-s	5	2f	adjrandindex	0.000694600000000012	5.39657298662801e-05	8.67475199027008e-06	12.8711313961868	0.000715366296689996
vsearch	6	small-abund	gefast-s	6	2f	recall	0.000423200000000001	0.00170231642182058	0.607910823187101	0.24860243053251	0.000430968640717576
vsearch	6	small-abund	gefast-s	6	2f	precision	-0.00355940000000001	0.00336901726027041	0.0774575384732197	1.05650987365803	0.00365877864800349
vsearch	6	small-abund	gefast-s	6	2f	adjrandindex	-0.00345139999999995	0.00367676458316278	0.103769216819241	0.938705734874935	0.00356376663100554
vsearch	7	small-abund	gefast-s	7	2f	recall	0.000118200000000002	0.00153880495840115	0.871966574558907	0.0768128536073956	0.000120484690952182
vsearch	7	small-abund	gefast-s	7	2f	precision	-0.00422759999999998	0.00298369616415614	0.0339134801341021	1.41690030331746	0.00435720775911964
vsearch	7	small-abund	gefast-s	7	2f	adjrandindex	-0.00216319999999999	0.00404454802172011	0.297764048329648	0.534843445641671	0.00223716145248368
vsearch	8	small-abund	gefast-s	8	2f	recall	0.00296179999999997	0.0037999336441575	0.156313067070956	0.779434663169399	0.00302926258658193
vsearch	8	small-abund	gefast-s	8	2f	precision	-0.0112378	0.00609025210479828	0.0145409749128203	1.84521097101155	0.0116840598120557
vsearch	8	small-abund	gefast-s	8	2f	adjrandindex	-0.00677400000000006	0.00675322534053175	0.0883328568037073	1.00307625740602	0.00707118493184152
vsearch	9	small-abund	gefast-s	9	2f	recall	0.002668	0.00139833347238776	0.0129874216030315	1.90798550752289	0.0027307247474489
vsearch	9	small-abund	gefast-s	9	2f	precision	-0.019637	0.00531563904907017	0.00117178953640278	3.69419364609321	0.0205220610850325
vsearch	9	small-abund	gefast-s	9	2f	adjrandindex	-0.010882	0.00768420519637522	0.0339679444078461	1.41615166720603	0.0113975403852289
vsearch	10	small-abund	gefast-s	10	2f	recall	0.000697800000000015	0.000638319434139359	0.0708690699890057	1.09318307211005	0.000714927005829775
vsearch	10	small-abund	gefast-s	10	2f	precision	-0.0363026	0.00670144997743024	0.00026647474929169	5.41712616258619	0.0382780497644382
vsearch	10	small-abund	gefast-s	10	2f	adjrandindex	-0.0254324	0.0171077206050368	0.0292650088515264	1.48660365615933	0.0268472784200131
vsearch	1	small-length	gefast-s	1	nf	recall	0.0135896	0.0198188008290108	0.199988567030887	0.68569234421628	0.0148758003777404
vsearch	1	small-length	gefast-s	1	nf	precision	0.00268839999999997	0.00395697779877523	0.203335142291836	0.679407400474191	0.00271286406557047
vsearch	1	small-length	gefast-s	1	nf	adjrandindex	-0.0148062	0.00755424954578545	0.0118503193185742	1.95998290899199	0.0157011481746946
vsearch	2	small-length	gefast-s	2	nf	recall	0.0013444	0.000543234571801171	0.00521143857700758	2.47480567288354	0.00138917735363988
vsearch	2	small-length	gefast-s	2	nf	precision	0.000876799999999966	0.000172367920449283	0.000340707051010024	5.08679339934344	0.000894149541207839
vsearch	2	small-length	gefast-s	2	nf	adjrandindex	0.00175400000000003	0.000593970958886039	0.00272586740794091	2.95300632759818	0.00181678142565763
vsearch	3	small-length	gefast-s	3	nf	recall	0.00309699999999997	0.00068821617243423	0.000548628800927018	4.50003955740511	0.00317252090846982
vsearch	3	small-length	gefast-s	3	nf	precision	-0.000263999999999998	0.000240371587339274	0.0700014757033153	1.09829952417535	0.000269518058832931
vsearch	3	small-length	gefast-s	3	nf	adjrandindex	0.00287879999999998	0.000342968949031852	4.74471400861676e-05	8.39376278268452	0.00296374813453117
vsearch	4	small-length	gefast-s	4	nf	recall	-0.00160279999999999	0.000336067255173737	0.000437885487687017	4.76928345539465	0.00163949618736327
vsearch	4	small-length	gefast-s	4	nf	precision	-0.002397	0.000360269343686083	0.000118871919019837	6.65335544644233	0.0024503818128307
vsearch	4	small-length	gefast-s	4	nf	adjrandindex	-0.0064338	0.0023054779764726	0.00336094436756073	2.79065775759167	0.00663686620418973
vsearch	5	small-length	gefast-s	5	nf	recall	0.000462400000000018	0.00126241387825073	0.458758564754926	0.366282411787761	0.000471498698993985
vsearch	5	small-length	gefast-s	5	nf	precision	-0.002902	0.000415602574582993	9.82540618092149e-05	6.98263239324687	0.00296914787297695
vsearch	5	small-length	gefast-s	5	nf	adjrandindex	-0.00321499999999999	0.000675773630737423	0.000442111808309272	4.75751028712335	0.00330812810677217
vsearch	6	small-length	gefast-s	6	nf	recall	0.000645800000000007	0.00139570849391984	0.359286425994144	0.46270406951976	0.000657697283469879
vsearch	6	small-length	gefast-s	6	nf	precision	-0.00240800000000003	0.000370157398953446	0.000129888418860861	6.50534071940267	0.00246539690535357
vsearch	6	small-length	gefast-s	6	nf	adjrandindex	-0.00128620000000002	0.000251955750083236	0.000336027036517953	5.10486464220447	0.00132268725377652
vsearch	7	small-length	gefast-s	7	nf	recall	0.000483800000000012	0.00181740342246844	0.583717773382427	0.26620396661458	0.000493087450047899
vsearch	7	small-length	gefast-s	7	nf	precision	-0.00609340000000005	0.00311154564485242	0.0118847878400723	1.95831933562687	0.00626929833017974
vsearch	7	small-length	gefast-s	7	nf	adjrandindex	-0.00354459999999996	0.00394994643001647	0.115244943815277	0.897379258884072	0.00365964194235033
vsearch	8	small-length	gefast-s	8	nf	recall	0.00445980000000001	0.00340550175451428	0.0428854311970029	1.30958675739578	0.00455806318188133
vsearch	8	small-length	gefast-s	8	nf	precision	-0.00372840000000001	0.00307387585956231	0.0534158132741691	1.21293122114922	0.00385296003313522
vsearch	8	small-length	gefast-s	8	nf	adjrandindex	0.00233120000000002	0.00352061694877474	0.212816730503562	0.662156671378673	0.00241715499861269
vsearch	9	small-length	gefast-s	9	nf	recall	0.0010276	0.00159698021277662	0.223596257387985	0.643464453584769	0.00105268118183848
vsearch	9	small-length	gefast-s	9	nf	precision	-0.0210038	0.00609131297012397	0.00152287934841151	3.44815643245016	0.0219260101808057
vsearch	9	small-length	gefast-s	9	nf	adjrandindex	-0.0103652	0.00369670098871955	0.00330272730715511	2.80390543666619	0.0108354000166422
vsearch	10	small-length	gefast-s	10	nf	recall	-0.00459919999999998	0.00362156667755822	0.0468823863327596	1.26994762473928	0.00472502456926476
vsearch	10	small-length	gefast-s	10	nf	precision	-0.038192	0.00875033385077393	0.000617474057563549	4.36463347014149	0.0402485817833856
vsearch	10	small-length	gefast-s	10	nf	adjrandindex	-0.0252978	0.015924528853313	0.0237509742628299	1.5886058691612	0.026666301246837
vsearch	1	small-length	gefast-s	1	f1	recall	0.00110160000000001	0.0193694096270382	0.90494077656173	0.0568731841192654	0.00119767588255211
vsearch	1	small-length	gefast-s	1	f1	precision	0.00302139999999993	0.00396608797179288	0.163690749535288	0.761808618842636	0.00304940666563916
vsearch	1	small-length	gefast-s	1	f1	adjrandindex	-0.0253166	0.00742071919021325	0.00158558994716901	3.41161002742006	0.0266980562111741
vsearch	2	small-length	gefast-s	2	f1	recall	-0.00532079999999997	0.000960870802969886	0.000244518312143163	5.53747702974666	0.00547914961554919
vsearch	2	small-length	gefast-s	2	f1	precision	0.0011512	0.000210183729151427	0.00025523730864293	5.47711283193865	0.00117414346784782
vsearch	2	small-length	gefast-s	2	f1	adjrandindex	-0.00351699999999999	0.00023806826752004	5.00817152112219e-06	14.7730734408102	0.00363296759531323
vsearch	3	small-length	gefast-s	3	f1	recall	-0.000541600000000009	0.000421090607826876	0.0451949035037211	1.28618399444967	0.000553774964095637
vsearch	3	small-length	gefast-s	3	f1	precision	-3.05999999999917e-05	0.000259170407261327	0.804815863379875	0.118069035440212	3.12433154875379e-05
vsearch	3	small-length	gefast-s	3	f1	adjrandindex	0.000170000000000026	0.00012324163257604	0.0367724276048842	1.37940399235734	0.00017477269269206
vsearch	4	small-length	gefast-s	4	f1	recall	-0.00349959999999998	0.000508429739492119	0.000103976941739183	6.88315361626132	0.00357625414662967
vsearch	4	small-length	gefast-s	4	f1	precision	-0.0018276	0.000277820625584209	0.000124302729663392	6.57834527640585	0.00186884503617947
vsearch	4	small-length	gefast-s	4	f1	adjrandindex	-0.00725440000000002	0.00228394478917509	0.00207598601710521	3.17625891588218	0.00748020031890666
vsearch	5	small-length	gefast-s	5	f1	recall	-0.000164399999999998	0.00127554901905022	0.787512526830051	0.128885677888264	0.000167581364626059
vsearch	5	small-length	gefast-s	5	f1	precision	-0.00199240000000003	0.000298550330765158	0.000117458404941301	6.67358161986852	0.00203945011413308
vsearch	5	small-length	gefast-s	5	f1	adjrandindex	-0.00275079999999999	0.000607187532810146	0.000534524164558505	4.5303960495844	0.00283115788676314
vsearch	6	small-length	gefast-s	6	f1	recall	0.000517400000000001	0.00139650270318391	0.45398142946328	0.370496955587964	0.000526897377926871
vsearch	6	small-length	gefast-s	6	f1	precision	-0.00133460000000001	0.000216865857155978	0.000161597373939264	6.15403465304413	0.0013671626703332
vsearch	6	small-length	gefast-s	6	f1	adjrandindex	-0.000390000000000024	0.000274853597393203	0.0337658112488345	1.41893722221177	0.00040124852078192
vsearch	7	small-length	gefast-s	7	f1	recall	0.000460399999999983	0.00181289569473814	0.6004823695569	0.25395835035423	0.0004692326476666
vsearch	7	small-length	gefast-s	7	f1	precision	-0.00535099999999999	0.00305553505952725	0.0173072839126165	1.75124811064282	0.00550757087716737
vsearch	7	small-length	gefast-s	7	f1	adjrandindex	-0.00293019999999997	0.00391723776403723	0.169714533707355	0.748027098814654	0.00302626109273615
vsearch	8	small-length	gefast-s	8	f1	recall	0.00444640000000003	0.00339322410105784	0.0428099608504969	1.31037616955917	0.00454433682055453
vsearch	8	small-length	gefast-s	8	f1	precision	-0.00321320000000001	0.00305276050485455	0.07820847660471	1.05255554600183	0.00332143218932123
vsearch	8	small-length	gefast-s	8	f1	adjrandindex	0.0028308	0.0035084215396671	0.145527147612887	0.806858573861283	0.00293593647225889
vsearch	9	small-length	gefast-s	9	f1	recall	0.00101920000000002	0.00159279665996638	0.225724747684326	0.639880799361754	0.00104407166642322
vsearch	9	small-length	gefast-s	9	f1	precision	-0.0205734	0.0060486057319022	0.00160377385564577	3.40134584925739	0.0214815384838671
vsearch	9	small-length	gefast-s	9	f1	adjrandindex	-0.00994080000000002	0.00371005346322664	0.00390307031065002	2.67942230443075	0.010394053490563
vsearch	10	small-length	gefast-s	10	f1	recall	-0.00460499999999999	0.00362442719612355	0.0468189527819163	1.27054559267329	0.00473096915007445
vsearch	10	small-length	gefast-s	10	f1	precision	-0.0378782	0.00876370031436495	0.000641247643279331	4.32216970472076	0.0399244855920883
vsearch	10	small-length	gefast-s	10	f1	adjrandindex	-0.0250134	0.0159425328382914	0.0247091961208869	1.56897277576383	0.026370469173464
vsearch	1	small-length	gefast-s	1	2f	recall	0.00110160000000001	0.0193694096270382	0.90494077656173	0.0568731841192654	0.00119767588255211
vsearch	1	small-length	gefast-s	1	2f	precision	0.00302139999999993	0.00396608797179288	0.163690749535288	0.761808618842636	0.00304940666563916
vsearch	1	small-length	gefast-s	1	2f	adjrandindex	-0.0253166	0.00742071919021325	0.00158558994716901	3.41161002742006	0.0266980562111741
vsearch	2	small-length	gefast-s	2	2f	recall	-0.00893799999999996	0.00141789932646858	0.000147027208283024	6.30369154787665	0.00918688936941836
vsearch	2	small-length	gefast-s	2	2f	precision	0.00136259999999999	0.000226640243557911	0.000177106038614861	6.01217144232297	0.00138990652047316
vsearch	2	small-length	gefast-s	2	2f	adjrandindex	-0.00623200000000002	0.00031196554296911	1.50202901198087e-06	19.9765651702665	0.00642847608600708
vsearch	3	small-length	gefast-s	3	2f	recall	-0.00306220000000001	0.000535495751617127	0.000215574572081759	5.71843939144722	0.00312700754405123
vsearch	3	small-length	gefast-s	3	2f	precision	0.00143420000000003	0.000279637622647591	0.000329955635010319	5.12878054970257	0.0014654475924695
vsearch	3	small-length	gefast-s	3	2f	adjrandindex	-0.00020159999999998	0.000184165143281794	0.0706157310112377	1.0946696883433	0.000207220269596017
vsearch	4	small-length	gefast-s	4	2f	recall	-0.00427580000000001	0.00059990515917103	9.06063389208417e-05	7.12745995701796	0.00436772354653269
vsearch	4	small-length	gefast-s	4	2f	precision	0.000880800000000015	0.000119443291984118	7.92090564159863e-05	7.37421068499293	0.000901926731764875
vsearch	4	small-length	gefast-s	4	2f	adjrandindex	-0.0053018	0.00203307542899912	0.00430965026260307	2.60777338822597	0.00547233266101543
vsearch	5	small-length	gefast-s	5	2f	recall	-0.000333800000000006	0.00128004890531574	0.591117280294841	0.260771286638983	0.000340230110935612
vsearch	5	small-length	gefast-s	5	2f	precision	0.00075799999999997	0.000115319122438565	0.000124696619715152	6.57306424096129	0.000776993768058924
vsearch	5	small-length	gefast-s	5	2f	adjrandindex	-0.000382599999999988	0.000323864632215425	0.0574843400441578	1.18135777093899	0.000394257199753706
vsearch	6	small-length	gefast-s	6	2f	recall	0.000471200000000005	0.00139523069777008	0.492175220694933	0.337721927100011	0.000479838044476674
vsearch	6	small-length	gefast-s	6	2f	precision	0.000896999999999992	0.000133418514457341	0.000114078196265329	6.72320482392116	0.000919937255561536
vsearch	6	small-length	gefast-s	6	2f	adjrandindex	0.00157580000000002	0.000429896150250275	0.0012071123191596	3.6655364303277	0.00162289093952493
vsearch	7	small-length	gefast-s	7	2f	recall	0.00042819999999999	0.00181002533131447	0.624806647849353	0.236571274772726	0.00043640773854263
vsearch	7	small-length	gefast-s	7	2f	precision	-0.00347200000000001	0.00293027788784617	0.0570144598327939	1.18487055934207	0.00357705009168252
vsearch	7	small-length	gefast-s	7	2f	adjrandindex	-0.00122879999999999	0.00384089015724217	0.513913557250733	0.319925837421575	0.00127019987868597
vsearch	8	small-length	gefast-s	8	2f	recall	0.00442299999999998	0.00339999882352918	0.0437279301616561	1.30088280307372	0.00452036735675426
vsearch	8	small-length	gefast-s	8	2f	precision	-0.00161759999999997	0.00293977869915406	0.285961599650898	0.55024549993013	0.00167346667684648
vsearch	8	small-length	gefast-s	8	2f	adjrandindex	0.00424579999999999	0.00346737143957784	0.0520088784319273	1.2245010590838	0.00440672340322182
vsearch	9	small-length	gefast-s	9	2f	recall	0.000991800000000009	0.0015858830978354	0.234538030305512	0.62539288132507	0.00101598876204567
vsearch	9	small-length	gefast-s	9	2f	precision	-0.0192532	0.00586703291281036	0.00183623309617401	3.28159059035815	0.020116928366173
vsearch	9	small-length	gefast-s	9	2f	adjrandindex	-0.00878580000000002	0.00373461091681584	0.00625268239746073	2.35253422530314	0.00919194133177378
vsearch	10	small-length	gefast-s	10	2f	recall	-0.0046238	0.00362355511894051	0.046240778774402	1.27603964841908	0.00475023754783446
vsearch	10	small-length	gefast-s	10	2f	precision	-0.0367364	0.00878022706426202	0.000726897333763957	4.18399202334156	0.0387443164512212
vsearch	10	small-length	gefast-s	10	2f	adjrandindex	-0.0239836	0.0160391462615689	0.0287385569154648	1.49531649683043	0.0252985316607164
cd-hit	1	nf	gefast-s	1	nf	recall	0.00609959999999996	0.0230886672482411	0.586465252252112	0.264181554284587	0.00670438662710302
cd-hit	1	nf	gefast-s	1	nf	precision	-0.00205860000000002	0.00472922681841335	0.385497643210421	0.435293141784788	0.00208232033563939
cd-hit	1	nf	gefast-s	1	nf	adjrandindex	-0.0332884	0.00999416263625919	0.00173601230412899	3.3307842999501	0.0356498457847841
cd-hit	2	nf	gefast-s	2	nf	recall	-0.00349000000000002	0.00242979525886442	0.0325349255070648	1.43633501105401	0.00361526982240014
cd-hit	2	nf	gefast-s	2	nf	precision	-0.000491000000000041	0.000374761257335941	0.0428299002583356	1.31016744764495	0.00050106504385548
cd-hit	2	nf	gefast-s	2	nf	adjrandindex	-0.00527839999999995	0.00148210856552413	0.00134708049724882	3.56141251915194	0.00548731640246442
cd-hit	3	nf	gefast-s	3	nf	recall	-0.00205240000000002	0.0013151061934308	0.0251300347032607	1.56063442652171	0.00210800798586228
cd-hit	3	nf	gefast-s	3	nf	precision	-0.000554999999999994	7.84952227845564e-05	9.35227024711931e-05	7.07049397800025	0.000566684640610127
cd-hit	3	nf	gefast-s	3	nf	adjrandindex	-0.00331040000000002	0.000981945670594868	0.00165856782534006	3.3712659458996	0.00341897643463472
cd-hit	4	nf	gefast-s	4	nf	recall	-0.00423819999999999	0.00327651838084266	0.0444569866733858	1.29350716442799	0.00434108501723394
cd-hit	4	nf	gefast-s	4	nf	precision	-0.00245	0.000431193112189923	0.000221058581001405	5.68190894227659	0.00250462998743391
cd-hit	4	nf	gefast-s	4	nf	adjrandindex	-0.00637240000000001	0.0020446516329194	0.00222892073282512	3.11661893762379	0.00657332010224524
cd-hit	5	nf	gefast-s	5	nf	recall	-0.00615239999999999	0.00296252616866075	0.00970683453152187	2.07674114918663	0.00629469021333437
cd-hit	5	nf	gefast-s	5	nf	precision	-0.00280499999999999	0.000437249928530605	0.000137232651454336	6.41509538818291	0.00286976103637966
cd-hit	5	nf	gefast-s	5	nf	adjrandindex	-0.0076144	0.00218126380797922	0.00145350250976437	3.49082030891723	0.00785273846515595
cd-hit	6	nf	gefast-s	6	nf	recall	-0.00921440000000002	0.00509857713484852	0.0155894148742341	1.80724930824721	0.00943150764713242
cd-hit	6	nf	gefast-s	6	nf	precision	-0.00653640000000002	0.00324785503063175	0.0108213076246694	2.0125282496764	0.00670637440045442
cd-hit	6	nf	gefast-s	6	nf	adjrandindex	-0.0131722	0.00798084201071539	0.0210080498513142	1.65047747873151	0.013629168295013
cd-hit	7	nf	gefast-s	7	nf	recall	-0.00978839999999999	0.0049069370588994	0.0111557612950062	1.99480855012138	0.010028804483803
cd-hit	7	nf	gefast-s	7	nf	precision	-0.0188326	0.00414677329980792	0.000529474439529261	4.5415070075985	0.0195040604374624
cd-hit	7	nf	gefast-s	7	nf	adjrandindex	-0.026662	0.00782524322305702	0.00159340947290019	3.40717844033788	0.0278598044317381
cd-hit	8	nf	gefast-s	8	nf	recall	-0.000235600000000002	0.00337282956877459	0.883445707137541	0.069852328792765	0.000241370146446934
cd-hit	8	nf	gefast-s	8	nf	precision	-0.0179146	0.00351251545192333	0.000337222327197247	5.1002195563839	0.0186498032175403
cd-hit	8	nf	gefast-s	8	nf	adjrandindex	-0.0182786	0.00287935605648208	0.000143016748868383	6.34815550471806	0.0191572531635208
cd-hit	9	nf	gefast-s	9	nf	recall	-0.016659	0.00638010011676932	0.00428972936768555	2.6110875527194	0.0172216182118483
cd-hit	9	nf	gefast-s	9	nf	precision	-0.0367742	0.0148697413965409	0.00522451606357417	2.47308941153171	0.0387074554759847
cd-hit	9	nf	gefast-s	9	nf	adjrandindex	-0.0701366	0.0353379235496371	0.0113513754762671	1.98474027206163	0.0756826634164923
cd-hit	10	nf	gefast-s	10	nf	recall	0.00102920000000004	0.00328931827283402	0.522698599798886	0.312891582581123	0.00105430856944304
cd-hit	10	nf	gefast-s	10	nf	precision	-0.0564382	0.0126210207075339	0.000562185631886542	4.47176193652151	0.0600547000419992
cd-hit	10	nf	gefast-s	10	nf	adjrandindex	-0.0709688	0.0168681400041617	0.00071151684823431	4.20726885018092	0.0766530034725035
cd-hit	1	nf	gefast-s	1	f1	recall	-0.00638840000000001	0.0226909064671291	0.563161241449426	0.281540096657421	0.00697395867675128
cd-hit	1	nf	gefast-s	1	f1	precision	-0.00172560000000006	0.00472136058779669	0.459663614667394	0.365487864760896	0.00174577734540276
cd-hit	1	nf	gefast-s	1	f1	adjrandindex	-0.0437988	0.00947627029479425	0.000494630012180985	4.62194498863764	0.0466433344209977
cd-hit	2	nf	gefast-s	2	f1	recall	-0.0101552	0.00236627189900063	0.000659041481356101	4.29164543782518	0.0104835186434687
cd-hit	2	nf	gefast-s	2	f1	precision	-0.000216600000000011	0.000365411138308649	0.255658355173893	0.592756972331417	0.000221071051480682
cd-hit	2	nf	gefast-s	2	f1	adjrandindex	-0.0105494	0.00187979847324122	0.000232048833120731	5.61198455588182	0.0109369746648974
cd-hit	3	nf	gefast-s	3	f1	recall	-0.005691	0.00140409472614921	0.000821469404478552	4.05314534269907	0.00583429076460785
cd-hit	3	nf	gefast-s	3	f1	precision	-0.000321599999999989	7.30020547656018e-05	0.000595694980264126	4.40535545242659	0.000328409907849148
cd-hit	3	nf	gefast-s	3	f1	adjrandindex	-0.00601919999999998	0.00117578620505599	0.00033234645436474	5.11929802724071	0.00620793743877611
cd-hit	4	nf	gefast-s	4	f1	recall	-0.00613499999999998	0.00350673409314135	0.0173647639694285	1.7494910754708	0.00627783261998665
cd-hit	4	nf	gefast-s	4	f1	precision	-0.00188059999999999	0.000347580638125926	0.000267745152993038	5.41054303294839	0.00192309324527557
cd-hit	4	nf	gefast-s	4	f1	adjrandindex	-0.00719300000000003	0.00201770079546001	0.00134200728123185	3.56494878536246	0.00741665440524838
cd-hit	5	nf	gefast-s	5	f1	recall	-0.00677920000000001	0.00304837443566238	0.00763664327429956	2.22387378685878	0.00693376329102558
cd-hit	5	nf	gefast-s	5	f1	precision	-0.00189540000000001	0.000321399751088878	0.000191038436658568	5.89732877383552	0.0019400631641331
cd-hit	5	nf	gefast-s	5	f1	adjrandindex	-0.0071502	0.00212638488990118	0.0016747653675582	3.36260854465171	0.00737577403488633
cd-hit	6	nf	gefast-s	6	f1	recall	-0.00934280000000003	0.00510665396321312	0.0149633097552556	1.82953457729913	0.00956230461489589
cd-hit	6	nf	gefast-s	6	f1	precision	-0.005463	0.00326032843437588	0.0200034075036587	1.67559806012175	0.00560814956625895
cd-hit	6	nf	gefast-s	6	f1	adjrandindex	-0.012276	0.00798968150178719	0.026397975951094	1.53648177305366	0.0127077693372168
cd-hit	7	nf	gefast-s	7	f1	recall	-0.00981180000000001	0.0049120717319681	0.0111044091234742	1.99748711651423	0.0100526586863268
cd-hit	7	nf	gefast-s	7	f1	precision	-0.0180902	0.00405029649531983	0.000564808333746555	4.4663890707516	0.0187423960225532
cd-hit	7	nf	gefast-s	7	f1	adjrandindex	-0.0260476	0.00780889722047869	0.00172650804832092	3.33563104553235	0.0272265419377551
cd-hit	8	nf	gefast-s	8	f1	recall	-0.000248999999999988	0.00337820196258303	0.877082773233356	0.0737078489557203	0.000255096578642626
cd-hit	8	nf	gefast-s	8	f1	precision	-0.0173994	0.00345221715713251	0.000353189730703661	5.04006532846628	0.0181183185745515
cd-hit	8	nf	gefast-s	8	f1	adjrandindex	-0.017779	0.00290731035495011	0.000165660799083541	6.11527419827358	0.0186385170789474
cd-hit	9	nf	gefast-s	9	f1	recall	-0.0166674	0.00639157017484749	0.00430999603285279	2.60771602971529	0.0172302270909485
cd-hit	9	nf	gefast-s	9	f1	precision	-0.0363438	0.0148321840670887	0.00540176498921949	2.45033366870383	0.038263096028329
cd-hit	9	nf	gefast-s	9	f1	adjrandindex	-0.0697122	0.0352902770561524	0.0115366909248914	1.97539395593514	0.0752419327942694
cd-hit	10	nf	gefast-s	10	f1	recall	0.00102340000000003	0.00328053018580836	0.523867957493327	0.311961768993097	0.0010483639570546
cd-hit	10	nf	gefast-s	10	f1	precision	-0.0561244	0.0126436720852765	0.000578450955772439	4.43893195121348	0.0597307643597485
cd-hit	10	nf	gefast-s	10	f1	adjrandindex	-0.0706844	0.016885551406454	0.000725495759444317	4.18608775624485	0.076357552337532
cd-hit	1	nf	gefast-s	1	2f	recall	-0.00638840000000001	0.0226909064671291	0.563161241449426	0.281540096657421	0.00697395867675128
cd-hit	1	nf	gefast-s	1	2f	precision	-0.00172560000000006	0.00472136058779669	0.459663614667394	0.365487864760896	0.00174577734540276
cd-hit	1	nf	gefast-s	1	2f	adjrandindex	-0.0437988	0.00947627029479425	0.000494630012180985	4.62194498863764	0.0466433344209977
cd-hit	2	nf	gefast-s	2	2f	recall	-0.0137724	0.00245977098527486	0.000234154480571283	5.59905783198797	0.0141911671514728
cd-hit	2	nf	gefast-s	2	2f	precision	-5.2000000000163e-06	0.000364296170718301	0.976066685740367	0.0142741000811598	5.30791088999202e-06
cd-hit	2	nf	gefast-s	2	2f	adjrandindex	-0.0132644	0.00212718529987401	0.000153438652703875	6.23565798465496	0.0137323945120115
cd-hit	3	nf	gefast-s	3	2f	recall	-0.00821160000000001	0.00156149313158914	0.000299231058490747	5.25881275676379	0.0084074929031447
cd-hit	3	nf	gefast-s	3	2f	precision	0.00114320000000003	0.000148360035049901	6.65732989766881e-05	7.70557919870752	0.00116828112653698
cd-hit	3	nf	gefast-s	3	2f	adjrandindex	-0.00639079999999999	0.00110474757297766	0.000206031696154282	5.78485090741108	0.00658992649078679
cd-hit	4	nf	gefast-s	4	2f	recall	-0.00691120000000001	0.00361614445231381	0.0129132483105066	1.91120683676722	0.00706929632924804
cd-hit	4	nf	gefast-s	4	2f	precision	0.000827800000000023	4.78821469860904e-05	2.67466315594808e-06	17.2882807498272	0.000847678484296006
cd-hit	4	nf	gefast-s	4	2f	adjrandindex	-0.00524040000000001	0.00176174268836282	0.00265311571969231	2.97455470348505	0.00540878633621919
cd-hit	5	nf	gefast-s	5	2f	recall	-0.00694860000000002	0.00307501452029092	0.00721671020184578	2.25969664668205	0.00710640991301537
cd-hit	5	nf	gefast-s	5	2f	precision	0.000854999999999984	0.000103889364229468	5.13014693724732e-05	8.22990886835614	0.000876380799449924
cd-hit	5	nf	gefast-s	5	2f	adjrandindex	-0.004782	0.00188965459806812	0.00480716739970377	2.5306212071184	0.00493889486082272
cd-hit	6	nf	gefast-s	6	2f	recall	-0.00938900000000003	0.00511272627861108	0.0147766112637243	1.83639793886064	0.00960936287027752
cd-hit	6	nf	gefast-s	6	2f	precision	-0.0032314	0.00336497998508161	0.0982786426311243	0.96030288867279	0.0033210610087972
cd-hit	6	nf	gefast-s	6	2f	adjrandindex	-0.0103102	0.00804423101980545	0.0456549324549231	1.28168870021455	0.0106836989087399
cd-hit	7	nf	gefast-s	7	2f	recall	-0.00984400000000001	0.00491659379042035	0.0110147649269209	2.00219916869691	0.0100854827651353
cd-hit	7	nf	gefast-s	7	2f	precision	-0.0162112	0.00382566807237638	0.000692150311873128	4.23748210595022	0.0168120178051083
cd-hit	7	nf	gefast-s	7	2f	adjrandindex	-0.0243462	0.00774463683461012	0.00215801650925792	3.14362061384195	0.0254707834853676
cd-hit	8	nf	gefast-s	8	2f	recall	-0.000272400000000039	0.00337349244848719	0.865494783993096	0.0807471794170442	0.000279066165112549
cd-hit	8	nf	gefast-s	8	2f	precision	-0.0158038	0.00320954158720528	0.000386744341625765	4.92400536668577	0.0164704737176207
cd-hit	8	nf	gefast-s	8	2f	adjrandindex	-0.016364	0.00297224898014957	0.000250108262321293	5.50559529477121	0.0171678430478944
cd-hit	9	nf	gefast-s	9	2f	recall	-0.0166948	0.00640356160273329	0.00431364149398192	2.6071116412582	0.0172583079150577
cd-hit	9	nf	gefast-s	9	2f	precision	-0.0350236	0.014685049380237	0.00595329438294156	2.38498346809336	0.0368988201808846
cd-hit	9	nf	gefast-s	9	2f	adjrandindex	-0.0685572	0.0351565897336473	0.0120578800640781	1.95005262226518	0.0740414662105054
cd-hit	10	nf	gefast-s	10	2f	recall	0.00100460000000002	0.0032758288722093	0.530558393374403	0.306670476141965	0.00102909545623524
cd-hit	10	nf	gefast-s	10	2f	precision	-0.0549826	0.0126780493097321	0.000632911161548404	4.33683437070981	0.0585511709094735
cd-hit	10	nf	gefast-s	10	2f	adjrandindex	-0.0696546	0.0168325261710773	0.000758451619939936	4.13809545234423	0.075286976840056
dnaclust	1	nf	gefast-s	1	nf	recall	-0.0233096	0.0242592643808505	0.0981429315460455	0.960853537603553	0.02604169110561
dnaclust	1	nf	gefast-s	1	nf	precision	0.00124120000000001	0.000234489232162178	0.000291706434790014	5.2932068076438	0.00125340996786093
dnaclust	1	nf	gefast-s	1	nf	adjrandindex	-0.0533758	0.0224300162773013	0.00600119462401942	2.37965944117549	0.0577837589311783
dnaclust	2	nf	gefast-s	2	nf	recall	-0.00311379999999999	0.00161392540100217	0.012505286457686	1.9293332876888	0.00322493814069856
dnaclust	2	nf	gefast-s	2	nf	precision	-0.000184200000000012	7.82029411211673e-05	0.00622541643583358	2.35541013367532	0.000187946506873375
dnaclust	2	nf	gefast-s	2	nf	adjrandindex	-0.00130839999999999	0.00221487591074535	0.257027996373951	0.590732868443038	0.00135738475820001
dnaclust	3	nf	gefast-s	3	nf	recall	0.002701	0.00177314959887769	0.0271232096865269	1.52327812707376	0.00276742568857516
dnaclust	3	nf	gefast-s	3	nf	precision	-0.000326399999999993	0.00011072172325247	0.00274335887753418	2.9479309968445	0.000333232941464728
dnaclust	3	nf	gefast-s	3	nf	adjrandindex	0.00136739999999997	0.000710141746414057	0.0125895550889462	1.92553107447185	0.00140884555955553
dnaclust	4	nf	gefast-s	4	nf	recall	0.000325600000000037	0.00125562307242259	0.593113194543463	0.259313489176197	0.000332726468594992
dnaclust	4	nf	gefast-s	4	nf	precision	-0.00139880000000001	0.000185022160834825	7.17827199925308e-05	7.56017546054261	0.00142922242861552
dnaclust	4	nf	gefast-s	4	nf	adjrandindex	-0.00594760000000001	0.00235928999913114	0.00487454382291532	2.52092790720528	0.00613378237675096
dnaclust	5	nf	gefast-s	5	nf	recall	0.000272400000000017	0.00160605364169447	0.723771850262071	0.169608282642802	0.000277786955760915
dnaclust	5	nf	gefast-s	5	nf	precision	-0.0021898	0.000324620085638568	0.000112583762717909	6.74573169338055	0.00223965265235401
dnaclust	5	nf	gefast-s	5	nf	adjrandindex	-0.00290519999999996	0.000642367262553116	0.00053808166854649	4.52264641951572	0.002988877818971
dnaclust	6	nf	gefast-s	6	nf	recall	0.00115860000000003	0.00148082791032584	0.155106776250314	0.782400164071119	0.00117963633683111
dnaclust	6	nf	gefast-s	6	nf	precision	-0.00237680000000002	0.000354043358926565	0.000114742967941523	6.71330202946417	0.00243341435841427
dnaclust	6	nf	gefast-s	6	nf	adjrandindex	-0.00133719999999999	0.000242787355519206	0.000249734304421915	5.50770033777238	0.00137517009657042
dnaclust	7	nf	gefast-s	7	nf	recall	0.00153880000000004	0.0019614649372344	0.154252273579411	0.784515680494241	0.00156749742943872
dnaclust	7	nf	gefast-s	7	nf	precision	-0.00558540000000005	0.00294899615123517	0.0133154636809616	1.89400043728801	0.00574513249322236
dnaclust	7	nf	gefast-s	7	nf	adjrandindex	-0.00371619999999997	0.00419043717289736	0.118393287158534	0.886828711819227	0.00383715122755898
dnaclust	8	nf	gefast-s	8	nf	recall	0.0059604	0.00334554820619884	0.0163497589537437	1.78159142616932	0.00608705829151825
dnaclust	8	nf	gefast-s	8	nf	precision	-0.0180716	0.00448524372804869	0.000840456411335835	4.02912329757877	0.0188147839666841
dnaclust	8	nf	gefast-s	8	nf	adjrandindex	-0.010606	0.00589091945285282	0.0157882050303322	1.80039806771824	0.011071316355088
dnaclust	9	nf	gefast-s	9	nf	recall	0.00703720000000001	0.00270258870344711	0.00433323536578599	2.60387383068099	0.00718683860394037
dnaclust	9	nf	gefast-s	9	nf	precision	-0.0182608	0.00394601915859518	0.000492268002181536	4.62765112536885	0.0190353205434649
dnaclust	9	nf	gefast-s	9	nf	adjrandindex	-0.0099294	0.00461976398747813	0.00861007341358236	2.14933057769047	0.0103774668483652
dnaclust	10	nf	gefast-s	10	nf	recall	-0.00278999999999998	0.00477111202970544	0.261104957033601	0.584769333151087	0.00286366726772885
dnaclust	10	nf	gefast-s	10	nf	precision	-0.0397012	0.00710411709503726	0.000235895612212713	5.588477705095	0.0418723482526575
dnaclust	10	nf	gefast-s	10	nf	adjrandindex	-0.0305428	0.0230931212961782	0.0416615303949873	1.32259297512349	0.0322842785537462
dnaclust	1	nf	gefast-s	1	f1	recall	-0.0357976	0.0240417519494732	0.0291205220186897	1.48897634728256	0.0397163397541283
dnaclust	1	nf	gefast-s	1	f1	precision	0.00157419999999997	0.000251784034442242	0.000151849773926963	6.2521835567818	0.00158995309628263
dnaclust	1	nf	gefast-s	1	f1	adjrandindex	-0.0638862	0.0223127442216326	0.00305679940566642	2.86321571947484	0.0687708934020043
dnaclust	2	nf	gefast-s	2	f1	recall	-0.00977899999999996	0.0016837533964331	0.000202848893086083	5.80785762375654	0.010093196149537
dnaclust	2	nf	gefast-s	2	f1	precision	9.0200000000018e-05	5.5337148462893e-05	0.021871499150999	1.63000809592679	9.20474944661986e-05
dnaclust	2	nf	gefast-s	2	f1	adjrandindex	-0.00657940000000001	0.00224148350428907	0.00278753545535802	2.93528816402635	0.0068071121979573
dnaclust	3	nf	gefast-s	3	f1	recall	-0.000937599999999983	0.00172168356558343	0.290248225163595	0.544583231635982	0.0009588710193711
dnaclust	3	nf	gefast-s	3	f1	precision	-9.29999999999875e-05	0.000124042331484041	0.168951541287095	0.749744050174944	9.49581995026718e-05
dnaclust	3	nf	gefast-s	3	f1	adjrandindex	-0.00134139999999998	0.000802868170996972	0.0201923519152257	1.67075996839466	0.00138013159915931
dnaclust	4	nf	gefast-s	4	f1	recall	-0.00157119999999995	0.0014186975364749	0.068472462052104	1.10749469820324	0.00160403458801665
dnaclust	4	nf	gefast-s	4	f1	precision	-0.000829400000000002	0.000109637128747498	7.16035459135346e-05	7.56495549888187	0.000847685162331098
dnaclust	4	nf	gefast-s	4	f1	adjrandindex	-0.00676820000000002	0.00233833887621107	0.00293635299653695	2.89444787872958	0.00697711793547741
dnaclust	5	nf	gefast-s	5	f1	recall	-0.000354399999999999	0.00165250682298138	0.656587980972286	0.214462049458051	0.000361293111269918
dnaclust	5	nf	gefast-s	5	f1	precision	-0.00128020000000002	0.000210679139926054	0.000169849513783189	6.07653895136155	0.00130995416797601
dnaclust	5	nf	gefast-s	5	f1	adjrandindex	-0.00244099999999996	0.000571745135528085	0.000672405671719706	4.2693848155706	0.00251190737740298
dnaclust	6	nf	gefast-s	6	f1	recall	0.00103020000000003	0.00148879588930117	0.196702797146484	0.691968595160209	0.00104883646041419
dnaclust	6	nf	gefast-s	6	f1	precision	-0.0013034	0.000199665470224599	0.000128128112602328	6.52791891624442	0.00133518009002068
dnaclust	6	nf	gefast-s	6	f1	adjrandindex	-0.000441000000000002	0.000235944908824045	0.0139251525917939	1.86908038066156	0.000453731385052609
dnaclust	7	nf	gefast-s	7	f1	recall	0.00151540000000001	0.00195678647276601	0.158370194014058	0.774432990564331	0.00154364264010769
dnaclust	7	nf	gefast-s	7	f1	precision	-0.004843	0.002876211831559	0.0196874443895437	1.68381200120957	0.00498340391697811
dnaclust	7	nf	gefast-s	7	f1	adjrandindex	-0.00310179999999998	0.00415638198437049	0.170497296461869	0.746274045952436	0.0032037705708605
dnaclust	8	nf	gefast-s	8	f1	recall	0.00594700000000001	0.00333476363480234	0.016296704429029	1.78333478808986	0.00607333198597345
dnaclust	8	nf	gefast-s	8	f1	precision	-0.0175564	0.00443644061157139	0.00090055012267718	3.95731658262445	0.018283300133383
dnaclust	8	nf	gefast-s	8	f1	adjrandindex	-0.0101064	0.00594170802884154	0.0190481377304975	1.70092504561697	0.0105525491134581
dnaclust	9	nf	gefast-s	9	f1	recall	0.00702880000000003	0.00269526597945361	0.0043092989174874	2.60783167731184	0.00717822919719811
dnaclust	9	nf	gefast-s	9	f1	precision	-0.0178304	0.0039067479826577	0.000519431653548695	4.56400056495845	0.0185908358306498
dnaclust	9	nf	gefast-s	9	f1	adjrandindex	-0.00950500000000001	0.0046501195145931	0.0102561470361952	2.04403348562789	0.00993611927273671
dnaclust	10	nf	gefast-s	10	f1	recall	-0.00279579999999999	0.00476935233548538	0.260120376679506	0.586201186940713	0.0028696118695473
dnaclust	10	nf	gefast-s	10	f1	precision	-0.0393874	0.00710772750603173	0.00024382578899357	5.54148987374308	0.0415482628272511
dnaclust	10	nf	gefast-s	10	f1	adjrandindex	-0.0302584	0.0231075755932984	0.0428977543828502	1.30945801206317	0.0319884708554398
dnaclust	1	nf	gefast-s	1	2f	recall	-0.0357976	0.0240417519494732	0.0291205220186897	1.48897634728256	0.0397163397541283
dnaclust	1	nf	gefast-s	1	2f	precision	0.00157419999999997	0.000251784034442242	0.000151849773926963	6.2521835567818	0.00158995309628263
dnaclust	1	nf	gefast-s	1	2f	adjrandindex	-0.0638862	0.0223127442216326	0.00305679940566642	2.86321571947484	0.0687708934020043
dnaclust	2	nf	gefast-s	2	2f	recall	-0.0133961999999999	0.00191429012952585	9.74054086616239e-05	6.99799878470776	0.0138008534437385
dnaclust	2	nf	gefast-s	2	2f	precision	0.000301600000000013	5.4376465497532e-05	0.000242961634829282	5.54651717871772	0.000307810633591869
dnaclust	2	nf	gefast-s	2	2f	adjrandindex	-0.00929440000000004	0.00235487957229242	0.000909732227064469	3.94686849780269	0.00960259132762358
dnaclust	3	nf	gefast-s	3	2f	recall	-0.00345819999999999	0.0018126059141468	0.0129903004691571	1.9078609271932	0.00353210253454043
dnaclust	3	nf	gefast-s	3	2f	precision	0.00137180000000003	0.000196968779251965	9.92642427049039e-05	6.96455552605732	0.00140173274112734
dnaclust	3	nf	gefast-s	3	2f	adjrandindex	-0.00171299999999999	0.000731547674454632	0.00635758278208114	2.34161088855491	0.00176212432574055
dnaclust	4	nf	gefast-s	4	2f	recall	-0.00234739999999998	0.00151180580763535	0.0255377643691553	1.55271264877041	0.00239550631833413
dnaclust	4	nf	gefast-s	4	2f	precision	0.00187900000000001	0.000301719240354363	0.000154216632437457	6.22764394406257	0.00192308656724545
dnaclust	4	nf	gefast-s	4	2f	adjrandindex	-0.00481560000000001	0.00208993595595654	0.00673367055732715	2.30418543988156	0.00496924713367437
dnaclust	5	nf	gefast-s	5	2f	recall	-0.000523800000000008	0.00166917545512745	0.521548401065288	0.313807633817627	0.000533941851714019
dnaclust	5	nf	gefast-s	5	2f	precision	0.00147019999999998	0.00021616359545496	0.000108998458206364	6.80133024668488	0.00150648998796916
dnaclust	5	nf	gefast-s	5	2f	adjrandindex	-7.27999999999618e-05	0.000321800714728847	0.639560298696329	0.226226968020577	7.50061251567471e-05
dnaclust	6	nf	gefast-s	6	2f	recall	0.000984000000000029	0.00149512892420689	0.215089597887062	0.658137224200917	0.00100177713635086
dnaclust	6	nf	gefast-s	6	2f	precision	0.000928200000000001	0.000151197552890232	0.000163159847818516	6.13898824588694	0.000951919843467541
dnaclust	6	nf	gefast-s	6	2f	adjrandindex	0.00152480000000004	0.000368079746794074	0.000755294126377194	4.14258055022272	0.00157040810630497
dnaclust	7	nf	gefast-s	7	2f	recall	0.00148320000000002	0.00195365943808026	0.164817501563183	0.759190660915533	0.00151081774844153
dnaclust	7	nf	gefast-s	7	2f	precision	-0.00296400000000001	0.00273355949267617	0.0724044737415181	1.08430052755071	0.00305288096586398
dnaclust	7	nf	gefast-s	7	2f	adjrandindex	-0.00140039999999999	0.00407695423079533	0.485277960739169	0.343491714825261	0.00144770970546488
dnaclust	8	nf	gefast-s	8	2f	recall	0.00592359999999996	0.00333954163022414	0.0165901555983097	1.77377636092004	0.00604936261923631
dnaclust	8	nf	gefast-s	8	2f	precision	-0.0159608	0.00423076360719908	0.00108152920469721	3.77255774178474	0.0166354576387214
dnaclust	8	nf	gefast-s	8	2f	adjrandindex	-0.00869140000000002	0.00602115439928259	0.0320449723747466	1.44347735062824	0.00908179266399218
dnaclust	9	nf	gefast-s	9	2f	recall	0.00700140000000002	0.00268720389996739	0.00432362804523435	2.60545915406158	0.00715014664571482
dnaclust	9	nf	gefast-s	9	2f	precision	-0.0165102	0.0037135074659949	0.000574907602863824	4.44598540630016	0.0172261875361331
dnaclust	9	nf	gefast-s	9	2f	adjrandindex	-0.00835000000000001	0.00470948049151919	0.0166136669344508	1.77301934152539	0.0087340044814334
dnaclust	10	nf	gefast-s	10	2f	recall	-0.0028146	0.00476540746421543	0.257096742189978	0.590631550635595	0.00288888033562988
dnaclust	10	nf	gefast-s	10	2f	precision	-0.0382456	0.00706982851984403	0.000267909790968771	5.40969273761731	0.0403681321685427
dnaclust	10	nf	gefast-s	10	2f	adjrandindex	-0.0292286	0.0232095991305322	0.0480252605495093	1.25933239241301	0.0309166196055028
sumaclust	1	nf	gefast-s	1	nf	recall	-0.097054	0.0135643462245698	8.92330981254753e-05	7.15508129866233	0.11308813309849
sumaclust	1	nf	gefast-s	1	nf	precision	0.00951420000000001	0.00133625716087884	9.09798833931823e-05	7.12003668047144	0.00956782671193775
sumaclust	1	nf	gefast-s	1	nf	adjrandindex	-0.1294164	0.00488589350068129	4.86636947376433e-07	26.4877652331051	0.146118306958595
sumaclust	2	nf	gefast-s	2	nf	recall	-0.0226246	0.00880319727712608	0.00454463493439058	2.57004350666853	0.0236712850465456
sumaclust	2	nf	gefast-s	2	nf	precision	0.00217839999999998	0.00534565639561689	0.413728067826357	0.407508421563745	0.00222003136008307
sumaclust	2	nf	gefast-s	2	nf	adjrandindex	-0.018039	0.00582983340242241	0.00228982857601608	3.09425651726247	0.0188781903058468
sumaclust	3	nf	gefast-s	3	nf	recall	-0.0190404	0.0090534657341816	0.0092898695519936	2.10310620916281	0.0197283962539216
sumaclust	3	nf	gefast-s	3	nf	precision	-0.00037520000000002	0.000137133876194047	0.0036148372012032	2.73601250408107	0.000383064075634348
sumaclust	3	nf	gefast-s	3	nf	adjrandindex	-0.0124184	0.00651086144837992	0.0130024407570378	1.90733593372503	0.0128863149833608
sumaclust	4	nf	gefast-s	4	nf	recall	-0.00228919999999999	0.00380968229646513	0.250226492954739	0.600890001280175	0.00234243367930924
sumaclust	4	nf	gefast-s	4	nf	precision	-0.000923600000000024	0.000204157537210854	0.000537477797692212	4.52395739397136	0.00094345828741689
sumaclust	4	nf	gefast-s	4	nf	adjrandindex	-0.00628	0.00529273119476139	0.0567936350490036	1.18653295792081	0.00647769804891322
sumaclust	5	nf	gefast-s	5	nf	recall	0.000604799999999983	0.00114176889080055	0.301802998626771	0.529704395410465	0.000616655950638142
sumaclust	5	nf	gefast-s	5	nf	precision	-0.00150579999999998	0.000251993452295922	0.000181406905092171	5.97555208788395	0.0015395423026003
sumaclust	5	nf	gefast-s	5	nf	adjrandindex	-0.0020996	0.00103877345942221	0.0106615179298224	2.0212299235753	0.00215917953645719
sumaclust	6	nf	gefast-s	6	nf	recall	0.000821000000000027	0.00112130303664974	0.176927562187577	0.73218387283872	0.000836050327174729
sumaclust	6	nf	gefast-s	6	nf	precision	-0.00185920000000004	0.000405525831483002	0.000510413345442367	4.5846647874464	0.00190298112556343
sumaclust	6	nf	gefast-s	6	nf	adjrandindex	-0.000991600000000026	0.000699469656239662	0.0338593692598473	1.41764548491046	0.00101957552097474
sumaclust	7	nf	gefast-s	7	nf	recall	0.00164340000000003	0.00217667379273972	0.166635887038514	0.755005185196596	0.00167395895775329
sumaclust	7	nf	gefast-s	7	nf	precision	-0.000936000000000048	0.00340595427156615	0.572117669026164	0.27481284990055	0.000960471271237136
sumaclust	7	nf	gefast-s	7	nf	adjrandindex	-0.000234000000000001	0.00307676567193538	0.873216450525874	0.0760538906600605	0.000241182412236401
sumaclust	8	nf	gefast-s	8	nf	recall	0.00248120000000003	0.0026982598466419	0.108922444038034	0.919555617702271	0.00253843511184075
sumaclust	8	nf	gefast-s	8	nf	precision	-0.00385420000000001	0.00317617910389201	0.0533492518864302	1.21347061167841	0.00398322173002372
sumaclust	8	nf	gefast-s	8	nf	adjrandindex	-0.00225459999999997	0.00514751418647876	0.382839511246402	0.437997821535344	0.00234330170232873
sumaclust	9	nf	gefast-s	9	nf	recall	0.0040826	0.0021008068211999	0.0122004944800948	1.94334860245178	0.00417571211663274
sumaclust	9	nf	gefast-s	9	nf	precision	-0.0215916	0.00614498513423751	0.00141791520092873	3.51369442371795	0.0225465359851135
sumaclust	9	nf	gefast-s	9	nf	adjrandindex	-0.0111766	0.00414056980378306	0.00379876559411732	2.69929032226154	0.0116885649908832
sumaclust	10	nf	gefast-s	10	nf	recall	0.00604940000000003	0.00266769419161943	0.00712731476300045	2.26765122441854	0.0061810887131424
sumaclust	10	nf	gefast-s	10	nf	precision	-0.0306894	0.0110238601814428	0.00339109643751129	2.7839068615603	0.0322146239197157
sumaclust	10	nf	gefast-s	10	nf	adjrandindex	-0.0134408	0.00529780871681868	0.00476311792310579	2.5370489420145	0.0140799007761293
sumaclust	1	nf	gefast-s	1	f1	recall	-0.109542	0.0132858026667567	5.09295032127837e-05	8.24504192539999	0.126717315650147
sumaclust	1	nf	gefast-s	1	f1	precision	0.00984719999999997	0.00135580352558916	8.4110273028429e-05	7.26299925774342	0.00990436203504905
sumaclust	1	nf	gefast-s	1	f1	adjrandindex	-0.1399268	0.00441586981239255	2.37736679188963e-07	31.6872566322753	0.157053270706634
sumaclust	2	nf	gefast-s	2	f1	recall	-0.0292898	0.00950993011015328	0.00232996503283674	3.07991748211995	0.0305383577007598
sumaclust	2	nf	gefast-s	2	f1	precision	0.00245280000000001	0.00532990522429805	0.361618222206669	0.460195800258915	0.00250002497171063
sumaclust	2	nf	gefast-s	2	f1	adjrandindex	-0.02331	0.00597384955451676	0.000950502577289118	3.90200653486086	0.024327304628575
sumaclust	3	nf	gefast-s	3	f1	recall	-0.022679	0.0093851507180226	0.00567931234240022	2.41647690925718	0.0234542594368517
sumaclust	3	nf	gefast-s	3	f1	precision	-0.000141800000000014	0.000118144826378517	0.0550122593437171	1.20022183236115	0.000144789335091241
sumaclust	3	nf	gefast-s	3	f1	adjrandindex	-0.0151272	0.00661436442146935	0.00691520150665462	2.28702246143244	0.0156751499466241
sumaclust	4	nf	gefast-s	4	f1	recall	-0.00418599999999998	0.00403290137494088	0.0810517804874127	1.03796240245556	0.0042791896241203
sumaclust	4	nf	gefast-s	4	f1	precision	-0.000354200000000016	0.000141510423644344	0.00500226310655051	2.50299582799796	0.000361920894637405
sumaclust	4	nf	gefast-s	4	f1	adjrandindex	-0.00710060000000001	0.00529968030167858	0.0401030006001263	1.33981666738483	0.00732103263203425
sumaclust	5	nf	gefast-s	5	f1	recall	-2.20000000000331e-05	0.00122718865705318	0.969945309464428	0.0179271539657653	2.24241025670635e-05
sumaclust	5	nf	gefast-s	5	f1	precision	-0.000596200000000002	0.000215999305554467	0.00349967666094155	2.7601940592798	0.000609843354543514
sumaclust	5	nf	gefast-s	5	f1	adjrandindex	-0.0016354	0.00101217849216433	0.0224992343695636	1.61572293094575	0.00168220863275238
sumaclust	6	nf	gefast-s	6	f1	recall	0.000692600000000021	0.00112730000443536	0.241460044992326	0.614388359154607	0.000705250429580623
sumaclust	6	nf	gefast-s	6	f1	precision	-0.000785800000000014	0.000356584772529584	0.00788644900206833	2.2036835572804	0.000804746385579631
sumaclust	6	nf	gefast-s	6	f1	adjrandindex	-9.54000000000343e-05	0.000742793241757077	0.788232006419137	0.128434124917946	9.81366887714597e-05
sumaclust	7	nf	gefast-s	7	f1	recall	0.00162	0.00217151007365842	0.170608971014072	0.746024630348928	0.00165010417046513
sumaclust	7	nf	gefast-s	7	f1	precision	-0.000193599999999994	0.003424391522592	0.90550128765294	0.0565355914248536	0.00019873727917167
sumaclust	7	nf	gefast-s	7	f1	adjrandindex	0.000380399999999992	0.00313215130541291	0.799392079582551	0.121450071502802	0.000392200206039132
sumaclust	8	nf	gefast-s	8	f1	recall	0.00246780000000004	0.00269530094794622	0.110023493356454	0.915593489432218	0.00252470870142628
sumaclust	8	nf	gefast-s	8	f1	precision	-0.003339	0.00315379453991539	0.077040510361601	1.05872464351771	0.0034516940126496
sumaclust	8	nf	gefast-s	8	f1	adjrandindex	-0.001755	0.00509883550430881	0.48444083725155	0.344196238242422	0.00182451986278363
sumaclust	9	nf	gefast-s	9	f1	recall	0.00407420000000003	0.0020953564613211	0.0121781070943294	1.94439470095283	0.00416710263630459
sumaclust	9	nf	gefast-s	9	f1	precision	-0.0211612	0.00610168031774852	0.00148996041139105	3.46809385251575	0.0221020673243435
sumaclust	9	nf	gefast-s	9	f1	adjrandindex	-0.0107522	0.00415611365340266	0.00443663168544596	2.58708035840095	0.0112472205436202
sumaclust	10	nf	gefast-s	10	f1	recall	0.00604360000000002	0.00266003210506943	0.00707898369464336	2.27200265308162	0.00617514415583648
sumaclust	10	nf	gefast-s	10	f1	precision	-0.0303756	0.0110030614739717	0.00349754967343128	2.76064984930376	0.0318904807509186
sumaclust	10	nf	gefast-s	10	f1	adjrandindex	-0.0131564	0.00528298677832907	0.00509492165354916	2.49033369796946	0.0137840310422531
sumaclust	1	nf	gefast-s	1	2f	recall	-0.109542	0.0132858026667567	5.09295032127837e-05	8.24504192539999	0.126717315650147
sumaclust	1	nf	gefast-s	1	2f	precision	0.00984719999999997	0.00135580352558916	8.4110273028429e-05	7.26299925774342	0.00990436203504905
sumaclust	1	nf	gefast-s	1	2f	adjrandindex	-0.1399268	0.00441586981239255	2.37736679188963e-07	31.6872566322753	0.157053270706634
sumaclust	2	nf	gefast-s	2	2f	recall	-0.032907	0.00992376224019904	0.00176544527444548	3.31598029089217	0.0342451747209482
sumaclust	2	nf	gefast-s	2	2f	precision	0.00266420000000001	0.00532907798779488	0.326218294677419	0.499936387889573	0.00271578774613165
sumaclust	2	nf	gefast-s	2	2f	adjrandindex	-0.026025	0.00605320167349479	0.000654476701479426	4.29937765231843	0.0271223683095683
sumaclust	3	nf	gefast-s	3	2f	recall	-0.0251996	0.00965458289104196	0.00429554584426874	2.61011793926194	0.0260271004255086
sumaclust	3	nf	gefast-s	3	2f	precision	0.00132300000000001	0.000186749832663937	9.28030279501542e-05	7.08434369727547	0.00135190162897505
sumaclust	3	nf	gefast-s	3	2f	adjrandindex	-0.0154988	0.00659536240096024	0.00627726674511536	2.34995426449098	0.0160571188687619
sumaclust	4	nf	gefast-s	4	2f	recall	-0.00496220000000001	0.00413132245170961	0.054898080438836	1.20111660563957	0.00507065782133795
sumaclust	4	nf	gefast-s	4	2f	precision	0.0023542	0.000334401255978519	9.51295328133578e-05	7.04004532851162	0.00240885030962966
sumaclust	4	nf	gefast-s	4	2f	adjrandindex	-0.005148	0.00517302203745545	0.0900847912708319	0.995162974896632	0.00531316395197841
sumaclust	5	nf	gefast-s	5	2f	recall	-0.000191400000000042	0.00125325767502136	0.749915433128252	0.152721985123114	0.000195072851148755
sumaclust	5	nf	gefast-s	5	2f	precision	0.0021542	0.000450107431620486	0.000431981530648511	4.78596852365757	0.00220660035939457
sumaclust	5	nf	gefast-s	5	2f	adjrandindex	0.0007328	0.000899155270239811	0.142484846132092	0.814987159897931	0.000754693507720263
sumaclust	6	nf	gefast-s	6	2f	recall	0.000646400000000025	0.00113108898854156	0.270413541215098	0.571484654654363	0.000658191098617091
sumaclust	6	nf	gefast-s	6	2f	precision	0.00144579999999999	0.000505866780882061	0.00307724401719941	2.85806472106945	0.00148235350327253
sumaclust	6	nf	gefast-s	6	2f	adjrandindex	0.00187040000000001	0.000879924599042432	0.00895068099689457	2.12563667618276	0.00192600253766075
sumaclust	7	nf	gefast-s	7	2f	recall	0.00158780000000001	0.00216846217398414	0.176908904412917	0.732223978379443	0.00161727928156051
sumaclust	7	nf	gefast-s	7	2f	precision	0.00168539999999999	0.00348402035011279	0.34024060910455	0.483751479794149	0.001731793180697
sumaclust	7	nf	gefast-s	7	2f	adjrandindex	0.00208179999999998	0.00326669905256053	0.227282526918307	0.637279396266456	0.00214826273775435
sumaclust	8	nf	gefast-s	8	2f	recall	0.00244439999999999	0.00269654145156345	0.112598665718256	0.906494501904555	0.00250073915236359
sumaclust	8	nf	gefast-s	8	2f	precision	-0.00174339999999997	0.00303673028107539	0.268552927066043	0.574104328877896	0.00180372877522634
sumaclust	8	nf	gefast-s	8	2f	adjrandindex	-0.000340000000000007	0.00499125710618078	0.886309616333474	0.068119111632013	0.00035372841190301
sumaclust	9	nf	gefast-s	9	2f	recall	0.00404680000000002	0.00208871604101659	0.0123274872370529	1.93745818987937	0.00413901984557125
sumaclust	9	nf	gefast-s	9	2f	precision	-0.019841	0.00591365694811591	0.00168894318901521	3.35511514686718	0.0207374661452321
sumaclust	9	nf	gefast-s	9	2f	adjrandindex	-0.00959720000000002	0.00417925013608902	0.0068153624666781	2.29639281868425	0.0100451136255877
sumaclust	10	nf	gefast-s	10	2f	recall	0.00602480000000001	0.00265580067023113	0.00711736886048402	2.26854374559506	0.00615587583293554
sumaclust	10	nf	gefast-s	10	2f	precision	-0.0292338	0.0109056201428438	0.00389669518973363	2.6806178481453	0.0307101441130171
sumaclust	10	nf	gefast-s	10	2f	adjrandindex	-0.0121266	0.00528954353418135	0.00685597813982485	2.29256077044025	0.0127119616827641
