# Supplementary material for: GeFaST: An improved method for OTU assignment by generalising Swarm’s fastidious clustering approach
Source: BMC Bioinformatics. 2018 Sep 12;19:321. doi: 10.1186/s12859-018-2349-1 (PMC6134716; doi:10.1186/s12859-018-2349-1)
Supplement: Supplementary file 3 — Tabular data showing results on the statistical significance of differences in clustering quality on the even data set. (CSV 219 KB) [file 12859_2018_2349_MOESM3_ESM.csv]

method1	threshold1	submethod1	method2	threshold2	submethod2	metric	mean_diff	sd_diff	p_value	power1	power2
swarm-v1	1	nf	gefast-s	1	nf	recall	0.0150624	0.00922021191730429	0.0217157452044833	1.63362839543105	0.016953967744419
swarm-v1	1	nf	gefast-s	1	nf	precision	-0.00167620000000004	0.00217243404963185	0.159557687654094	0.771576932466187	0.00169060002382296
swarm-v1	1	nf	gefast-s	1	nf	adjrandindex	0.00201839999999998	0.00132630607327266	0.0272047029613259	1.52182067222204	0.00231184264992327
swarm-v1	2	nf	gefast-s	2	nf	recall	0.000705599999999995	0.00124453698217448	0.27365796363958	0.56695784063175	0.000767055071640721
swarm-v1	2	nf	gefast-s	2	nf	precision	-0.000604400000000016	0.00122278362763005	0.331056296781946	0.494282051495437	0.000621534334218896
swarm-v1	2	nf	gefast-s	2	nf	adjrandindex	1.1999999999901e-06	0.000835276720614191	0.997590670488754	0.00143664964002315	1.38221776839801e-06
swarm-v1	3	nf	gefast-s	3	nf	recall	5.90000000000312e-05	0.00110315026175043	0.910572212305987	0.053483194489219	6.36065175766168e-05
swarm-v1	3	nf	gefast-s	3	nf	precision	-0.000106600000000001	4.0215668588257e-05	0.00406010520139577	2.6507081379502	0.000109710885059118
swarm-v1	3	nf	gefast-s	3	nf	adjrandindex	8.5399999999991e-05	0.000224711592936341	0.443307940380088	0.380042697771201	9.77676575659071e-05
swarm-v1	4	nf	gefast-s	4	nf	recall	0.000459000000000032	0.000927620881610592	0.330598191026698	0.494814216776888	0.000493600560145262
swarm-v1	4	nf	gefast-s	4	nf	precision	0.0016256	0.000694272496934763	0.00635920447529761	2.34144375180795	0.00167579232628139
swarm-v1	4	nf	gefast-s	4	nf	adjrandindex	0.00347440000000001	0.0027131816747133	0.0457709858594912	1.28056297607389	0.00397512321577676
swarm-v1	5	nf	gefast-s	5	nf	recall	0.00293939999999999	0.000829220296423101	0.00137126889306404	3.54477575220879	0.00315507899128923
swarm-v1	5	nf	gefast-s	5	nf	precision	0.0032586	0.00143140535838036	0.00702940755803612	2.2765039832512	0.00336621694589519
swarm-v1	5	nf	gefast-s	5	nf	adjrandindex	0.0048816	0.00344864666209809	0.0340145781710537	1.41551178717455	0.00558439627066293
swarm-v1	6	nf	gefast-s	6	nf	recall	0.00743860000000003	0.00411183162349826	0.0155370333471097	1.80907213162377	0.00795400777265651
swarm-v1	6	nf	gefast-s	6	nf	precision	0.00711840000000001	0.00140742790223868	0.000348403235457653	5.0577368749599	0.00738160592237411
swarm-v1	6	nf	gefast-s	6	nf	adjrandindex	0.0103874	0.00238338169414798	0.000620970967974826	4.35826121577783	0.0118896787437968
swarm-v1	7	nf	gefast-s	7	nf	recall	0.00638079999999999	0.00135666233824042	0.000462236424740286	4.70330738912958	0.0068183761049086
swarm-v1	7	nf	gefast-s	7	nf	precision	0.00726859999999998	0.00145331562298079	0.000363953545889224	5.00139122229476	0.00755172551722918
swarm-v1	7	nf	gefast-s	7	nf	adjrandindex	0.00946760000000002	0.00144641100659529	0.000126771796384225	6.54558072140631	0.0108575984381279
swarm-v1	8	nf	gefast-s	8	nf	recall	0.00372399999999999	0.00524403761428159	0.187498777183592	0.710139833829198	0.00398688225807418
swarm-v1	8	nf	gefast-s	8	nf	precision	0.00769959999999998	0.00207849592253626	0.00115950765034701	3.70440948019982	0.00800975034911841
swarm-v1	8	nf	gefast-s	8	nf	adjrandindex	0.00926800000000001	0.00310588691036876	0.0026219460161475	2.98401077291627	0.010651421541845
swarm-v1	9	nf	gefast-s	9	nf	recall	0.00361440000000004	0.00614190144010796	0.258559300528214	0.588482253459363	0.00388137744226423
swarm-v1	9	nf	gefast-s	9	nf	precision	0.00967419999999999	0.00397950966828827	0.00555814492987566	2.43100301454003	0.0100950452759786
swarm-v1	9	nf	gefast-s	9	nf	adjrandindex	0.00980759999999998	0.00493686092573004	0.0113148053569994	1.98660649905784	0.0113226890174211
swarm-v1	10	nf	gefast-s	10	nf	recall	0.00943339999999999	0.00693025665469901	0.0382628037551918	1.36119056912614	0.0101363791827178
swarm-v1	10	nf	gefast-s	10	nf	precision	0.0136278	0.00435166763436733	0.00218916198400108	3.13162703244484	0.0142610430785469
swarm-v1	10	nf	gefast-s	10	nf	adjrandindex	0.0240496	0.00380686108230916	0.000145772753264138	6.31743567207134	0.0279346701156782
swarm-v1	1	nf	gefast-s	1	f1	recall	0.00454699999999999	0.00911611655256777	0.327196527444314	0.498786953170231	0.00508791166123168
swarm-v1	1	nf	gefast-s	1	f1	precision	-0.00135320000000001	0.00220272994259392	0.241498181249368	0.614328599177478	0.00136504752043941
swarm-v1	1	nf	gefast-s	1	f1	adjrandindex	-0.00783340000000001	0.00148604249602762	0.000296467948094302	5.27131627859882	0.00892191157656013
swarm-v1	2	nf	gefast-s	2	f1	recall	-0.00552899999999998	0.00149402995284567	0.00116391400006144	3.70072901782786	0.00599025502841767
swarm-v1	2	nf	gefast-s	2	f1	precision	-0.000157800000000008	0.00123967362640337	0.790053632875611	0.127291568231413	0.000162310795550224
swarm-v1	2	nf	gefast-s	2	f1	adjrandindex	-0.00497559999999999	0.000940043775576447	0.000291762817736144	5.29294499817191	0.00571475563780237
swarm-v1	3	nf	gefast-s	3	f1	recall	-0.00346399999999998	0.00072747233624381	0.000440604486194024	4.76169309459354	0.00372737882414108
swarm-v1	3	nf	gefast-s	3	f1	precision	0.000397199999999986	6.25995207649436e-05	0.000143288258099972	6.34509649828538	0.000408897409986966
swarm-v1	3	nf	gefast-s	3	f1	adjrandindex	-0.00253239999999999	0.00020865593689132	1.09618548856492e-05	12.136726314761	0.0028948053082252
swarm-v1	4	nf	gefast-s	4	f1	recall	-0.00124419999999998	0.0010894756536977	0.0630623554711621	1.14201725919909	0.00133676668135368
swarm-v1	4	nf	gefast-s	4	f1	precision	0.0026456	0.000677126871420745	0.000945764539588125	3.90709645660497	0.00272872065124586
swarm-v1	4	nf	gefast-s	4	f1	adjrandindex	0.00285899999999999	0.00286076912735019	0.0891460333157442	0.999381590309654	0.00326988191711837
swarm-v1	5	nf	gefast-s	5	f1	recall	0.00247760000000001	0.000831988461458454	0.00264195122589436	2.97792591456959	0.0026587353880084
swarm-v1	5	nf	gefast-s	5	f1	precision	0.00458800000000004	0.00133083845751466	0.00152406095011408	3.44745072108009	0.00474277770472718
swarm-v1	5	nf	gefast-s	5	f1	adjrandindex	0.00556300000000001	0.0036110611321328	0.0261794755980417	1.54054439856972	0.00636637765242371
swarm-v1	6	nf	gefast-s	6	f1	recall	0.00735219999999999	0.00408903646352048	0.0158576967301617	1.79802749757581	0.00786125812848764
swarm-v1	6	nf	gefast-s	6	f1	precision	0.00830100000000003	0.00148638201684496	0.000236520934698457	5.58470158137408	0.00861321437876584
swarm-v1	6	nf	gefast-s	6	f1	adjrandindex	0.0111936	0.00238335484139474	0.000464815610299183	4.69657300104314	0.0128183898821568
swarm-v1	7	nf	gefast-s	7	f1	recall	0.00634119999999998	0.00131637426289033	0.000421203720356747	4.81717105747476	0.00677591709214719
swarm-v1	7	nf	gefast-s	7	f1	precision	0.00817579999999998	0.00150985618520445	0.000266893328052485	5.41495281478938	0.00849826761445732
swarm-v1	7	nf	gefast-s	7	f1	adjrandindex	0.0101336	0.00154852019683311	0.000126888319950422	6.54405413679741	0.0116258179063937
swarm-v1	8	nf	gefast-s	8	f1	recall	0.0036986	0.00522474576414973	0.18860865917152	0.707900473431343	0.0039596354000783
swarm-v1	8	nf	gefast-s	8	f1	precision	0.00839620000000001	0.00210639839536588	0.000875887891473855	3.98604557355902	0.00873757622953013
swarm-v1	8	nf	gefast-s	8	f1	adjrandindex	0.00976779999999999	0.00300919743453299	0.0019132617444681	3.24598176507349	0.011229051005054
swarm-v1	9	nf	gefast-s	9	f1	recall	0.0035954	0.00612812359535938	0.259774884141749	0.586704876958206	0.00386093462022564
swarm-v1	9	nf	gefast-s	9	f1	precision	0.0102082	0.00399136150956032	0.00462573557711331	2.55757339332676	0.0106552439567799
swarm-v1	9	nf	gefast-s	9	f1	adjrandindex	0.0102126	0.00486534020393231	0.00935255781871634	2.09905157130551	0.0117930108690945
swarm-v1	10	nf	gefast-s	10	f1	recall	0.00943079999999998	0.00692748501983224	0.0382486288775417	1.36135985469491	0.0101335712747617
swarm-v1	10	nf	gefast-s	10	f1	precision	0.0141094	0.00438453267749257	0.00197661996024375	3.21799403444494	0.0147687431537265
swarm-v1	10	nf	gefast-s	10	f1	adjrandindex	0.024462	0.00379140587381512	0.000134171604782711	6.4519602527769	0.0284204978919896
swarm-v1	1	nf	gefast-s	1	2f	recall	0.00454699999999999	0.00911611655256777	0.327196527444314	0.498786953170231	0.00508791166123168
swarm-v1	1	nf	gefast-s	1	2f	precision	-0.00135320000000001	0.00220272994259392	0.241498181249368	0.614328599177478	0.00136504752043941
swarm-v1	1	nf	gefast-s	1	2f	adjrandindex	-0.00783340000000001	0.00148604249602762	0.000296467948094302	5.27131627859882	0.00892191157656013
swarm-v1	2	nf	gefast-s	2	2f	recall	-0.00902080000000001	0.00174973332253804	0.000323326028254137	5.15552849328781	0.00975490540635527
swarm-v1	2	nf	gefast-s	2	2f	precision	0.000301400000000007	0.00127895770062973	0.626097104936333	0.235660647612978	0.000310088908272025
swarm-v1	2	nf	gefast-s	2	2f	adjrandindex	-0.00764119999999999	0.0010318535264271	7.79024251848034e-05	7.40531461520365	0.0087629324699607
swarm-v1	3	nf	gefast-s	3	2f	recall	-0.00566779999999998	0.00053394072704748	1.86811562439287e-05	10.6150359260682	0.00609151807857194
swarm-v1	3	nf	gefast-s	3	2f	precision	0.0026502	0.000270443524603543	2.56682884186744e-05	9.79945814522667	0.00273141507645891
swarm-v1	3	nf	gefast-s	3	2f	adjrandindex	-0.00266200000000001	0.000261309203818038	2.20008064404388e-05	10.1871650944744	0.00304272664884467
swarm-v1	4	nf	gefast-s	4	2f	recall	-0.00185899999999997	0.00113775898150706	0.0217035266082199	1.6339137112656	0.00199664747958964
swarm-v1	4	nf	gefast-s	4	2f	precision	0.00597899999999998	0.000619841512001244	2.73288756431038e-05	9.64601415722537	0.00617747038631866
swarm-v1	4	nf	gefast-s	4	2f	adjrandindex	0.00477160000000001	0.0030484910693653	0.0248968792606592	1.5652333864286	0.00546332714745534
swarm-v1	5	nf	gefast-s	5	2f	recall	0.00230220000000001	0.000838635021925469	0.00357066169202719	2.74517512363634	0.00247027954976146
swarm-v1	5	nf	gefast-s	5	2f	precision	0.00782980000000002	0.00109017393107703	8.7912094246197e-05	7.18215669701865	0.00810752572600193
swarm-v1	5	nf	gefast-s	5	2f	adjrandindex	0.00767139999999999	0.00376784597615139	0.0103964806588153	2.03601740850241	0.00878986556480735
swarm-v1	6	nf	gefast-s	6	2f	recall	0.0072468	0.00409024812205816	0.0166539198876745	1.7717262581013	0.00774812375186758
swarm-v1	6	nf	gefast-s	6	2f	precision	0.0111912	0.001776900025325	0.000147535912665416	6.29815962659638	0.0116295575651253
swarm-v1	6	nf	gefast-s	6	2f	adjrandindex	0.0130844	0.00243031279879767	0.000272977453056309	5.38383372151648	0.0149998853605411
swarm-v1	7	nf	gefast-s	7	2f	recall	0.00625979999999997	0.00132195128503282	0.0004502338055933	4.73527282803356	0.00668864587457103
swarm-v1	7	nf	gefast-s	7	2f	precision	0.0106908	0.00176612646772535	0.000172431806726516	6.05324714586774	0.0111270076292879
swarm-v1	7	nf	gefast-s	7	2f	adjrandindex	0.0117206	0.00168023891158373	9.8647995726087e-05	6.97555563033155	0.0134587628883737
swarm-v1	8	nf	gefast-s	8	2f	recall	0.00363339999999999	0.00522655678243336	0.195042773140971	0.695180431639424	0.00388969803828997
swarm-v1	8	nf	gefast-s	8	2f	precision	0.0105784	0.0023365171302603	0.000535885766945345	4.52742240277156	0.0110210149827211
swarm-v1	8	nf	gefast-s	8	2f	adjrandindex	0.011129	0.00289423608228492	0.00100540265812692	3.8452288215597	0.0128039028606121
swarm-v1	9	nf	gefast-s	9	2f	recall	0.00353920000000001	0.00612959572076331	0.266232987763524	0.577395339143064	0.00380046934593743
swarm-v1	9	nf	gefast-s	9	2f	precision	0.0121214	0.00419159788147665	0.00294621151314568	2.89183274320431	0.0126648737979294
swarm-v1	9	nf	gefast-s	9	2f	adjrandindex	0.0113614	0.00478631630797631	0.00605514054119344	2.3737252761725	0.0131282967637074
swarm-v1	10	nf	gefast-s	10	2f	recall	0.00937840000000001	0.00692283159552507	0.0388104615524224	1.35470578340548	0.0100769828019522
swarm-v1	10	nf	gefast-s	10	2f	precision	0.0157078	0.00453882453945954	0.00150195979041171	3.46076387475212	0.0164556035091906
swarm-v1	10	nf	gefast-s	10	2f	adjrandindex	0.0253628	0.00376585935743758	0.000113297268224816	6.7349302224759	0.0294824951898621
swarm-v2	1	nf	gefast-s	1	nf	recall	0	0	NaN	NaN	0
swarm-v2	1	nf	gefast-s	1	nf	precision	0	0	NaN	NaN	0
swarm-v2	1	nf	gefast-s	1	nf	adjrandindex	0	0	NaN	NaN	0
swarm-v2	2	nf	gefast-s	2	nf	recall	0	0	NaN	NaN	0
swarm-v2	2	nf	gefast-s	2	nf	precision	0	0	NaN	NaN	0
swarm-v2	2	nf	gefast-s	2	nf	adjrandindex	0	0	NaN	NaN	0
swarm-v2	3	nf	gefast-s	3	nf	recall	0	0	NaN	NaN	0
swarm-v2	3	nf	gefast-s	3	nf	precision	0	0	NaN	NaN	0
swarm-v2	3	nf	gefast-s	3	nf	adjrandindex	0	0	NaN	NaN	0
swarm-v2	4	nf	gefast-s	4	nf	recall	0	0	NaN	NaN	0
swarm-v2	4	nf	gefast-s	4	nf	precision	0	0	NaN	NaN	0
swarm-v2	4	nf	gefast-s	4	nf	adjrandindex	0	0	NaN	NaN	0
swarm-v2	5	nf	gefast-s	5	nf	recall	0	0	NaN	NaN	0
swarm-v2	5	nf	gefast-s	5	nf	precision	0	0	NaN	NaN	0
swarm-v2	5	nf	gefast-s	5	nf	adjrandindex	0	0	NaN	NaN	0
swarm-v2	6	nf	gefast-s	6	nf	recall	0	0	NaN	NaN	0
swarm-v2	6	nf	gefast-s	6	nf	precision	0	0	NaN	NaN	0
swarm-v2	6	nf	gefast-s	6	nf	adjrandindex	0	0	NaN	NaN	0
swarm-v2	7	nf	gefast-s	7	nf	recall	0	0	NaN	NaN	0
swarm-v2	7	nf	gefast-s	7	nf	precision	0	0	NaN	NaN	0
swarm-v2	7	nf	gefast-s	7	nf	adjrandindex	0	0	NaN	NaN	0
swarm-v2	8	nf	gefast-s	8	nf	recall	0	0	NaN	NaN	0
swarm-v2	8	nf	gefast-s	8	nf	precision	0	0	NaN	NaN	0
swarm-v2	8	nf	gefast-s	8	nf	adjrandindex	0	0	NaN	NaN	0
swarm-v2	9	nf	gefast-s	9	nf	recall	0	0	NaN	NaN	0
swarm-v2	9	nf	gefast-s	9	nf	precision	0	0	NaN	NaN	0
swarm-v2	9	nf	gefast-s	9	nf	adjrandindex	0	0	NaN	NaN	0
swarm-v2	10	nf	gefast-s	10	nf	recall	0	0	NaN	NaN	0
swarm-v2	10	nf	gefast-s	10	nf	precision	0	0	NaN	NaN	0
swarm-v2	10	nf	gefast-s	10	nf	adjrandindex	0	0	NaN	NaN	0
swarm-v2	1	nf	gefast-s	1	f1	recall	-0.0105154	0.000185820612419608	2.33939089720967e-08	56.5889858131285	0.0118663119810661
swarm-v2	1	nf	gefast-s	1	f1	precision	0.000323000000000029	4.45421149026417e-05	8.46354168119927e-05	7.25156406933143	0.000325552691207052
swarm-v2	1	nf	gefast-s	1	f1	adjrandindex	-0.00985179999999999	0.00018570864277144	3.0288072019161e-08	53.0497657673641	0.011233696299772
swarm-v2	2	nf	gefast-s	2	f1	recall	-0.00623459999999998	0.000618918249852084	2.30051425496723e-05	10.0733820686173	0.00675730233785144
swarm-v2	2	nf	gefast-s	2	f1	precision	0.000446600000000008	8.77000570124984e-05	0.000339257622511427	5.09235700880288	0.000459223550250489
swarm-v2	2	nf	gefast-s	2	f1	adjrandindex	-0.00497679999999998	0.000177772888821674	3.90062430911483e-07	27.9952698805062	0.00571613784428277
swarm-v2	3	nf	gefast-s	3	f1	recall	-0.00352300000000001	0.000378397278002896	3.14558758680084e-05	9.3103206730072	0.00379098511702072
swarm-v2	3	nf	gefast-s	3	f1	precision	0.000503799999999988	5.19393877514964e-05	2.67322936078693e-05	9.69976778337116	0.000518608289229827
swarm-v2	3	nf	gefast-s	3	f1	adjrandindex	-0.00261779999999998	0.000114134569697374	8.65036182331846e-07	22.9360833176226	0.00299257275405286
swarm-v2	4	nf	gefast-s	4	f1	recall	-0.00170320000000002	0.0001846989442309	3.26758749371434e-05	9.22149288450061	0.00183036693956674
swarm-v2	4	nf	gefast-s	4	f1	precision	0.00102	8.20060973342749e-05	9.94171746661619e-06	12.438099521335	0.00105292952866539
swarm-v2	4	nf	gefast-s	4	f1	adjrandindex	-0.000615400000000021	0.000167207356297472	0.00118855547940802	3.68046008038778	0.000705243590379787
swarm-v2	5	nf	gefast-s	5	f1	recall	-0.000461799999999979	6.02096337806501e-05	6.78077918646089e-05	7.66986893961793	0.000496344644180089
swarm-v2	5	nf	gefast-s	5	f1	precision	0.00132940000000004	0.00012458450947049	1.82968446766704e-05	10.6706684936214	0.00137656625312731
swarm-v2	5	nf	gefast-s	5	f1	adjrandindex	0.00068140000000001	0.000176872270296949	0.000998158839901501	3.85249761794776	0.000781988332146514
swarm-v2	6	nf	gefast-s	6	f1	recall	-8.6400000000042e-05	6.5320747086985e-05	0.041651278819193	1.32270379401795	9.27510940657571e-05
swarm-v2	6	nf	gefast-s	6	f1	precision	0.00118260000000001	8.98849264337955e-05	7.9482113345316e-06	13.1568222495131	0.00123162803292049
swarm-v2	6	nf	gefast-s	6	f1	adjrandindex	0.000806199999999979	0.000159571927355681	0.000349876102710112	5.05226710838043	0.000928746525120542
swarm-v2	7	nf	gefast-s	7	f1	recall	-3.96000000000063e-05	5.33600974511815e-05	0.172363836176077	0.742127580187346	4.24595031766424e-05
swarm-v2	7	nf	gefast-s	7	f1	precision	0.000907199999999997	5.85935149995543e-05	4.1532262212909e-06	15.4829420970375	0.000946557283931498
swarm-v2	7	nf	gefast-s	7	f1	adjrandindex	0.000666000000000011	0.00014648378749879	0.00052718935874932	4.54657823484741	0.000768243711821415
swarm-v2	8	nf	gefast-s	8	f1	recall	-2.53999999999976e-05	3.7246476343398e-05	0.201977797265552	0.681943702964532	2.72469655301188e-05
swarm-v2	8	nf	gefast-s	8	f1	precision	0.000696600000000025	3.3575288531931e-05	1.29125597644175e-06	20.7474017486861	0.000727838615004431
swarm-v2	8	nf	gefast-s	8	f1	adjrandindex	0.000499799999999984	0.000114357771926533	0.000614279313561915	4.37049438424763	0.000577646735619808
swarm-v2	9	nf	gefast-s	9	f1	recall	-1.90000000000357e-05	3.74633153898555e-05	0.320129284572771	0.507162801858711	2.04428986266091e-05
swarm-v2	9	nf	gefast-s	9	f1	precision	0.000534000000000012	2.31084400165529e-05	8.39547213630974e-07	23.108440016613	0.000560213745673044
swarm-v2	9	nf	gefast-s	9	f1	adjrandindex	0.000405000000000011	0.00010075465249803	0.000848080946554726	4.01966549393768	0.000470337552551524
swarm-v2	10	nf	gefast-s	10	f1	recall	-2.60000000000815e-06	3.04959013639024e-06	0.129279365199413	0.852573586523249	2.80798006335035e-06
swarm-v2	10	nf	gefast-s	10	f1	precision	0.000481600000000015	3.87724128731042e-05	9.99569022595645e-06	12.421202713801	0.000507726809240644
swarm-v2	10	nf	gefast-s	10	f1	adjrandindex	0.000412399999999979	4.85829188090231e-05	4.53813312446347e-05	8.48858014523793	0.000485924222214866
swarm-v2	1	nf	gefast-s	1	2f	recall	-0.0105154	0.000185820612419608	2.33939089720967e-08	56.5889858131285	0.0118663119810661
swarm-v2	1	nf	gefast-s	1	2f	precision	0.000323000000000029	4.45421149026417e-05	8.46354168119927e-05	7.25156406933143	0.000325552691207052
swarm-v2	1	nf	gefast-s	1	2f	adjrandindex	-0.00985179999999999	0.00018570864277144	3.0288072019161e-08	53.0497657673641	0.011233696299772
swarm-v2	2	nf	gefast-s	2	2f	recall	-0.0097264	0.000985252404209173	2.49272434417141e-05	9.87198809000323	0.0105219407952598
swarm-v2	2	nf	gefast-s	2	2f	precision	0.000905800000000023	0.000138429404390803	0.000126937719313266	6.54340747896914	0.000931623197602776
swarm-v2	2	nf	gefast-s	2	2f	adjrandindex	-0.00764239999999998	0.000307622821000004	6.28678713267633e-07	24.8434104308532	0.00876431466119014
swarm-v2	3	nf	gefast-s	3	2f	recall	-0.00572680000000001	0.000578829163052476	2.47099701963013e-05	9.89376549343079	0.00615512399993208
swarm-v2	3	nf	gefast-s	3	2f	precision	0.0027568	0.000261430105381878	1.91788705238967e-05	10.5450747379422	0.00284112574867085
swarm-v2	3	nf	gefast-s	3	2f	adjrandindex	-0.0027474	0.000327432130372113	4.75147620480573e-05	8.39074649417482	0.00314049407285183
swarm-v2	4	nf	gefast-s	4	2f	recall	-0.002318	0.000238518343110139	2.65300628661088e-05	9.71833012830225	0.00249024742617136
swarm-v2	4	nf	gefast-s	4	2f	precision	0.00435339999999997	0.000446505655059363	2.61901385506951e-05	9.7499325051576	0.00450168971058747
swarm-v2	4	nf	gefast-s	4	2f	adjrandindex	0.0012972	0.000418121633020794	0.00226728632945983	3.10244650731928	0.00148821201170194
swarm-v2	5	nf	gefast-s	5	2f	recall	-0.000637199999999982	7.08780643076622e-05	3.61430398117534e-05	8.99008750061333	0.000684800775849598
swarm-v2	5	nf	gefast-s	5	2f	precision	0.00457120000000002	0.000473417574663226	2.72196410388942e-05	9.65574631075289	0.0047413411299104
swarm-v2	5	nf	gefast-s	5	2f	adjrandindex	0.0027898	0.000390816708957041	9.00600710600893e-05	7.1383846597681	0.00320550863061769
swarm-v2	6	nf	gefast-s	6	2f	recall	-0.000191800000000031	6.23353832105126e-05	0.0023385096381863	3.07690416135413	0.000205887192925672
swarm-v2	6	nf	gefast-s	6	2f	precision	0.00407280000000001	0.000392870462111898	2.05242569074185e-05	10.3667758021472	0.00424804281085926
swarm-v2	6	nf	gefast-s	6	2f	adjrandindex	0.00269699999999997	0.000379377780055734	9.15383629277809e-05	7.10900886078188	0.0031103452944581
swarm-v2	7	nf	gefast-s	7	2f	recall	-0.000121000000000016	4.36978260329061e-05	0.00345878680685343	2.76901647026783	0.000129731709464031
swarm-v2	7	nf	gefast-s	7	2f	precision	0.00342219999999998	0.000318180294801534	1.77293859757009e-05	10.7555372092875	0.00357535721968385
swarm-v2	7	nf	gefast-s	7	2f	adjrandindex	0.00225300000000002	0.000318456433441049	9.33007512851191e-05	7.07475109124175	0.00260125948065562
swarm-v2	8	nf	gefast-s	8	2f	recall	-9.06000000000073e-05	3.28679174880658e-05	0.00351703336084101	2.75648738721898	9.71845965632559e-05
swarm-v2	8	nf	gefast-s	8	2f	precision	0.00287880000000003	0.000265371814629968	1.7134833730587e-05	10.8481754327007	0.00301133109035126
swarm-v2	8	nf	gefast-s	8	2f	adjrandindex	0.00186099999999998	0.000260389131877657	8.96323856998489e-05	7.14699567750918	0.00215255470999441
swarm-v2	9	nf	gefast-s	9	2f	recall	-7.52000000000308e-05	3.45788952975784e-05	0.00826219536090611	2.17473691258428	8.0908394697865e-05
swarm-v2	9	nf	gefast-s	9	2f	precision	0.0024472	0.000227072015008431	1.75880904934729e-05	10.777197709322	0.00256991066431015
swarm-v2	9	nf	gefast-s	9	2f	adjrandindex	0.00155380000000001	0.000216733015482177	8.85417101489722e-05	7.16918922824559	0.0018056748486042
swarm-v2	10	nf	gefast-s	10	2f	recall	-5.49999999999828e-05	9.13783344121363e-06	0.000176325941041426	6.01893220683152	5.93978975519997e-05
swarm-v2	10	nf	gefast-s	10	2f	precision	0.00207999999999999	0.000204167823125988	2.19962379961406e-05	10.1876973959626	0.00219468918980515
swarm-v2	10	nf	gefast-s	10	2f	adjrandindex	0.00131319999999999	0.000148577252633092	3.86652346299694e-05	8.83849968099028	0.00154814383071992
swarm-v2	1	2f	gefast-s	1	nf	recall	0.0105184	0.000185699488421492	2.33063828507381e-08	56.6420515716545	0.0118696772987908
swarm-v2	1	2f	gefast-s	1	nf	precision	-0.000323400000000018	4.45735347487725e-05	8.4457589865032e-05	7.25542638300464	0.000325955918140937
swarm-v2	1	2f	gefast-s	1	nf	adjrandindex	0.00985419999999997	0.000185858010319698	3.03560266778134e-08	53.0200446192746	0.0112364175689123
swarm-v2	1	2f	gefast-s	1	f1	recall	2.99999999999745e-06	2.000000000002e-06	0.0284602032545024	1.49999999999722	3.36543622952393e-06
swarm-v2	1	2f	gefast-s	1	f1	precision	-3.99999999989298e-07	8.94427190975985e-07	0.373900966300059	0.447213595499958	4.03226944581394e-07
swarm-v2	1	2f	gefast-s	1	f1	adjrandindex	2.3999999999802e-06	1.34164078650949e-06	0.01613008990092	1.78885438197225	2.72135501706765e-06
swarm-v2	1	2f	gefast-s	1	2f	recall	2.99999999999745e-06	2.000000000002e-06	0.0284602032545024	1.49999999999722	3.36543622952393e-06
swarm-v2	1	2f	gefast-s	1	2f	precision	-3.99999999989298e-07	8.94427190975985e-07	0.373900966300059	0.447213595499958	4.03226944581394e-07
swarm-v2	1	2f	gefast-s	1	2f	adjrandindex	2.3999999999802e-06	1.34164078650949e-06	0.01613008990092	1.78885438197225	2.72135501706765e-06
gefast-e	1	nf	gefast-s	1	nf	recall	0	0	NaN	NaN	0
gefast-e	1	nf	gefast-s	1	nf	precision	0	0	NaN	NaN	0
gefast-e	1	nf	gefast-s	1	nf	adjrandindex	0	0	NaN	NaN	0
gefast-e	2	nf	gefast-s	2	nf	recall	0.000141800000000014	7.27784308706875e-05	0.0120932835348556	1.94837946220583	0.000154197493931887
gefast-e	2	nf	gefast-s	2	nf	precision	5.5999999999834e-06	1.59154013458631e-05	0.475405541833903	0.351860432438231	5.75695059259931e-06
gefast-e	2	nf	gefast-s	2	nf	adjrandindex	6.47999999999982e-05	2.73166615822451e-05	0.00606929820367716	2.37217859894402	7.46370256315965e-05
gefast-e	3	nf	gefast-s	3	nf	recall	4.30000000000152e-05	2.47386337537206e-05	0.0177406018109038	1.73817197942664	4.63576922882203e-05
gefast-e	3	nf	gefast-s	3	nf	precision	-1.35999999999914e-05	2.7079512551012e-05	0.324278770814968	0.502224697522598	1.39962160818081e-05
gefast-e	3	nf	gefast-s	3	nf	adjrandindex	3.04000000000082e-05	1.66823259769016e-05	0.0151635285087927	1.82228785375013	3.48036342321313e-05
gefast-e	4	nf	gefast-s	4	nf	recall	2.52000000000141e-05	5.49545266561206e-06	0.000510005716548777	4.58560950905897	2.71059610741341e-05
gefast-e	4	nf	gefast-s	4	nf	precision	-2.7999999999917e-06	1.09544511499623e-06	0.00463583941773739	2.55603860171611	2.88887806705137e-06
gefast-e	4	nf	gefast-s	4	nf	adjrandindex	1.26000000000293e-05	3.97492138287992e-06	0.00209172650504247	3.16987401418749	1.44444906821333e-05
gefast-e	5	nf	gefast-s	5	nf	recall	0.0047086	0.00518660831372488	0.112214305945597	0.907837977188297	0.00504930000290608
gefast-e	5	nf	gefast-s	5	nf	precision	-0.000393600000000038	0.000519516409750468	0.165494097493843	0.757627656437437	0.000407367303930203
gefast-e	5	nf	gefast-s	5	nf	adjrandindex	0.00256640000000001	0.00412633297250715	0.236678132427055	0.62195659368727	0.00293977358794878
gefast-e	6	nf	gefast-s	6	nf	recall	0.00165000000000002	0.00335630332359874	0.333363228415193	0.491612301069033	0.00176980291474743
gefast-e	6	nf	gefast-s	6	nf	precision	-2.4200000000052e-05	1.50731549451209e-05	0.0229615250216878	1.60550329961847	2.51880857856783e-05
gefast-e	6	nf	gefast-s	6	nf	adjrandindex	0.000512200000000029	0.00109121707281362	0.353141138546783	0.469384151660458	0.000589609270471948
gefast-e	7	nf	gefast-s	7	nf	recall	3.29999999999941e-05	7.379024325748e-05	0.373900966300059	0.447213595499958	3.53830445093976e-05
gefast-e	7	nf	gefast-s	7	nf	precision	-1.53999999999987e-05	3.64691650576041e-06	0.000701513617874332	4.22274542772613	1.60606299208479e-05
gefast-e	7	nf	gefast-s	7	nf	adjrandindex	-1.9999999999909e-06	1.40178457688674e-05	0.765667989736962	0.142675275000724	2.30615498928664e-06
gefast-e	8	nf	gefast-s	8	nf	recall	-6.8000000000179e-06	1.57702251094059e-05	0.389558152305222	0.431192323054549	7.29458919557405e-06
gefast-e	8	nf	gefast-s	8	nf	precision	-6.07999999999942e-05	2.36685445264427e-05	0.00455257740346143	2.56881025920576	6.35054463231644e-05
gefast-e	8	nf	gefast-s	8	nf	adjrandindex	-1.45999999999979e-05	4.77493455454289e-06	0.00239407686951581	3.0576335305177	1.68693043711232e-05
gefast-e	9	nf	gefast-s	9	nf	recall	4.00000000011502e-07	8.94427191025636e-07	0.373900966300059	0.447213595499958	4.30381119709112e-07
gefast-e	9	nf	gefast-s	9	nf	precision	-1.82000000000349e-05	4.08656334833848e-06	0.000571102663284305	4.45361993652554	1.9088262763608e-05
gefast-e	9	nf	gefast-s	9	nf	adjrandindex	-1.61999999999995e-05	4.02492235950641e-06	0.000843832517606834	4.02492235949273	1.88092556864032e-05
gefast-e	10	nf	gefast-s	10	nf	recall	-0.0001668	0.000228509737210474	0.177971439638199	0.729947012482736	0.000180159201112753
gefast-e	10	nf	gefast-s	10	nf	precision	-0.000196400000000008	0.000225704009711815	0.12355848141474	0.870166197981047	0.000207023580660464
gefast-e	10	nf	gefast-s	10	nf	adjrandindex	-0.000569999999999982	0.000744447781916236	0.162044384043393	0.765668209169461	0.000671684107671177
gefast-e	1	nf	gefast-s	1	f1	recall	-0.0105154	0.000185820612419608	2.33939089720967e-08	56.5889858131285	0.0118663119810661
gefast-e	1	nf	gefast-s	1	f1	precision	0.000323000000000029	4.45421149026417e-05	8.46354168119927e-05	7.25156406933143	0.000325552691207052
gefast-e	1	nf	gefast-s	1	f1	adjrandindex	-0.00985179999999999	0.00018570864277144	3.0288072019161e-08	53.0497657673641	0.011233696299772
gefast-e	2	nf	gefast-s	2	f1	recall	-0.00609279999999997	0.000619806986085193	2.53513239837578e-05	9.83015702756617	0.00660310656396127
gefast-e	2	nf	gefast-s	2	f1	precision	0.000452199999999991	8.54148698997971e-05	0.00029150123985338	5.29416014483756	0.000464980500535768
gefast-e	2	nf	gefast-s	2	f1	adjrandindex	-0.00491199999999998	0.000179710878913871	4.29240393347547e-07	27.3327915910651	0.00564150142036741
gefast-e	3	nf	gefast-s	3	f1	recall	-0.00347999999999999	0.000372572811675769	3.10549376634333e-05	9.34045612278455	0.00374462758925395
gefast-e	3	nf	gefast-s	3	f1	precision	0.000490199999999996	5.72337313129517e-05	4.37999398236078e-05	8.56487928979508	0.000504612074063708
gefast-e	3	nf	gefast-s	3	f1	adjrandindex	-0.00258739999999997	0.000128270417478098	1.4449112556502e-06	20.1714475626601	0.00295776919683543
gefast-e	4	nf	gefast-s	4	f1	recall	-0.001678	0.000180633607061396	3.17363552850848e-05	9.28952273775755	0.00180326100085929
gefast-e	4	nf	gefast-s	4	f1	precision	0.00101720000000001	8.18272570724465e-05	9.96414131428199e-06	12.431065593454	0.00105004065139683
gefast-e	4	nf	gefast-s	4	f1	adjrandindex	-0.000602799999999992	0.000163832841640462	0.0011899112974725	3.67935997425267	0.000690799101456926
gefast-e	5	nf	gefast-s	5	f1	recall	0.00424680000000002	0.00520080221696615	0.141901745966996	0.816566333967869	0.00455295821137401
gefast-e	5	nf	gefast-s	5	f1	precision	0.000935799999999998	0.000441381014544138	0.00903167181688322	2.12016368888566	0.00096919908507109
gefast-e	5	nf	gefast-s	5	f1	adjrandindex	0.00324780000000002	0.00418784905410881	0.157916820654512	0.775529384664312	0.00372175978113607
gefast-e	6	nf	gefast-s	6	f1	recall	0.00156359999999998	0.00336577291272001	0.357570588853019	0.464558970716884	0.00167705188950418
gefast-e	6	nf	gefast-s	6	f1	precision	0.00115839999999996	8.806134225643e-05	7.95388395489953e-06	13.1544667650734	0.00120643995649147
gefast-e	6	nf	gefast-s	6	f1	adjrandindex	0.00131840000000001	0.00110906979040994	0.0565014624249557	1.18874394686442	0.00151835558773054
gefast-e	7	nf	gefast-s	7	f1	recall	-6.60000000001215e-06	2.05377700834311e-05	0.512136856432283	0.321359133596335	7.07645866990256e-06
gefast-e	7	nf	gefast-s	7	f1	precision	0.000891799999999998	5.70718844966842e-05	4.00370790737481e-06	15.6259077103335	0.000930496657547074
gefast-e	7	nf	gefast-s	7	f1	adjrandindex	0.00066400000000002	0.000134184574374222	0.000379370799984026	4.94840784118908	0.000765937557171379
gefast-e	8	nf	gefast-s	8	f1	recall	-3.22000000000155e-05	2.81638065608652e-05	0.0628692662745613	1.14331136064394	3.45415547239766e-05
gefast-e	8	nf	gefast-s	8	f1	precision	0.000635800000000031	5.55670765832003e-05	1.38608301064992e-05	11.4420271695966	0.000664333176357921
gefast-e	8	nf	gefast-s	8	f1	adjrandindex	0.000485199999999986	0.000109686826920997	0.000586296851903228	4.42350292756171	0.000560777432614808
gefast-e	9	nf	gefast-s	9	f1	recall	-1.86000000000242e-05	3.65691126498567e-05	0.31890919232014	0.508625959238228	2.0012517506944e-05
gefast-e	9	nf	gefast-s	9	f1	precision	0.000515799999999977	2.04377102435519e-05	5.90345504088946e-07	25.2376608657867	0.000541125484356068
gefast-e	9	nf	gefast-s	9	f1	adjrandindex	0.000388800000000011	0.00010066379686862	0.000988431701750231	3.86236176355885	0.000451528297863755
gefast-e	10	nf	gefast-s	10	f1	recall	-0.000169400000000008	0.000227065629279308	0.170602170094128	0.746039814734062	0.000182967181152964
gefast-e	10	nf	gefast-s	10	f1	precision	0.000285200000000008	0.000251102966927924	0.0640011963997744	1.13578904896759	0.000300703236482016
gefast-e	10	nf	gefast-s	10	f1	adjrandindex	-0.000157600000000002	0.000715780203693799	0.648280738344916	0.220179322069406	0.000185759900613741
gefast-e	1	nf	gefast-s	1	2f	recall	-0.0105154	0.000185820612419608	2.33939089720967e-08	56.5889858131285	0.0118663119810661
gefast-e	1	nf	gefast-s	1	2f	precision	0.000323000000000029	4.45421149026417e-05	8.46354168119927e-05	7.25156406933143	0.000325552691207052
gefast-e	1	nf	gefast-s	1	2f	adjrandindex	-0.00985179999999999	0.00018570864277144	3.0288072019161e-08	53.0497657673641	0.011233696299772
gefast-e	2	nf	gefast-s	2	2f	recall	-0.00958459999999999	0.00098089719135087	2.59638190478651e-05	9.77125848102419	0.0103677475066338
gefast-e	2	nf	gefast-s	2	2f	precision	0.000911400000000007	0.000132592609145447	0.000104542986791311	6.87368629272731	0.00093738014693851
gefast-e	2	nf	gefast-s	2	2f	adjrandindex	-0.00757759999999998	0.00030890823880238	6.61364372935906e-07	24.5302618971185	0.00868967905663037
gefast-e	3	nf	gefast-s	3	2f	recall	-0.00568379999999999	0.000572260168105394	2.43322868873116e-05	9.93219573331059	0.00610876674340868
gefast-e	3	nf	gefast-s	3	2f	precision	0.00274320000000001	0.000266589009525888	2.11398164577307e-05	10.289996593928	0.00282712956069425
gefast-e	3	nf	gefast-s	3	2f	adjrandindex	-0.00271699999999999	0.000337151301347076	5.57555083298975e-05	8.05869646400388	0.00310569052348316
gefast-e	4	nf	gefast-s	4	2f	recall	-0.00229279999999998	0.00023438152657581	2.58471717273085e-05	9.7823409271907	0.00246314150666308
gefast-e	4	nf	gefast-s	4	2f	precision	0.00435059999999998	0.000446550445078714	2.62676198678527e-05	9.74268427665121	0.00449880084714695
gefast-e	4	nf	gefast-s	4	2f	adjrandindex	0.00130980000000003	0.000414681444002462	0.00211995897729241	3.15856911116633	0.00150265649430863
gefast-e	5	nf	gefast-s	5	2f	recall	0.00407140000000001	0.0052114319337395	0.155575891083587	0.781244013500633	0.00436450299991243
gefast-e	5	nf	gefast-s	5	2f	precision	0.00417759999999998	0.000425573495415276	2.54927486639481e-05	9.81640079799487	0.00433397591871345
gefast-e	5	nf	gefast-s	5	2f	adjrandindex	0.00535620000000001	0.0043283763930601	0.0504834358691359	1.237461697783	0.00614526774113052
gefast-e	6	nf	gefast-s	6	2f	recall	0.00145819999999999	0.00336563689366514	0.387505011647803	0.4332612358584	0.00156391586428658
gefast-e	6	nf	gefast-s	6	2f	precision	0.00404859999999996	0.000388216176891173	2.00438282384377e-05	10.4287256456469	0.00422285483803502
gefast-e	6	nf	gefast-s	6	2f	adjrandindex	0.0032092	0.00117602942140065	0.0036498708789684	2.72884329388448	0.00369995286860487
gefast-e	7	nf	gefast-s	7	2f	recall	-8.80000000000214e-05	3.03232584000738e-05	0.00290787669958458	2.90206279414244	9.43486650629052e-05
gefast-e	7	nf	gefast-s	7	2f	precision	0.00340679999999998	0.000316273141445803	1.76238071442524e-05	10.7717019043293	0.00355929664085892
gefast-e	7	nf	gefast-s	7	2f	adjrandindex	0.00225100000000003	0.000307098518394329	8.11182490049884e-05	7.32989534358363	0.00259895332956405
gefast-e	8	nf	gefast-s	8	2f	recall	-9.74000000000252e-05	2.37655212440162e-05	0.000787142291619238	4.09837423719663	0.000104479185740313
gefast-e	8	nf	gefast-s	8	2f	precision	0.00281800000000003	0.000286217574582701	2.51931460761627e-05	9.84565676691452	0.00294782578496064
gefast-e	8	nf	gefast-s	8	2f	adjrandindex	0.00184639999999998	0.000255647804606239	8.59916494572302e-05	7.2224363625727	0.00213568542501109
gefast-e	9	nf	gefast-s	9	2f	recall	-7.48000000000193e-05	3.36853083702544e-05	0.00767706517111957	2.22055262721213	8.04780135788565e-05
gefast-e	9	nf	gefast-s	9	2f	precision	0.00242899999999997	0.000223771088391665	1.70930095520471e-05	10.8548428550721	0.00255082243282927
gefast-e	9	nf	gefast-s	9	2f	adjrandindex	0.00153760000000001	0.000216124501156199	9.12639062608349e-05	7.11441780906063	0.0017868656080898
gefast-e	10	nf	gefast-s	10	2f	recall	-0.000221799999999983	0.000225962828801563	0.0931838821438819	0.981577373483691	0.000239557098023873
gefast-e	10	nf	gefast-s	10	2f	precision	0.00188359999999999	0.000385822886827646	0.000399848591777813	4.88203282984978	0.00198766583491988
gefast-e	10	nf	gefast-s	10	2f	adjrandindex	0.00074320000000001	0.00065004745980581	0.0628707890371613	1.14330113715394	0.000876459950898443
gefast-e	1	f1	gefast-s	1	nf	recall	0.0105184	0.000185699488421492	2.33063828507381e-08	56.6420515716545	0.0118696772987908
gefast-e	1	f1	gefast-s	1	nf	precision	-0.000323400000000018	4.45735347487725e-05	8.4457589865032e-05	7.25542638300464	0.000325955918140937
gefast-e	1	f1	gefast-s	1	nf	adjrandindex	0.00985419999999997	0.000185858010319698	3.03560266778134e-08	53.0200446192746	0.0112364175689123
gefast-e	2	f1	gefast-s	2	nf	recall	0.00638679999999998	0.000627894656769731	2.21334483782276e-05	10.1717699476175	0.0069216917244016
gefast-e	2	f1	gefast-s	2	nf	precision	-0.000441400000000014	9.25894162417816e-05	0.000438599863985438	4.76728353970147	0.000453875354146696
gefast-e	2	f1	gefast-s	2	nf	adjrandindex	0.00504719999999999	0.000181426844761183	4.00006945787028e-07	27.8194773581813	0.00579676188966718
gefast-e	3	f1	gefast-s	3	nf	recall	0.00356300000000003	0.000383386228234671	3.16824744804846e-05	9.2935002292756	0.00383394529757412
gefast-e	3	f1	gefast-s	3	nf	precision	-0.000518200000000024	5.97971571230534e-05	4.18092350653944e-05	8.66596381720368	0.000533435504796055
gefast-e	3	f1	gefast-s	3	nf	adjrandindex	0.00264800000000001	9.92673158698256e-05	4.73097993781866e-07	26.6754467651011	0.00302704403205924
gefast-e	4	f1	gefast-s	4	nf	recall	0.00172400000000001	0.000188715394178667	3.39144454288472e-05	9.13544974697617	0.00185269923448275
gefast-e	4	f1	gefast-s	4	nf	precision	-0.00102839999999997	8.12360757299173e-05	9.26731846925338e-06	12.6594002819518	0.00106160531570678
gefast-e	4	f1	gefast-s	4	nf	adjrandindex	0.000621800000000006	0.000171396324347983	0.00125559600552098	3.62784909399561	0.00071257532722255
gefast-e	5	f1	gefast-s	5	nf	recall	0.00517139999999996	0.00517089922547325	0.0889879575760685	1.00009684476623	0.00554421104667483
gefast-e	5	f1	gefast-s	5	nf	precision	-0.00172920000000003	0.000626293222061383	0.00349588388370827	2.76100704763903	0.0017909216058556
gefast-e	5	f1	gefast-s	5	nf	adjrandindex	0.00186999999999999	0.00408017236155529	0.363376408104578	0.458313971639958	0.00214291231179901
gefast-e	6	f1	gefast-s	6	nf	recall	0.00173480000000001	0.00334794813281211	0.311056800958543	0.518168123035667	0.00186067543762556
gefast-e	6	f1	gefast-s	6	nf	precision	-0.00121040000000001	9.4121198462436e-05	8.70466534007304e-06	12.8600147445327	0.00126059880942984
gefast-e	6	f1	gefast-s	6	nf	adjrandindex	-0.000300199999999973	0.00109535414364484	0.573117057679958	0.274066612831757	0.000345731170175599
gefast-e	7	f1	gefast-s	7	nf	recall	7.28000000000062e-05	0.000127580170873058	0.271029243048929	0.57062159034449	7.80554751412677e-05
gefast-e	7	f1	gefast-s	7	nf	precision	-0.000930600000000004	5.7265172661893e-05	3.42398480830262e-06	16.2507149938146	0.00097098430534191
gefast-e	7	f1	gefast-s	7	nf	adjrandindex	-0.000675000000000048	0.000163255934042201	0.000760915018248075	4.13461234325219	0.000778629425340394
gefast-e	8	f1	gefast-s	8	nf	recall	1.83999999999962e-05	4.87113949708387e-05	0.445869623426059	0.377735025059567	1.97380333881667e-05
gefast-e	8	f1	gefast-s	8	nf	precision	-0.000754799999999989	2.11116081813052e-05	1.46729039914817e-07	35.7528423944691	0.000788672539149409
gefast-e	8	f1	gefast-s	8	nf	adjrandindex	-0.000514599999999965	0.000113259878156399	0.000528560036318527	4.54353305315553	0.00059475700778277
gefast-e	9	f1	gefast-s	9	nf	recall	2.000000000002e-05	4.02678531833803e-05	0.329001664305695	0.496674106487369	2.15188290830633e-05
gefast-e	9	f1	gefast-s	9	nf	precision	-0.00055820000000002	2.58398916405958e-05	1.09894211706879e-06	21.6022577711997	0.000585609143140122
gefast-e	9	f1	gefast-s	9	nf	adjrandindex	-0.00042399999999998	0.000105171288857734	0.000838538965054789	4.03151853138863	0.000492408203613556
gefast-e	10	f1	gefast-s	10	nf	recall	-0.000164800000000009	0.000230345826964579	0.184895774150131	0.715445997749076	0.00017799882659027
gefast-e	10	f1	gefast-s	10	nf	precision	-0.000670800000000016	0.000206855505123743	0.00192024036710885	3.24284335386064	0.00070726144950642
gefast-e	10	f1	gefast-s	10	nf	adjrandindex	-0.000974399999999953	0.00077510179976568	0.048266939949093	1.25712519348365	0.00114849996051437
gefast-e	1	f1	gefast-s	1	f1	recall	2.99999999999745e-06	2.000000000002e-06	0.0284602032545024	1.49999999999722	3.36543622952393e-06
gefast-e	1	f1	gefast-s	1	f1	precision	-3.99999999989298e-07	8.94427190975985e-07	0.373900966300059	0.447213595499958	4.03226944581394e-07
gefast-e	1	f1	gefast-s	1	f1	adjrandindex	2.3999999999802e-06	1.34164078650949e-06	0.01613008990092	1.78885438197225	2.72135501706765e-06
gefast-e	2	f1	gefast-s	2	f1	recall	0.000152200000000002	7.25995867756728e-05	0.00939335280675281	2.09643066523627	0.000164391308776241
gefast-e	2	f1	gefast-s	2	f1	precision	5.1999999999941e-06	1.55627761019441e-05	0.496505635326842	0.334130618209211	5.3481963824739e-06
gefast-e	2	f1	gefast-s	2	f1	adjrandindex	7.04000000000038e-05	2.93052896249533e-05	0.00580072467488002	2.40229668093976	8.06247132611893e-05
gefast-e	3	f1	gefast-s	3	f1	recall	4.00000000000178e-05	2.53278502837738e-05	0.0242000681479779	1.57928918371899	4.29603366544013e-05
gefast-e	3	f1	gefast-s	3	f1	precision	-1.44000000000366e-05	2.71808756297504e-05	0.301739842197117	0.529784256997053	1.48272165916931e-05
gefast-e	3	f1	gefast-s	3	f1	adjrandindex	3.02000000000247e-05	1.70499266860753e-05	0.0166681941735319	1.77126861341222	3.44713560723573e-05
gefast-e	4	f1	gefast-s	4	f1	recall	2.07999999999986e-05	6.05805249233349e-06	0.00154774469857683	3.43344664416843	2.2332313848889e-05
gefast-e	4	f1	gefast-s	4	f1	precision	-8.39999999997509e-06	1.14017542510271e-06	7.95036049382418e-05	7.36728736213411	8.67578946583071e-06
gefast-e	4	f1	gefast-s	4	f1	adjrandindex	6.3999999999842e-06	5.72712842533275e-06	0.0668536445341548	1.11748847322423	7.33173776388436e-06
gefast-e	5	f1	gefast-s	5	f1	recall	0.00470959999999998	0.00518442357451625	0.112050113595457	0.908413429633674	0.00504786987522662
gefast-e	5	f1	gefast-s	5	f1	precision	-0.000399799999999995	0.000532519201531759	0.168496875228711	0.750771049851337	0.000414355608108306
gefast-e	5	f1	gefast-s	5	f1	adjrandindex	0.0025514	0.0041352044447645	0.239802445405842	0.616994887212961	0.00292489941860832
gefast-e	6	f1	gefast-s	6	f1	recall	0.00164839999999997	0.00335615282727111	0.333757578966245	0.491157609571757	0.00176792441983676
gefast-e	6	f1	gefast-s	6	f1	precision	-2.78e-05	1.58965405041275e-05	0.0173871663271336	1.74880817576515	2.89707877542773e-05
gefast-e	6	f1	gefast-s	6	f1	adjrandindex	0.000506000000000006	0.00109020617316173	0.357964542030713	0.46413239298815	0.000583015401746012
gefast-e	7	f1	gefast-s	7	f1	recall	3.31999999999999e-05	7.42374568529928e-05	0.373900966300059	0.447213595499958	3.55959719941184e-05
gefast-e	7	f1	gefast-s	7	f1	precision	-2.34000000000067e-05	3.36154726283319e-06	9.94599356989228e-05	6.96108017243366	2.44270270230842e-05
gefast-e	7	f1	gefast-s	7	f1	adjrandindex	-9.00000000003676e-06	1.79443584449412e-05	0.324849199629753	0.501550391319451	1.03857150721037e-05
gefast-e	8	f1	gefast-s	8	f1	recall	-7.00000000000145e-06	1.47817454991421e-05	0.349349893748717	0.473557064042789	7.50893214296175e-06
gefast-e	8	f1	gefast-s	8	f1	precision	-5.81999999999638e-05	2.07773915590944e-05	0.00331485742629154	2.80112158614489	6.08339328750481e-05
gefast-e	8	f1	gefast-s	8	f1	adjrandindex	-1.47999999999815e-05	4.02492235948434e-06	0.00119271550834574	3.67708956300902	1.71102736325614e-05
gefast-e	9	f1	gefast-s	9	f1	recall	9.99999999984347e-07	2.82842712472939e-06	0.473427365261144	0.353553390589839	1.07593045657254e-06
gefast-e	9	f1	gefast-s	9	f1	precision	-2.42000000000075e-05	2.86356421265232e-06	4.61862631206155e-05	8.45100657882324	2.53953995499217e-05
gefast-e	9	f1	gefast-s	9	f1	adjrandindex	-1.8999999999969e-05	4.89897948557126e-06	0.000972905262087345	3.8783587593965	2.2070652339912e-05
gefast-e	10	f1	gefast-s	10	f1	recall	-0.000167400000000018	0.000228875075095574	0.177291076285901	0.731403364608901	0.000180806806631028
gefast-e	10	f1	gefast-s	10	f1	precision	-0.0001892	0.000228148416606404	0.137297878923011	0.829284738479705	0.000199534658178781
gefast-e	10	f1	gefast-s	10	f1	adjrandindex	-0.000561999999999974	0.000744447781916185	0.166672244928289	0.75492198868993	0.000662575830742733
gefast-e	1	f1	gefast-s	1	2f	recall	2.99999999999745e-06	2.000000000002e-06	0.0284602032545024	1.49999999999722	3.36543622952393e-06
gefast-e	1	f1	gefast-s	1	2f	precision	-3.99999999989298e-07	8.94427190975985e-07	0.373900966300059	0.447213595499958	4.03226944581394e-07
gefast-e	1	f1	gefast-s	1	2f	adjrandindex	2.3999999999802e-06	1.34164078650949e-06	0.01613008990092	1.78885438197225	2.72135501706765e-06
gefast-e	2	f1	gefast-s	2	2f	recall	-0.00333960000000002	0.00036129461662194	3.2369225598848e-05	9.24342585346238	0.0036003146232542
gefast-e	2	f1	gefast-s	2	2f	precision	0.000464400000000009	5.53516034094575e-05	4.75314969855244e-05	8.3900008562473	0.000477747893958906
gefast-e	2	f1	gefast-s	2	2f	adjrandindex	-0.0025952	0.000132565832702114	1.62833930689492e-06	19.5766884053119	0.00296759046336812
gefast-e	3	f1	gefast-s	3	2f	recall	-0.00216379999999998	0.000197465693222914	1.64627439228816e-05	10.957852803106	0.00232119239646968
gefast-e	3	f1	gefast-s	3	2f	precision	0.00223859999999998	0.000228347980065507	2.56267032926055e-05	9.80345873590729	0.00230769111823436
gefast-e	3	f1	gefast-s	3	2f	adjrandindex	-9.93999999999939e-05	0.000239937075084316	0.406696725770792	0.414275284322208	0.000113450310418989
gefast-e	4	f1	gefast-s	4	2f	recall	-0.000593999999999983	5.22158979621941e-05	1.41845333319251e-05	11.3758457324637	0.000637548927050217
gefast-e	4	f1	gefast-s	4	2f	precision	0.003325	0.000369243821884676	3.59079008584324e-05	9.0048900020282	0.00344008850494167
gefast-e	4	f1	gefast-s	4	2f	adjrandindex	0.001919	0.000252302397927534	7.00895074046233e-05	7.6059522848894	0.00220078675546117
gefast-e	5	f1	gefast-s	5	2f	recall	0.00453419999999998	0.00519496416734511	0.12272380535647	0.87280679017988	0.00485941488323609
gefast-e	5	f1	gefast-s	5	2f	precision	0.00284199999999999	0.000423028958819589	0.000114412480056119	6.71821619004582	0.00295042578734426
gefast-e	5	f1	gefast-s	5	2f	adjrandindex	0.00465979999999999	0.00426964075772189	0.0711777464572717	1.09137987582971	0.00534841175769093
gefast-e	6	f1	gefast-s	6	2f	recall	0.00154299999999998	0.00335607546101098	0.362021732139167	0.459763201967804	0.0016547884031828
gefast-e	6	f1	gefast-s	6	2f	precision	0.0028624	0.000299287153082113	2.82708014356151e-05	9.56405903334804	0.00298744800093347
gefast-e	6	f1	gefast-s	6	2f	adjrandindex	0.0023968	0.00112855602430714	0.00897811901047649	2.12377582359855	0.00276461486751003
gefast-e	7	f1	gefast-s	7	2f	recall	-4.82000000000093e-05	8.40577182654576e-05	0.269040954371783	0.573415517273403	5.16762344535848e-05
gefast-e	7	f1	gefast-s	7	2f	precision	0.00249159999999997	0.000266297390148702	3.08446492803881e-05	9.35645669906357	0.00260437517468941
gefast-e	7	f1	gefast-s	7	2f	adjrandindex	0.00157799999999997	0.000165219550901238	2.84254659446485e-05	9.55092778906799	0.00182263097821225
gefast-e	8	f1	gefast-s	8	2f	recall	-7.22000000000111e-05	1.78521707363695e-05	0.000828377725414864	4.04432609715753	7.74465632122294e-05
gefast-e	8	f1	gefast-s	8	2f	precision	0.00212400000000004	0.000249993999927982	4.52201502548155e-05	8.49620391134154	0.00222265987088066
gefast-e	8	f1	gefast-s	8	2f	adjrandindex	0.00134640000000001	0.000153239355258355	3.95851371247637e-05	8.78625466499803	0.00155779820080326
gefast-e	9	f1	gefast-s	9	2f	recall	-5.52000000000108e-05	6.30079360078437e-06	4.00432007856063e-05	8.76080117798797	5.93895656406518e-05
gefast-e	9	f1	gefast-s	9	2f	precision	0.00188899999999999	0.000208198222855038	3.48489627311284e-05	9.07308416996067	0.00198430226774549
gefast-e	9	f1	gefast-s	9	2f	adjrandindex	0.00112980000000003	0.000116722748425496	2.6956997881567e-05	9.6793471301884	0.00131326693690661
gefast-e	10	f1	gefast-s	10	2f	recall	-0.000219799999999992	0.000227710781475101	0.0970645170421246	0.965259521644682	0.000237396723514785
gefast-e	10	f1	gefast-s	10	2f	precision	0.00140919999999998	0.000354908016252114	0.000889036084591822	3.97060628520414	0.00148742831750238
gefast-e	10	f1	gefast-s	10	2f	adjrandindex	0.000338800000000039	0.000675100881350326	0.324594852264946	0.501850922372337	0.000399644047851641
gefast-e	1	2f	gefast-s	1	nf	recall	0.0105184	0.000185699488421492	2.33063828507381e-08	56.6420515716545	0.0118696772987908
gefast-e	1	2f	gefast-s	1	nf	precision	-0.000323400000000018	4.45735347487725e-05	8.4457589865032e-05	7.25542638300464	0.000325955918140937
gefast-e	1	2f	gefast-s	1	nf	adjrandindex	0.00985419999999997	0.000185858010319698	3.03560266778134e-08	53.0200446192746	0.0112364175689123
gefast-e	2	2f	gefast-s	2	nf	recall	0.00987700000000002	0.000996078561158694	2.44917030133117e-05	9.91588453476054	0.0106839883500502
gefast-e	2	2f	gefast-s	2	nf	precision	-0.00090079999999999	0.000146040062996405	0.000160146407212794	6.16817044253238	0.000926478271780663
gefast-e	2	2f	gefast-s	2	nf	adjrandindex	0.00771279999999999	0.000307595025967622	6.05842535185057e-07	25.0745277032271	0.00884469243914571
gefast-e	3	2f	gefast-s	3	nf	recall	0.0057606	0.00058413037928191	2.5029311300037e-05	9.86183941859298	0.00619133954057953
gefast-e	3	2f	gefast-s	3	nf	precision	-0.00277560000000001	0.000259411449246144	1.81008531125024e-05	10.6996048480742	0.00286052851964249
gefast-e	3	2f	gefast-s	3	nf	adjrandindex	0.00276819999999998	0.000319720502939647	4.19583192553812e-05	8.6581873059374	0.00316423249073057
gefast-e	4	2f	gefast-s	4	nf	recall	0.00233480000000001	0.000242267827001434	2.74275094410018e-05	9.63726809662678	0.00250827317617344
gefast-e	4	2f	gefast-s	4	nf	precision	-0.00437359999999998	0.000444051010583238	2.5155953613948e-05	9.84931887499925	0.00452262501693293
gefast-e	4	2f	gefast-s	4	nf	adjrandindex	-0.00130859999999999	0.000424005660339555	0.00231205075108557	3.0862795533249	0.00150130047314024
gefast-e	5	2f	gefast-s	5	nf	recall	0.00534459999999997	0.00516273995084005	0.0815979202898511	1.03522549090049	0.00572936526424102
gefast-e	5	2f	gefast-s	5	nf	precision	-0.00498100000000004	0.000905918318613795	0.000251411777847316	5.49828819845678	0.00516749221011705
gefast-e	5	2f	gefast-s	5	nf	adjrandindex	-0.00025980000000001	0.00393968757644558	0.889906143023529	0.0659443153699015	0.000298079589545105
gefast-e	6	2f	gefast-s	6	nf	recall	0.00183960000000003	0.00334919517197789	0.286698596956416	0.549266288029921	0.00197296874095082
gefast-e	6	2f	gefast-s	6	nf	precision	-0.00410840000000001	0.000398177472994155	2.09125717175718e-05	10.3180121394269	0.00428525415299581
gefast-e	6	2f	gefast-s	6	nf	adjrandindex	-0.00220179999999999	0.00112523495324311	0.0119174796971509	1.95674689419667	0.00253852550844585
gefast-e	7	2f	gefast-s	7	nf	recall	0.000154400000000021	0.000117755254659845	0.042731923552291	1.31119414115345	0.000165538985932211
gefast-e	7	2f	gefast-s	7	nf	precision	-0.00344040000000003	0.000319421821421126	1.76302591190116e-05	10.7707106067253	0.00359440591587146
gefast-e	7	2f	gefast-s	7	nf	adjrandindex	-0.00225940000000002	0.000330734485652759	0.000107114836397506	6.83146178585134	0.00260865840441412
gefast-e	8	2f	gefast-s	8	nf	recall	8.31999999999944e-05	4.44713390848724e-05	0.0138803137429829	1.87086788282245	8.92471360465261e-05
gefast-e	8	2f	gefast-s	8	nf	precision	-0.00293400000000004	0.000249398275856139	1.24100106629223e-05	11.7643154906671	0.00306916093700839
gefast-e	8	2f	gefast-s	8	nf	adjrandindex	-0.00186999999999999	0.000259319301248517	8.6522679689198e-05	7.21118710021469	0.00216297595881138
gefast-e	9	2f	gefast-s	9	nf	recall	7.54000000000143e-05	3.55640267686247e-05	0.00903232376686576	2.12011987536051	8.11235678704777e-05
gefast-e	9	2f	gefast-s	9	nf	precision	-0.00245640000000003	0.00022872866020682	1.78358217199939e-05	10.7393625170493	0.00257958444369023
gefast-e	9	2f	gefast-s	9	nf	adjrandindex	-0.00156019999999999	0.000218693164044939	9.02690062187907e-05	7.13419647483534	0.00181311904703521
gefast-e	10	2f	gefast-s	10	nf	recall	-0.000111599999999967	0.000232987767919234	0.344463829001466	0.478995103462487	0.00012053457733078
gefast-e	10	2f	gefast-s	10	nf	precision	-0.0022686	0.000190861992025648	1.1911589549852e-05	11.8860752521913	0.00239392660630037
gefast-e	10	2f	gefast-s	10	nf	adjrandindex	-0.00187279999999999	0.000857525626439236	0.00814017917804787	2.18395805589688	0.00220859005676905
gefast-e	1	2f	gefast-s	1	f1	recall	2.99999999999745e-06	2.000000000002e-06	0.0284602032545024	1.49999999999722	3.36543622952393e-06
gefast-e	1	2f	gefast-s	1	f1	precision	-3.99999999989298e-07	8.94427190975985e-07	0.373900966300059	0.447213595499958	4.03226944581394e-07
gefast-e	1	2f	gefast-s	1	f1	adjrandindex	2.3999999999802e-06	1.34164078650949e-06	0.01613008990092	1.78885438197225	2.72135501706765e-06
gefast-e	2	2f	gefast-s	2	f1	recall	0.00364240000000005	0.000389623279591975	3.09487693177139e-05	9.34851737764354	0.00392675688519265
gefast-e	2	2f	gefast-s	2	f1	precision	-0.000454199999999982	7.46572166638975e-05	0.000169053743586571	6.08380569616953	0.000467254771229803
gefast-e	2	2f	gefast-s	2	f1	adjrandindex	0.002736	0.000130975188490068	1.25654245988045e-06	20.8894526630704	0.00312859413832275
gefast-e	3	2f	gefast-s	3	f1	recall	0.00223759999999999	0.000208909789143566	1.80254405300072e-05	10.71084322651	0.00240036850848678
gefast-e	3	2f	gefast-s	3	f1	precision	-0.00227180000000002	0.000219349492819079	2.06014746444711e-05	10.3569877039735	0.00234192109896902
gefast-e	3	2f	gefast-s	3	f1	adjrandindex	0.000150399999999995	0.000226762651245707	0.212203512384286	0.663248551618978	0.000171660143048592
gefast-e	4	2f	gefast-s	4	f1	recall	0.000631599999999999	6.01938535067737e-05	1.95618572975943e-05	10.4927656762982	0.000677907014684693
gefast-e	4	2f	gefast-s	4	f1	precision	-0.00335359999999998	0.000365869238936549	3.34663944014823e-05	9.16611631452727	0.00346969961894965
gefast-e	4	2f	gefast-s	4	f1	adjrandindex	-0.00192400000000001	0.000262928697558863	8.16592780940018e-05	7.3175732351136	0.0022065434794576
gefast-e	5	2f	gefast-s	5	f1	recall	0.00488279999999999	0.00517617268838666	0.102567554605303	0.943322468926725	0.00523302434040078
gefast-e	5	2f	gefast-s	5	f1	precision	-0.0036516	0.000792504447937068	0.000500600444369413	4.60767130014893	0.00379093269859054
gefast-e	5	2f	gefast-s	5	f1	adjrandindex	0.0004216	0.00398723742709159	0.824708373770197	0.105737370224157	0.000483908770800559
gefast-e	6	2f	gefast-s	6	f1	recall	0.00175319999999999	0.00335750155621704	0.307813975321387	0.522173994753216	0.00188021773290268
gefast-e	6	2f	gefast-s	6	f1	precision	-0.0029258	0.000310055156383474	2.98203952047823e-05	9.43638555838559	0.0030536301492175
gefast-e	6	2f	gefast-s	6	f1	adjrandindex	-0.00139560000000001	0.0010888901689335	0.045656655451625	1.28167196271679	0.00160977993214841
gefast-e	7	2f	gefast-s	7	f1	recall	0.000114800000000015	6.45034882777952e-05	0.0164060629282944	1.77974870918002	0.000123079482971841
gefast-e	7	2f	gefast-s	7	f1	precision	-0.00253320000000004	0.000265070179386483	2.83571793545968e-05	9.55671439866696	0.00264785088414308
gefast-e	7	2f	gefast-s	7	f1	adjrandindex	-0.00159340000000001	0.00018919513735826	4.68200474540489e-05	8.42199235270379	0.00184041561468023
gefast-e	8	2f	gefast-s	8	f1	recall	5.77999999999967e-05	1.35535973084727e-05	0.00067535228656585	4.26455048681904	6.20001705540989e-05
gefast-e	8	2f	gefast-s	8	f1	precision	-0.00223740000000001	0.000218473797055847	2.15443304021436e-05	10.241045059642	0.00234132362954765
gefast-e	8	2f	gefast-s	8	f1	adjrandindex	-0.00137020000000001	0.000152238956906607	3.59802215214704e-05	9.00032441000354	0.00158532971838358
gefast-e	9	2f	gefast-s	9	f1	recall	5.63999999999787e-05	2.40831891576548e-06	7.95968210212373e-07	23.4188253186776	6.06806692690268e-05
gefast-e	9	2f	gefast-s	9	f1	precision	-0.00192240000000001	0.000212063198127387	3.49690405897888e-05	9.06522214592474	0.00201937142757502
gefast-e	9	2f	gefast-s	9	f1	adjrandindex	-0.00115519999999998	0.000123374227454508	3.07541865495082e-05	9.36338183293542	0.00134278178075737
gefast-e	10	2f	gefast-s	10	f1	recall	-0.000114199999999975	0.000231432927648586	0.331775867822215	0.493447501875705	0.000123342557383694
gefast-e	10	2f	gefast-s	10	f1	precision	-0.00178699999999998	0.00018214005600087	2.55471842245108e-05	9.81113127576641	0.00188620037021034
gefast-e	10	2f	gefast-s	10	f1	adjrandindex	-0.00146040000000001	0.000824570372982155	0.0166733278641719	1.77110413841125	0.00172266629674874
gefast-e	1	2f	gefast-s	1	2f	recall	2.99999999999745e-06	2.000000000002e-06	0.0284602032545024	1.49999999999722	3.36543622952393e-06
gefast-e	1	2f	gefast-s	1	2f	precision	-3.99999999989298e-07	8.94427190975985e-07	0.373900966300059	0.447213595499958	4.03226944581394e-07
gefast-e	1	2f	gefast-s	1	2f	adjrandindex	2.3999999999802e-06	1.34164078650949e-06	0.01613008990092	1.78885438197225	2.72135501706765e-06
gefast-e	2	2f	gefast-s	2	2f	recall	0.000150600000000023	7.36871766320089e-05	0.0102606384654574	2.04377487214789	0.000162052109114681
gefast-e	2	2f	gefast-s	2	2f	precision	5.00000000003276e-06	1.67779617355487e-05	0.54164040745622	0.298009977543273	5.14492693229591e-06
gefast-e	2	2f	gefast-s	2	2f	adjrandindex	7.04000000000038e-05	2.50958163844648e-05	0.00329689489255732	2.80524844944212	8.03793356602281e-05
gefast-e	3	2f	gefast-s	3	2f	recall	3.37999999999949e-05	2.55186206524219e-05	0.0414834091305673	1.32452300068919	3.62158856803727e-05
gefast-e	3	2f	gefast-s	3	2f	precision	-1.88000000000077e-05	2.69666460651122e-05	0.194028081923738	0.6971575165341	1.94028103938871e-05
gefast-e	3	2f	gefast-s	3	2f	adjrandindex	2.07999999999764e-05	1.46184814533042e-05	0.0334838097538386	1.4228564072416	2.37384768525615e-05
gefast-e	4	2f	gefast-s	4	2f	recall	1.68000000000168e-05	5.35723809441504e-06	0.00217788735734914	3.13594425036493	1.80257781503286e-05
gefast-e	4	2f	gefast-s	4	2f	precision	-2.02000000000035e-05	3.34664010614297e-06	0.00017438635264953	6.03590447712773	2.09354129038667e-05
gefast-e	4	2f	gefast-s	4	2f	adjrandindex	-1.13999999999947e-05	6.84105255060086e-06	0.0203640488060817	1.66641023668112	1.3088468749036e-05
gefast-e	5	2f	gefast-s	5	2f	recall	0.00470739999999998	0.00518669994312374	0.112284976881258	0.907590578136454	0.0050445694364504
gefast-e	5	2f	gefast-s	5	2f	precision	-0.000409800000000016	0.000526730671216319	0.156897462449048	0.778006716513606	0.000426153690487856
gefast-e	5	2f	gefast-s	5	2f	adjrandindex	0.00252999999999999	0.00411332055643611	0.241022385949638	0.615074844104065	0.00290742973558247
gefast-e	6	2f	gefast-s	6	2f	recall	0.0016478	0.00335741905338014	0.334073530813808	0.490793664359844	0.00176708172747628
gefast-e	6	2f	gefast-s	6	2f	precision	-3.56000000000023e-05	1.49097283677431e-05	0.00592900896818479	2.38770278853786	3.72115114856072e-05
gefast-e	6	2f	gefast-s	6	2f	adjrandindex	0.000495199999999984	0.00108166778633738	0.363847095676701	0.45781154459335	0.000571820914742546
gefast-e	7	2f	gefast-s	7	2f	recall	3.34000000000057e-05	7.41269181876564e-05	0.370682741892656	0.450578559268466	3.58072766604265e-05
gefast-e	7	2f	gefast-s	7	2f	precision	-1.82000000000571e-05	4.38178046002291e-06	0.000747631282463278	4.15356272777799	1.90487573878638e-05
gefast-e	7	2f	gefast-s	7	2f	adjrandindex	-6.4000000000064e-06	1.51756383720858e-05	0.399068679047755	0.421728552241903	7.39893631042607e-06
gefast-e	8	2f	gefast-s	8	2f	recall	-7.40000000001295e-06	1.48593404967799e-05	0.327865029164688	0.498003259405529	7.93746053394112e-06
gefast-e	8	2f	gefast-s	8	2f	precision	-5.52000000000108e-05	2.03150190745511e-05	0.00370765392265156	2.71720148513966	5.78299802770546e-05
gefast-e	8	2f	gefast-s	8	2f	adjrandindex	-9.00000000001455e-06	1.22474487135882e-06	8.03111406466206e-05	7.34846922855803	1.04212609471173e-05
gefast-e	9	2f	gefast-s	9	2f	recall	1.99999999983547e-07	1.4832396974281e-06	0.7780495489189	0.13483997248074	2.15173172965714e-07
gefast-e	9	2f	gefast-s	9	2f	precision	-9.2000000000203e-06	3.11448230049953e-06	0.00272265782747888	2.95394197570001	9.67379541270756e-06
gefast-e	9	2f	gefast-s	9	2f	adjrandindex	-6.3999999999842e-06	2.50998007959257e-06	0.00467704867676145	2.54982103325022	7.44420452391776e-06
gefast-e	10	2f	gefast-s	10	2f	recall	-0.00016659999999995	0.000230074553134397	0.180724218234772	0.72411310912177	0.000179932474560723
gefast-e	10	2f	gefast-s	10	2f	precision	-0.000188600000000005	0.000228223136425738	0.138333508321296	0.826384226217021	0.000199237678190167
gefast-e	10	2f	gefast-s	10	2f	adjrandindex	-0.000559599999999993	0.00074711799603543	0.169276619579174	0.749011538966405	0.000660446790601537
gefast-s	1	nf	gefast-s	1	nf	recall	0	0	NaN	NaN	0
gefast-s	1	nf	gefast-s	1	nf	precision	0	0	NaN	NaN	0
gefast-s	1	nf	gefast-s	1	nf	adjrandindex	0	0	NaN	NaN	0
gefast-s	2	nf	gefast-s	2	nf	recall	0	0	NaN	NaN	0
gefast-s	2	nf	gefast-s	2	nf	precision	0	0	NaN	NaN	0
gefast-s	2	nf	gefast-s	2	nf	adjrandindex	0	0	NaN	NaN	0
gefast-s	3	nf	gefast-s	3	nf	recall	0	0	NaN	NaN	0
gefast-s	3	nf	gefast-s	3	nf	precision	0	0	NaN	NaN	0
gefast-s	3	nf	gefast-s	3	nf	adjrandindex	0	0	NaN	NaN	0
gefast-s	4	nf	gefast-s	4	nf	recall	0	0	NaN	NaN	0
gefast-s	4	nf	gefast-s	4	nf	precision	0	0	NaN	NaN	0
gefast-s	4	nf	gefast-s	4	nf	adjrandindex	0	0	NaN	NaN	0
gefast-s	5	nf	gefast-s	5	nf	recall	0	0	NaN	NaN	0
gefast-s	5	nf	gefast-s	5	nf	precision	0	0	NaN	NaN	0
gefast-s	5	nf	gefast-s	5	nf	adjrandindex	0	0	NaN	NaN	0
gefast-s	6	nf	gefast-s	6	nf	recall	0	0	NaN	NaN	0
gefast-s	6	nf	gefast-s	6	nf	precision	0	0	NaN	NaN	0
gefast-s	6	nf	gefast-s	6	nf	adjrandindex	0	0	NaN	NaN	0
gefast-s	7	nf	gefast-s	7	nf	recall	0	0	NaN	NaN	0
gefast-s	7	nf	gefast-s	7	nf	precision	0	0	NaN	NaN	0
gefast-s	7	nf	gefast-s	7	nf	adjrandindex	0	0	NaN	NaN	0
gefast-s	8	nf	gefast-s	8	nf	recall	0	0	NaN	NaN	0
gefast-s	8	nf	gefast-s	8	nf	precision	0	0	NaN	NaN	0
gefast-s	8	nf	gefast-s	8	nf	adjrandindex	0	0	NaN	NaN	0
gefast-s	9	nf	gefast-s	9	nf	recall	0	0	NaN	NaN	0
gefast-s	9	nf	gefast-s	9	nf	precision	0	0	NaN	NaN	0
gefast-s	9	nf	gefast-s	9	nf	adjrandindex	0	0	NaN	NaN	0
gefast-s	10	nf	gefast-s	10	nf	recall	0	0	NaN	NaN	0
gefast-s	10	nf	gefast-s	10	nf	precision	0	0	NaN	NaN	0
gefast-s	10	nf	gefast-s	10	nf	adjrandindex	0	0	NaN	NaN	0
gefast-s	1	nf	gefast-s	1	f1	recall	-0.0105154	0.000185820612419608	2.33939089720967e-08	56.5889858131285	0.0118663119810661
gefast-s	1	nf	gefast-s	1	f1	precision	0.000323000000000029	4.45421149026417e-05	8.46354168119927e-05	7.25156406933143	0.000325552691207052
gefast-s	1	nf	gefast-s	1	f1	adjrandindex	-0.00985179999999999	0.00018570864277144	3.0288072019161e-08	53.0497657673641	0.011233696299772
gefast-s	2	nf	gefast-s	2	f1	recall	-0.00623459999999998	0.000618918249852084	2.30051425496723e-05	10.0733820686173	0.00675730233785144
gefast-s	2	nf	gefast-s	2	f1	precision	0.000446600000000008	8.77000570124984e-05	0.000339257622511427	5.09235700880288	0.000459223550250489
gefast-s	2	nf	gefast-s	2	f1	adjrandindex	-0.00497679999999998	0.000177772888821674	3.90062430911483e-07	27.9952698805062	0.00571613784428277
gefast-s	3	nf	gefast-s	3	f1	recall	-0.00352300000000001	0.000378397278002896	3.14558758680084e-05	9.3103206730072	0.00379098511702072
gefast-s	3	nf	gefast-s	3	f1	precision	0.000503799999999988	5.19393877514964e-05	2.67322936078693e-05	9.69976778337116	0.000518608289229827
gefast-s	3	nf	gefast-s	3	f1	adjrandindex	-0.00261779999999998	0.000114134569697374	8.65036182331846e-07	22.9360833176226	0.00299257275405286
gefast-s	4	nf	gefast-s	4	f1	recall	-0.00170320000000002	0.0001846989442309	3.26758749371434e-05	9.22149288450061	0.00183036693956674
gefast-s	4	nf	gefast-s	4	f1	precision	0.00102	8.20060973342749e-05	9.94171746661619e-06	12.438099521335	0.00105292952866539
gefast-s	4	nf	gefast-s	4	f1	adjrandindex	-0.000615400000000021	0.000167207356297472	0.00118855547940802	3.68046008038778	0.000705243590379787
gefast-s	5	nf	gefast-s	5	f1	recall	-0.000461799999999979	6.02096337806501e-05	6.78077918646089e-05	7.66986893961793	0.000496344644180089
gefast-s	5	nf	gefast-s	5	f1	precision	0.00132940000000004	0.00012458450947049	1.82968446766704e-05	10.6706684936214	0.00137656625312731
gefast-s	5	nf	gefast-s	5	f1	adjrandindex	0.00068140000000001	0.000176872270296949	0.000998158839901501	3.85249761794776	0.000781988332146514
gefast-s	6	nf	gefast-s	6	f1	recall	-8.6400000000042e-05	6.5320747086985e-05	0.041651278819193	1.32270379401795	9.27510940657571e-05
gefast-s	6	nf	gefast-s	6	f1	precision	0.00118260000000001	8.98849264337955e-05	7.9482113345316e-06	13.1568222495131	0.00123162803292049
gefast-s	6	nf	gefast-s	6	f1	adjrandindex	0.000806199999999979	0.000159571927355681	0.000349876102710112	5.05226710838043	0.000928746525120542
gefast-s	7	nf	gefast-s	7	f1	recall	-3.96000000000063e-05	5.33600974511815e-05	0.172363836176077	0.742127580187346	4.24595031766424e-05
gefast-s	7	nf	gefast-s	7	f1	precision	0.000907199999999997	5.85935149995543e-05	4.1532262212909e-06	15.4829420970375	0.000946557283931498
gefast-s	7	nf	gefast-s	7	f1	adjrandindex	0.000666000000000011	0.00014648378749879	0.00052718935874932	4.54657823484741	0.000768243711821415
gefast-s	8	nf	gefast-s	8	f1	recall	-2.53999999999976e-05	3.7246476343398e-05	0.201977797265552	0.681943702964532	2.72469655301188e-05
gefast-s	8	nf	gefast-s	8	f1	precision	0.000696600000000025	3.3575288531931e-05	1.29125597644175e-06	20.7474017486861	0.000727838615004431
gefast-s	8	nf	gefast-s	8	f1	adjrandindex	0.000499799999999984	0.000114357771926533	0.000614279313561915	4.37049438424763	0.000577646735619808
gefast-s	9	nf	gefast-s	9	f1	recall	-1.90000000000357e-05	3.74633153898555e-05	0.320129284572771	0.507162801858711	2.04428986266091e-05
gefast-s	9	nf	gefast-s	9	f1	precision	0.000534000000000012	2.31084400165529e-05	8.39547213630974e-07	23.108440016613	0.000560213745673044
gefast-s	9	nf	gefast-s	9	f1	adjrandindex	0.000405000000000011	0.00010075465249803	0.000848080946554726	4.01966549393768	0.000470337552551524
gefast-s	10	nf	gefast-s	10	f1	recall	-2.60000000000815e-06	3.04959013639024e-06	0.129279365199413	0.852573586523249	2.80798006335035e-06
gefast-s	10	nf	gefast-s	10	f1	precision	0.000481600000000015	3.87724128731042e-05	9.99569022595645e-06	12.421202713801	0.000507726809240644
gefast-s	10	nf	gefast-s	10	f1	adjrandindex	0.000412399999999979	4.85829188090231e-05	4.53813312446347e-05	8.48858014523793	0.000485924222214866
gefast-s	1	nf	gefast-s	1	2f	recall	-0.0105154	0.000185820612419608	2.33939089720967e-08	56.5889858131285	0.0118663119810661
gefast-s	1	nf	gefast-s	1	2f	precision	0.000323000000000029	4.45421149026417e-05	8.46354168119927e-05	7.25156406933143	0.000325552691207052
gefast-s	1	nf	gefast-s	1	2f	adjrandindex	-0.00985179999999999	0.00018570864277144	3.0288072019161e-08	53.0497657673641	0.011233696299772
gefast-s	2	nf	gefast-s	2	2f	recall	-0.0097264	0.000985252404209173	2.49272434417141e-05	9.87198809000323	0.0105219407952598
gefast-s	2	nf	gefast-s	2	2f	precision	0.000905800000000023	0.000138429404390803	0.000126937719313266	6.54340747896914	0.000931623197602776
gefast-s	2	nf	gefast-s	2	2f	adjrandindex	-0.00764239999999998	0.000307622821000004	6.28678713267633e-07	24.8434104308532	0.00876431466119014
gefast-s	3	nf	gefast-s	3	2f	recall	-0.00572680000000001	0.000578829163052476	2.47099701963013e-05	9.89376549343079	0.00615512399993208
gefast-s	3	nf	gefast-s	3	2f	precision	0.0027568	0.000261430105381878	1.91788705238967e-05	10.5450747379422	0.00284112574867085
gefast-s	3	nf	gefast-s	3	2f	adjrandindex	-0.0027474	0.000327432130372113	4.75147620480573e-05	8.39074649417482	0.00314049407285183
gefast-s	4	nf	gefast-s	4	2f	recall	-0.002318	0.000238518343110139	2.65300628661088e-05	9.71833012830225	0.00249024742617136
gefast-s	4	nf	gefast-s	4	2f	precision	0.00435339999999997	0.000446505655059363	2.61901385506951e-05	9.7499325051576	0.00450168971058747
gefast-s	4	nf	gefast-s	4	2f	adjrandindex	0.0012972	0.000418121633020794	0.00226728632945983	3.10244650731928	0.00148821201170194
gefast-s	5	nf	gefast-s	5	2f	recall	-0.000637199999999982	7.08780643076622e-05	3.61430398117534e-05	8.99008750061333	0.000684800775849598
gefast-s	5	nf	gefast-s	5	2f	precision	0.00457120000000002	0.000473417574663226	2.72196410388942e-05	9.65574631075289	0.0047413411299104
gefast-s	5	nf	gefast-s	5	2f	adjrandindex	0.0027898	0.000390816708957041	9.00600710600893e-05	7.1383846597681	0.00320550863061769
gefast-s	6	nf	gefast-s	6	2f	recall	-0.000191800000000031	6.23353832105126e-05	0.0023385096381863	3.07690416135413	0.000205887192925672
gefast-s	6	nf	gefast-s	6	2f	precision	0.00407280000000001	0.000392870462111898	2.05242569074185e-05	10.3667758021472	0.00424804281085926
gefast-s	6	nf	gefast-s	6	2f	adjrandindex	0.00269699999999997	0.000379377780055734	9.15383629277809e-05	7.10900886078188	0.0031103452944581
gefast-s	7	nf	gefast-s	7	2f	recall	-0.000121000000000016	4.36978260329061e-05	0.00345878680685343	2.76901647026783	0.000129731709464031
gefast-s	7	nf	gefast-s	7	2f	precision	0.00342219999999998	0.000318180294801534	1.77293859757009e-05	10.7555372092875	0.00357535721968385
gefast-s	7	nf	gefast-s	7	2f	adjrandindex	0.00225300000000002	0.000318456433441049	9.33007512851191e-05	7.07475109124175	0.00260125948065562
gefast-s	8	nf	gefast-s	8	2f	recall	-9.06000000000073e-05	3.28679174880658e-05	0.00351703336084101	2.75648738721898	9.71845965632559e-05
gefast-s	8	nf	gefast-s	8	2f	precision	0.00287880000000003	0.000265371814629968	1.7134833730587e-05	10.8481754327007	0.00301133109035126
gefast-s	8	nf	gefast-s	8	2f	adjrandindex	0.00186099999999998	0.000260389131877657	8.96323856998489e-05	7.14699567750918	0.00215255470999441
gefast-s	9	nf	gefast-s	9	2f	recall	-7.52000000000308e-05	3.45788952975784e-05	0.00826219536090611	2.17473691258428	8.0908394697865e-05
gefast-s	9	nf	gefast-s	9	2f	precision	0.0024472	0.000227072015008431	1.75880904934729e-05	10.777197709322	0.00256991066431015
gefast-s	9	nf	gefast-s	9	2f	adjrandindex	0.00155380000000001	0.000216733015482177	8.85417101489722e-05	7.16918922824559	0.0018056748486042
gefast-s	10	nf	gefast-s	10	2f	recall	-5.49999999999828e-05	9.13783344121363e-06	0.000176325941041426	6.01893220683152	5.93978975519997e-05
gefast-s	10	nf	gefast-s	10	2f	precision	0.00207999999999999	0.000204167823125988	2.19962379961406e-05	10.1876973959626	0.00219468918980515
gefast-s	10	nf	gefast-s	10	2f	adjrandindex	0.00131319999999999	0.000148577252633092	3.86652346299694e-05	8.83849968099028	0.00154814383071992
gefast-s	1	f1	gefast-s	1	nf	recall	0.0105154	0.000185820612419608	2.33939089720967e-08	56.5889858131285	0.0118663119810661
gefast-s	1	f1	gefast-s	1	nf	precision	-0.000323000000000029	4.45421149026417e-05	8.46354168119927e-05	7.25156406933143	0.000325552691207052
gefast-s	1	f1	gefast-s	1	nf	adjrandindex	0.00985179999999999	0.00018570864277144	3.0288072019161e-08	53.0497657673641	0.011233696299772
gefast-s	2	f1	gefast-s	2	nf	recall	0.00623459999999998	0.000618918249852084	2.30051425496723e-05	10.0733820686173	0.00675730233785144
gefast-s	2	f1	gefast-s	2	nf	precision	-0.000446600000000008	8.77000570124984e-05	0.000339257622511427	5.09235700880288	0.000459223550250489
gefast-s	2	f1	gefast-s	2	nf	adjrandindex	0.00497679999999998	0.000177772888821674	3.90062430911483e-07	27.9952698805062	0.00571613784428277
gefast-s	3	f1	gefast-s	3	nf	recall	0.00352300000000001	0.000378397278002896	3.14558758680084e-05	9.3103206730072	0.00379098511702072
gefast-s	3	f1	gefast-s	3	nf	precision	-0.000503799999999988	5.19393877514964e-05	2.67322936078693e-05	9.69976778337116	0.000518608289229827
gefast-s	3	f1	gefast-s	3	nf	adjrandindex	0.00261779999999998	0.000114134569697374	8.65036182331846e-07	22.9360833176226	0.00299257275405286
gefast-s	4	f1	gefast-s	4	nf	recall	0.00170320000000002	0.0001846989442309	3.26758749371434e-05	9.22149288450061	0.00183036693956674
gefast-s	4	f1	gefast-s	4	nf	precision	-0.00102	8.20060973342749e-05	9.94171746661619e-06	12.438099521335	0.00105292952866539
gefast-s	4	f1	gefast-s	4	nf	adjrandindex	0.000615400000000021	0.000167207356297472	0.00118855547940802	3.68046008038778	0.000705243590379787
gefast-s	5	f1	gefast-s	5	nf	recall	0.000461799999999979	6.02096337806501e-05	6.78077918646089e-05	7.66986893961793	0.000496344644180089
gefast-s	5	f1	gefast-s	5	nf	precision	-0.00132940000000004	0.00012458450947049	1.82968446766704e-05	10.6706684936214	0.00137656625312731
gefast-s	5	f1	gefast-s	5	nf	adjrandindex	-0.00068140000000001	0.000176872270296949	0.000998158839901501	3.85249761794776	0.000781988332146514
gefast-s	6	f1	gefast-s	6	nf	recall	8.6400000000042e-05	6.5320747086985e-05	0.041651278819193	1.32270379401795	9.27510940657571e-05
gefast-s	6	f1	gefast-s	6	nf	precision	-0.00118260000000001	8.98849264337955e-05	7.9482113345316e-06	13.1568222495131	0.00123162803292049
gefast-s	6	f1	gefast-s	6	nf	adjrandindex	-0.000806199999999979	0.000159571927355681	0.000349876102710112	5.05226710838043	0.000928746525120542
gefast-s	7	f1	gefast-s	7	nf	recall	3.96000000000063e-05	5.33600974511815e-05	0.172363836176077	0.742127580187346	4.24595031766424e-05
gefast-s	7	f1	gefast-s	7	nf	precision	-0.000907199999999997	5.85935149995543e-05	4.1532262212909e-06	15.4829420970375	0.000946557283931498
gefast-s	7	f1	gefast-s	7	nf	adjrandindex	-0.000666000000000011	0.00014648378749879	0.00052718935874932	4.54657823484741	0.000768243711821415
gefast-s	8	f1	gefast-s	8	nf	recall	2.53999999999976e-05	3.7246476343398e-05	0.201977797265552	0.681943702964532	2.72469655301188e-05
gefast-s	8	f1	gefast-s	8	nf	precision	-0.000696600000000025	3.3575288531931e-05	1.29125597644175e-06	20.7474017486861	0.000727838615004431
gefast-s	8	f1	gefast-s	8	nf	adjrandindex	-0.000499799999999984	0.000114357771926533	0.000614279313561915	4.37049438424763	0.000577646735619808
gefast-s	9	f1	gefast-s	9	nf	recall	1.90000000000357e-05	3.74633153898555e-05	0.320129284572771	0.507162801858711	2.04428986266091e-05
gefast-s	9	f1	gefast-s	9	nf	precision	-0.000534000000000012	2.31084400165529e-05	8.39547213630974e-07	23.108440016613	0.000560213745673044
gefast-s	9	f1	gefast-s	9	nf	adjrandindex	-0.000405000000000011	0.00010075465249803	0.000848080946554726	4.01966549393768	0.000470337552551524
gefast-s	10	f1	gefast-s	10	nf	recall	2.60000000000815e-06	3.04959013639024e-06	0.129279365199413	0.852573586523249	2.80798006335035e-06
gefast-s	10	f1	gefast-s	10	nf	precision	-0.000481600000000015	3.87724128731042e-05	9.99569022595645e-06	12.421202713801	0.000507726809240644
gefast-s	10	f1	gefast-s	10	nf	adjrandindex	-0.000412399999999979	4.85829188090231e-05	4.53813312446347e-05	8.48858014523793	0.000485924222214866
gefast-s	1	f1	gefast-s	1	f1	recall	0	0	NaN	NaN	0
gefast-s	1	f1	gefast-s	1	f1	precision	0	0	NaN	NaN	0
gefast-s	1	f1	gefast-s	1	f1	adjrandindex	0	0	NaN	NaN	0
gefast-s	2	f1	gefast-s	2	f1	recall	0	0	NaN	NaN	0
gefast-s	2	f1	gefast-s	2	f1	precision	0	0	NaN	NaN	0
gefast-s	2	f1	gefast-s	2	f1	adjrandindex	0	0	NaN	NaN	0
gefast-s	3	f1	gefast-s	3	f1	recall	0	0	NaN	NaN	0
gefast-s	3	f1	gefast-s	3	f1	precision	0	0	NaN	NaN	0
gefast-s	3	f1	gefast-s	3	f1	adjrandindex	0	0	NaN	NaN	0
gefast-s	4	f1	gefast-s	4	f1	recall	0	0	NaN	NaN	0
gefast-s	4	f1	gefast-s	4	f1	precision	0	0	NaN	NaN	0
gefast-s	4	f1	gefast-s	4	f1	adjrandindex	0	0	NaN	NaN	0
gefast-s	5	f1	gefast-s	5	f1	recall	0	0	NaN	NaN	0
gefast-s	5	f1	gefast-s	5	f1	precision	0	0	NaN	NaN	0
gefast-s	5	f1	gefast-s	5	f1	adjrandindex	0	0	NaN	NaN	0
gefast-s	6	f1	gefast-s	6	f1	recall	0	0	NaN	NaN	0
gefast-s	6	f1	gefast-s	6	f1	precision	0	0	NaN	NaN	0
gefast-s	6	f1	gefast-s	6	f1	adjrandindex	0	0	NaN	NaN	0
gefast-s	7	f1	gefast-s	7	f1	recall	0	0	NaN	NaN	0
gefast-s	7	f1	gefast-s	7	f1	precision	0	0	NaN	NaN	0
gefast-s	7	f1	gefast-s	7	f1	adjrandindex	0	0	NaN	NaN	0
gefast-s	8	f1	gefast-s	8	f1	recall	0	0	NaN	NaN	0
gefast-s	8	f1	gefast-s	8	f1	precision	0	0	NaN	NaN	0
gefast-s	8	f1	gefast-s	8	f1	adjrandindex	0	0	NaN	NaN	0
gefast-s	9	f1	gefast-s	9	f1	recall	0	0	NaN	NaN	0
gefast-s	9	f1	gefast-s	9	f1	precision	0	0	NaN	NaN	0
gefast-s	9	f1	gefast-s	9	f1	adjrandindex	0	0	NaN	NaN	0
gefast-s	10	f1	gefast-s	10	f1	recall	0	0	NaN	NaN	0
gefast-s	10	f1	gefast-s	10	f1	precision	0	0	NaN	NaN	0
gefast-s	10	f1	gefast-s	10	f1	adjrandindex	0	0	NaN	NaN	0
gefast-s	1	f1	gefast-s	1	2f	recall	0	0	NaN	NaN	0
gefast-s	1	f1	gefast-s	1	2f	precision	0	0	NaN	NaN	0
gefast-s	1	f1	gefast-s	1	2f	adjrandindex	0	0	NaN	NaN	0
gefast-s	2	f1	gefast-s	2	2f	recall	-0.00349180000000002	0.000368609820813286	2.93667485906023e-05	9.47288922551183	0.0037647053749854
gefast-s	2	f1	gefast-s	2	2f	precision	0.000459200000000015	6.34011040913328e-05	8.50417724431663e-05	7.24277607750351	0.000472399697878188
gefast-s	2	f1	gefast-s	2	2f	adjrandindex	-0.0026656	0.000129885718999426	1.34866265516535e-06	20.5226565363339	0.00304821499429946
gefast-s	3	f1	gefast-s	3	2f	recall	-0.0022038	0.000201668539936226	1.66433830716697e-05	10.9278323763186	0.00236415267418623
gefast-s	3	f1	gefast-s	3	2f	precision	0.00225300000000002	0.000222058550837345	2.23579587708757e-05	10.1459727243303	0.00232251831495886
gefast-s	3	f1	gefast-s	3	2f	adjrandindex	-0.000129600000000019	0.000231611312331693	0.279041942118315	0.559558161021155	0.000147921666346724
gefast-s	4	f1	gefast-s	4	2f	recall	-0.000614799999999982	5.63178479702294e-05	1.67115435922554e-05	10.9166103137495	0.000659881238550268
gefast-s	4	f1	gefast-s	4	2f	precision	0.00333339999999998	0.000368458681537031	3.52512587408127e-05	9.04687599188773	0.003448764268675
gefast-s	4	f1	gefast-s	4	2f	adjrandindex	0.00191260000000002	0.000257502038826872	7.698626962237e-05	7.42751400615484	0.00219345502654546
gefast-s	5	f1	gefast-s	5	2f	recall	-0.000175400000000003	1.33154046127001e-05	7.91007462740946e-06	13.1727127415045	0.000188456147683438
gefast-s	5	f1	gefast-s	5	2f	precision	0.00324179999999998	0.000352022300429961	3.28510904876247e-05	9.20907566378732	0.00336478036707014
gefast-s	5	f1	gefast-s	5	2f	adjrandindex	0.00210839999999999	0.000225949773179815	3.11763780437699e-05	9.33127734685569	0.00242352181721375
gefast-s	6	f1	gefast-s	6	2f	recall	-0.000105399999999989	3.13049516849929e-06	1.86547873264311e-07	33.6687949754977	0.000113136099400034
gefast-s	6	f1	gefast-s	6	2f	precision	0.0028902	0.000304177086579487	2.90147506872715e-05	9.50170189510555	0.00301641872342095
gefast-s	6	f1	gefast-s	6	2f	adjrandindex	0.00189079999999999	0.000223052011871672	4.56286700130967e-05	8.47694662842953	0.00218160034484699
gefast-s	7	f1	gefast-s	7	2f	recall	-8.14000000000092e-05	1.05023806824751e-05	6.50558316459573e-05	7.75062364058446	8.72722064075696e-05
gefast-s	7	f1	gefast-s	7	2f	precision	0.00251499999999998	0.000263949805834334	2.86941503859535e-05	9.52832676671297	0.00262880215990327
gefast-s	7	f1	gefast-s	7	2f	adjrandindex	0.00158700000000001	0.00017843906522959	3.77205395904603e-05	8.89379238765953	0.00183301668460991
gefast-s	8	f1	gefast-s	8	2f	recall	-6.52000000000097e-05	5.40370243442224e-06	1.12206881518654e-05	12.065801326268	6.99376310794355e-05
gefast-s	8	f1	gefast-s	8	2f	precision	0.0021822	0.000234121122498564	3.13155057480226e-05	9.3208164078121	0.00228349372656612
gefast-s	8	f1	gefast-s	8	2f	adjrandindex	0.0013612	0.000153384158243282	3.80477057116091e-05	8.87444971886214	0.00157490846394128
gefast-s	9	f1	gefast-s	9	2f	recall	-5.61999999999951e-05	3.7013511046553e-06	4.48951639644255e-06	15.183644677564	6.04654960962584e-05
gefast-s	9	f1	gefast-s	9	2f	precision	0.00191319999999999	0.000210472563532635	3.45920289920675e-05	9.0900208934042	0.00200969764197717
gefast-s	9	f1	gefast-s	9	2f	adjrandindex	0.00114879999999999	0.000121361855621953	2.94528538666923e-05	9.46590668140861	0.00133533757957044
gefast-s	10	f1	gefast-s	10	2f	recall	-5.23999999999747e-05	6.1886993786717e-06	4.5840500156485e-05	8.46704562521851	5.6589917491009e-05
gefast-s	10	f1	gefast-s	10	2f	precision	0.00159839999999998	0.000166170996265882	2.76348840474817e-05	9.61900714275348	0.00168696285051126
gefast-s	10	f1	gefast-s	10	2f	adjrandindex	0.000900800000000013	0.000105908923136778	4.50262317991881e-05	8.50542119889805	0.00106221980827689
gefast-s	1	2f	gefast-s	1	nf	recall	0.0105154	0.000185820612419608	2.33939089720967e-08	56.5889858131285	0.0118663119810661
gefast-s	1	2f	gefast-s	1	nf	precision	-0.000323000000000029	4.45421149026417e-05	8.46354168119927e-05	7.25156406933143	0.000325552691207052
gefast-s	1	2f	gefast-s	1	nf	adjrandindex	0.00985179999999999	0.00018570864277144	3.0288072019161e-08	53.0497657673641	0.011233696299772
gefast-s	2	2f	gefast-s	2	nf	recall	0.0097264	0.000985252404209173	2.49272434417141e-05	9.87198809000323	0.0105219407952598
gefast-s	2	2f	gefast-s	2	nf	precision	-0.000905800000000023	0.000138429404390803	0.000126937719313266	6.54340747896914	0.000931623197602776
gefast-s	2	2f	gefast-s	2	nf	adjrandindex	0.00764239999999998	0.000307622821000004	6.28678713267633e-07	24.8434104308532	0.00876431466119014
gefast-s	3	2f	gefast-s	3	nf	recall	0.00572680000000001	0.000578829163052476	2.47099701963013e-05	9.89376549343079	0.00615512399993208
gefast-s	3	2f	gefast-s	3	nf	precision	-0.0027568	0.000261430105381878	1.91788705238967e-05	10.5450747379422	0.00284112574867085
gefast-s	3	2f	gefast-s	3	nf	adjrandindex	0.0027474	0.000327432130372113	4.75147620480573e-05	8.39074649417482	0.00314049407285183
gefast-s	4	2f	gefast-s	4	nf	recall	0.002318	0.000238518343110139	2.65300628661088e-05	9.71833012830225	0.00249024742617136
gefast-s	4	2f	gefast-s	4	nf	precision	-0.00435339999999997	0.000446505655059363	2.61901385506951e-05	9.7499325051576	0.00450168971058747
gefast-s	4	2f	gefast-s	4	nf	adjrandindex	-0.0012972	0.000418121633020794	0.00226728632945983	3.10244650731928	0.00148821201170194
gefast-s	5	2f	gefast-s	5	nf	recall	0.000637199999999982	7.08780643076622e-05	3.61430398117534e-05	8.99008750061333	0.000684800775849598
gefast-s	5	2f	gefast-s	5	nf	precision	-0.00457120000000002	0.000473417574663226	2.72196410388942e-05	9.65574631075289	0.0047413411299104
gefast-s	5	2f	gefast-s	5	nf	adjrandindex	-0.0027898	0.000390816708957041	9.00600710600893e-05	7.1383846597681	0.00320550863061769
gefast-s	6	2f	gefast-s	6	nf	recall	0.000191800000000031	6.23353832105126e-05	0.0023385096381863	3.07690416135413	0.000205887192925672
gefast-s	6	2f	gefast-s	6	nf	precision	-0.00407280000000001	0.000392870462111898	2.05242569074185e-05	10.3667758021472	0.00424804281085926
gefast-s	6	2f	gefast-s	6	nf	adjrandindex	-0.00269699999999997	0.000379377780055734	9.15383629277809e-05	7.10900886078188	0.0031103452944581
gefast-s	7	2f	gefast-s	7	nf	recall	0.000121000000000016	4.36978260329061e-05	0.00345878680685343	2.76901647026783	0.000129731709464031
gefast-s	7	2f	gefast-s	7	nf	precision	-0.00342219999999998	0.000318180294801534	1.77293859757009e-05	10.7555372092875	0.00357535721968385
gefast-s	7	2f	gefast-s	7	nf	adjrandindex	-0.00225300000000002	0.000318456433441049	9.33007512851191e-05	7.07475109124175	0.00260125948065562
gefast-s	8	2f	gefast-s	8	nf	recall	9.06000000000073e-05	3.28679174880658e-05	0.00351703336084101	2.75648738721898	9.71845965632559e-05
gefast-s	8	2f	gefast-s	8	nf	precision	-0.00287880000000003	0.000265371814629968	1.7134833730587e-05	10.8481754327007	0.00301133109035126
gefast-s	8	2f	gefast-s	8	nf	adjrandindex	-0.00186099999999998	0.000260389131877657	8.96323856998489e-05	7.14699567750918	0.00215255470999441
gefast-s	9	2f	gefast-s	9	nf	recall	7.52000000000308e-05	3.45788952975784e-05	0.00826219536090611	2.17473691258428	8.0908394697865e-05
gefast-s	9	2f	gefast-s	9	nf	precision	-0.0024472	0.000227072015008431	1.75880904934729e-05	10.777197709322	0.00256991066431015
gefast-s	9	2f	gefast-s	9	nf	adjrandindex	-0.00155380000000001	0.000216733015482177	8.85417101489722e-05	7.16918922824559	0.0018056748486042
gefast-s	10	2f	gefast-s	10	nf	recall	5.49999999999828e-05	9.13783344121363e-06	0.000176325941041426	6.01893220683152	5.93978975519997e-05
gefast-s	10	2f	gefast-s	10	nf	precision	-0.00207999999999999	0.000204167823125988	2.19962379961406e-05	10.1876973959626	0.00219468918980515
gefast-s	10	2f	gefast-s	10	nf	adjrandindex	-0.00131319999999999	0.000148577252633092	3.86652346299694e-05	8.83849968099028	0.00154814383071992
gefast-s	1	2f	gefast-s	1	f1	recall	0	0	NaN	NaN	0
gefast-s	1	2f	gefast-s	1	f1	precision	0	0	NaN	NaN	0
gefast-s	1	2f	gefast-s	1	f1	adjrandindex	0	0	NaN	NaN	0
gefast-s	2	2f	gefast-s	2	f1	recall	0.00349180000000002	0.000368609820813286	2.93667485906023e-05	9.47288922551183	0.0037647053749854
gefast-s	2	2f	gefast-s	2	f1	precision	-0.000459200000000015	6.34011040913328e-05	8.50417724431663e-05	7.24277607750351	0.000472399697878188
gefast-s	2	2f	gefast-s	2	f1	adjrandindex	0.0026656	0.000129885718999426	1.34866265516535e-06	20.5226565363339	0.00304821499429946
gefast-s	3	2f	gefast-s	3	f1	recall	0.0022038	0.000201668539936226	1.66433830716697e-05	10.9278323763186	0.00236415267418623
gefast-s	3	2f	gefast-s	3	f1	precision	-0.00225300000000002	0.000222058550837345	2.23579587708757e-05	10.1459727243303	0.00232251831495886
gefast-s	3	2f	gefast-s	3	f1	adjrandindex	0.000129600000000019	0.000231611312331693	0.279041942118315	0.559558161021155	0.000147921666346724
gefast-s	4	2f	gefast-s	4	f1	recall	0.000614799999999982	5.63178479702294e-05	1.67115435922554e-05	10.9166103137495	0.000659881238550268
gefast-s	4	2f	gefast-s	4	f1	precision	-0.00333339999999998	0.000368458681537031	3.52512587408127e-05	9.04687599188773	0.003448764268675
gefast-s	4	2f	gefast-s	4	f1	adjrandindex	-0.00191260000000002	0.000257502038826872	7.698626962237e-05	7.42751400615484	0.00219345502654546
gefast-s	5	2f	gefast-s	5	f1	recall	0.000175400000000003	1.33154046127001e-05	7.91007462740946e-06	13.1727127415045	0.000188456147683438
gefast-s	5	2f	gefast-s	5	f1	precision	-0.00324179999999998	0.000352022300429961	3.28510904876247e-05	9.20907566378732	0.00336478036707014
gefast-s	5	2f	gefast-s	5	f1	adjrandindex	-0.00210839999999999	0.000225949773179815	3.11763780437699e-05	9.33127734685569	0.00242352181721375
gefast-s	6	2f	gefast-s	6	f1	recall	0.000105399999999989	3.13049516849929e-06	1.86547873264311e-07	33.6687949754977	0.000113136099400034
gefast-s	6	2f	gefast-s	6	f1	precision	-0.0028902	0.000304177086579487	2.90147506872715e-05	9.50170189510555	0.00301641872342095
gefast-s	6	2f	gefast-s	6	f1	adjrandindex	-0.00189079999999999	0.000223052011871672	4.56286700130967e-05	8.47694662842953	0.00218160034484699
gefast-s	7	2f	gefast-s	7	f1	recall	8.14000000000092e-05	1.05023806824751e-05	6.50558316459573e-05	7.75062364058446	8.72722064075696e-05
gefast-s	7	2f	gefast-s	7	f1	precision	-0.00251499999999998	0.000263949805834334	2.86941503859535e-05	9.52832676671297	0.00262880215990327
gefast-s	7	2f	gefast-s	7	f1	adjrandindex	-0.00158700000000001	0.00017843906522959	3.77205395904603e-05	8.89379238765953	0.00183301668460991
gefast-s	8	2f	gefast-s	8	f1	recall	6.52000000000097e-05	5.40370243442224e-06	1.12206881518654e-05	12.065801326268	6.99376310794355e-05
gefast-s	8	2f	gefast-s	8	f1	precision	-0.0021822	0.000234121122498564	3.13155057480226e-05	9.3208164078121	0.00228349372656612
gefast-s	8	2f	gefast-s	8	f1	adjrandindex	-0.0013612	0.000153384158243282	3.80477057116091e-05	8.87444971886214	0.00157490846394128
gefast-s	9	2f	gefast-s	9	f1	recall	5.61999999999951e-05	3.7013511046553e-06	4.48951639644255e-06	15.183644677564	6.04654960962584e-05
gefast-s	9	2f	gefast-s	9	f1	precision	-0.00191319999999999	0.000210472563532635	3.45920289920675e-05	9.0900208934042	0.00200969764197717
gefast-s	9	2f	gefast-s	9	f1	adjrandindex	-0.00114879999999999	0.000121361855621953	2.94528538666923e-05	9.46590668140861	0.00133533757957044
gefast-s	10	2f	gefast-s	10	f1	recall	5.23999999999747e-05	6.1886993786717e-06	4.5840500156485e-05	8.46704562521851	5.6589917491009e-05
gefast-s	10	2f	gefast-s	10	f1	precision	-0.00159839999999998	0.000166170996265882	2.76348840474817e-05	9.61900714275348	0.00168696285051126
gefast-s	10	2f	gefast-s	10	f1	adjrandindex	-0.000900800000000013	0.000105908923136778	4.50262317991881e-05	8.50542119889805	0.00106221980827689
gefast-s	1	2f	gefast-s	1	2f	recall	0	0	NaN	NaN	0
gefast-s	1	2f	gefast-s	1	2f	precision	0	0	NaN	NaN	0
gefast-s	1	2f	gefast-s	1	2f	adjrandindex	0	0	NaN	NaN	0
gefast-s	2	2f	gefast-s	2	2f	recall	0	0	NaN	NaN	0
gefast-s	2	2f	gefast-s	2	2f	precision	0	0	NaN	NaN	0
gefast-s	2	2f	gefast-s	2	2f	adjrandindex	0	0	NaN	NaN	0
gefast-s	3	2f	gefast-s	3	2f	recall	0	0	NaN	NaN	0
gefast-s	3	2f	gefast-s	3	2f	precision	0	0	NaN	NaN	0
gefast-s	3	2f	gefast-s	3	2f	adjrandindex	0	0	NaN	NaN	0
gefast-s	4	2f	gefast-s	4	2f	recall	0	0	NaN	NaN	0
gefast-s	4	2f	gefast-s	4	2f	precision	0	0	NaN	NaN	0
gefast-s	4	2f	gefast-s	4	2f	adjrandindex	0	0	NaN	NaN	0
gefast-s	5	2f	gefast-s	5	2f	recall	0	0	NaN	NaN	0
gefast-s	5	2f	gefast-s	5	2f	precision	0	0	NaN	NaN	0
gefast-s	5	2f	gefast-s	5	2f	adjrandindex	0	0	NaN	NaN	0
gefast-s	6	2f	gefast-s	6	2f	recall	0	0	NaN	NaN	0
gefast-s	6	2f	gefast-s	6	2f	precision	0	0	NaN	NaN	0
gefast-s	6	2f	gefast-s	6	2f	adjrandindex	0	0	NaN	NaN	0
gefast-s	7	2f	gefast-s	7	2f	recall	0	0	NaN	NaN	0
gefast-s	7	2f	gefast-s	7	2f	precision	0	0	NaN	NaN	0
gefast-s	7	2f	gefast-s	7	2f	adjrandindex	0	0	NaN	NaN	0
gefast-s	8	2f	gefast-s	8	2f	recall	0	0	NaN	NaN	0
gefast-s	8	2f	gefast-s	8	2f	precision	0	0	NaN	NaN	0
gefast-s	8	2f	gefast-s	8	2f	adjrandindex	0	0	NaN	NaN	0
gefast-s	9	2f	gefast-s	9	2f	recall	0	0	NaN	NaN	0
gefast-s	9	2f	gefast-s	9	2f	precision	0	0	NaN	NaN	0
gefast-s	9	2f	gefast-s	9	2f	adjrandindex	0	0	NaN	NaN	0
gefast-s	10	2f	gefast-s	10	2f	recall	0	0	NaN	NaN	0
gefast-s	10	2f	gefast-s	10	2f	precision	0	0	NaN	NaN	0
gefast-s	10	2f	gefast-s	10	2f	adjrandindex	0	0	NaN	NaN	0
usearch	1	fast-abund	gefast-s	1	nf	recall	0.0112216	0.0136106089613948	0.13901996151947	0.82447449866711	0.0126581935791275
usearch	1	fast-abund	gefast-s	1	nf	precision	-0.0152184	0.0186830054006308	0.14264358581473	0.814558454256305	0.0154546835661055
usearch	1	fast-abund	gefast-s	1	nf	adjrandindex	-0.0201406	0.0210113334964728	0.0987098462710205	0.958558865546588	0.0233652281237968
usearch	2	fast-abund	gefast-s	2	nf	recall	-0.0028052	0.00249700354425059	0.0659124795047451	1.12342651914093	0.00305535272703192
usearch	2	fast-abund	gefast-s	2	nf	precision	0.000233799999999995	0.00102969058459327	0.638366699800721	0.227058500386644	0.000240324497690444
usearch	2	fast-abund	gefast-s	2	nf	adjrandindex	-0.000733800000000029	0.000889577821216342	0.138871855763844	0.8248856732924	0.000845584104678229
usearch	3	fast-abund	gefast-s	3	nf	recall	0.0049744	0.00512497383407954	0.0957703084250457	0.970619589688778	0.00534861246171652
usearch	3	fast-abund	gefast-s	3	nf	precision	0.000511199999999956	0.000684003435663893	0.170009875223682	0.747364667114261	0.000525951033053385
usearch	3	fast-abund	gefast-s	3	nf	adjrandindex	0.00570539999999999	0.00272583689900917	0.00944579130325428	2.09308194561233	0.00651071339521025
usearch	4	fast-abund	gefast-s	4	nf	recall	0.00737020000000002	0.00497120148455076	0.0295120246062479	1.48257921609187	0.00789644008784205
usearch	4	fast-abund	gefast-s	4	nf	precision	-0.00116160000000003	0.00115113044438936	0.0870258932163556	1.00909502103928	0.0011991885655884
usearch	4	fast-abund	gefast-s	4	nf	adjrandindex	0.00667760000000002	0.00363759814987861	0.0147950141060526	1.83571679027351	0.00762598765196646
usearch	5	fast-abund	gefast-s	5	nf	recall	0.00914159999999999	0.00533531295239557	0.0185972325958529	1.71341401742805	0.00977981299220811
usearch	5	fast-abund	gefast-s	5	nf	precision	-0.000246400000000024	0.00184747308505428	0.780379331814537	0.133371361127453	0.000254999131719702
usearch	5	fast-abund	gefast-s	5	nf	adjrandindex	0.00653979999999996	0.00453293907967004	0.032095937953501	1.44272841197681	0.00747423567031482
usearch	6	fast-abund	gefast-s	6	nf	recall	0.00750460000000002	0.00481900604896906	0.0253011123684217	1.55729208964274	0.00802429764941308
usearch	6	fast-abund	gefast-s	6	nf	precision	-0.0042786	0.00870892233861342	0.333643357129545	0.491289258721443	0.00446317691281805
usearch	6	fast-abund	gefast-s	6	nf	adjrandindex	0.00407160000000002	0.00680594349080269	0.251982646986066	0.598241816950469	0.00467736239771
usearch	7	fast-abund	gefast-s	7	nf	recall	0.00653060000000003	0.00121212346730851	0.000272205320226541	5.38773497596004	0.00697789045376593
usearch	7	fast-abund	gefast-s	7	nf	precision	-0.00417540000000003	0.00822874800926605	0.319917679634395	0.507416194456105	0.00436398297843879
usearch	7	fast-abund	gefast-s	7	nf	adjrandindex	0.00441719999999999	0.0051480583427152	0.127474115161499	0.85803223389078	0.00508042978696974
usearch	8	fast-abund	gefast-s	8	nf	recall	0.00491319999999997	0.00228503625791803	0.00859839888550481	2.15016281819376	0.00525668324813635
usearch	8	fast-abund	gefast-s	8	nf	precision	-0.0250564	0.0101151948473571	0.00519398081120726	2.47710502645894	0.0265175038554328
usearch	8	fast-abund	gefast-s	8	nf	adjrandindex	-0.0111194	0.00659433945137799	0.0195965661994456	1.68620376339231	0.0129306640614779
usearch	9	fast-abund	gefast-s	9	nf	recall	0.00716940000000004	0.00371898424304273	0.0125395308534986	1.92778445173898	0.00768429955499148
usearch	9	fast-abund	gefast-s	9	nf	precision	-0.026387	0.0116065926739935	0.00706300444064566	2.27344930085506	0.0280628845990843
usearch	9	fast-abund	gefast-s	9	nf	adjrandindex	-0.00907579999999999	0.00708316734942781	0.0456929628527995	1.2813194369512	0.0105933096103021
usearch	10	fast-abund	gefast-s	10	nf	recall	0.00555719999999997	0.00182040275763359	0.00240847221911937	3.05273103806104	0.00598378524701685
usearch	10	fast-abund	gefast-s	10	nf	precision	-0.0712608	0.0123329356886347	0.000206978958340645	5.77808899673982	0.0780382674516401
usearch	10	fast-abund	gefast-s	10	nf	adjrandindex	-0.0724322	0.0212276262026633	0.00158461099381045	3.41216673538901	0.0891273475815451
usearch	1	fast-abund	gefast-s	1	f1	recall	0.00070619999999999	0.0134974926264102	0.912504613714315	0.0523208287306773	0.000791911335534571
usearch	1	fast-abund	gefast-s	1	f1	precision	-0.0148954	0.0187098389838074	0.149650592506281	0.796126573451078	0.0151291499047737
usearch	1	fast-abund	gefast-s	1	f1	adjrandindex	-0.0299924	0.0210554793414921	0.0333702007451533	1.42444631696875	0.0345966542094841
usearch	2	fast-abund	gefast-s	2	f1	recall	-0.00903979999999998	0.00304023365878348	0.00265698678156943	2.97338988201886	0.00981260441726763
usearch	2	fast-abund	gefast-s	2	f1	precision	0.000680400000000003	0.00106245814035189	0.22541410581297	0.640401700696325	0.000699548028639936
usearch	2	fast-abund	gefast-s	2	f1	adjrandindex	-0.00571060000000001	0.000921450921102185	0.000157197251000862	6.19740006680912	0.00656171401999034
usearch	3	fast-abund	gefast-s	3	f1	recall	0.00145139999999999	0.00538561354907687	0.57926396974092	0.269495756940966	0.00155763524054753
usearch	3	fast-abund	gefast-s	3	f1	precision	0.00101499999999994	0.000707133650733725	0.0326016447600214	1.43537222270044	0.00104455925105405
usearch	3	fast-abund	gefast-s	3	f1	adjrandindex	0.00308760000000001	0.00280254835819118	0.0694296110942444	1.10171158723299	0.00351815777791351
usearch	4	fast-abund	gefast-s	4	f1	recall	0.005667	0.00511033927445137	0.0682375158868027	1.10892833051841	0.00606609506717395
usearch	4	fast-abund	gefast-s	4	f1	precision	-0.000141600000000031	0.00111796390818312	0.791063134423569	0.126658829469866	0.000146259083091924
usearch	4	fast-abund	gefast-s	4	f1	adjrandindex	0.0060622	0.00379803050277378	0.023394905652438	1.59614305245117	0.00692075336684913
usearch	5	fast-abund	gefast-s	5	f1	recall	0.00867980000000002	0.00537400853181309	0.0225251046462591	1.61514443987524	0.00928347961389676
usearch	5	fast-abund	gefast-s	5	f1	precision	0.00108300000000001	0.00173989640496208	0.236369122183976	0.6224508521952	0.00112156721983164
usearch	5	fast-abund	gefast-s	5	f1	adjrandindex	0.00722119999999997	0.00468880834541145	0.0262036572750491	1.54009280568415	0.00825621193855652
usearch	6	fast-abund	gefast-s	6	f1	recall	0.00741819999999997	0.00479329857196483	0.0258040852369124	1.54761901196553	0.00793154803113554
usearch	6	fast-abund	gefast-s	6	f1	precision	-0.00309599999999999	0.00874807198758674	0.47301551017606	0.353906552711629	0.00323155332083854
usearch	6	fast-abund	gefast-s	6	f1	adjrandindex	0.0048778	0.00672379604092803	0.180087946571809	0.725453296070943	0.00560610283448504
usearch	7	fast-abund	gefast-s	7	f1	recall	0.00649100000000002	0.0011618250728918	0.000236156699300406	5.58689956986709	0.00693543146429281
usearch	7	fast-abund	gefast-s	7	f1	precision	-0.00326820000000003	0.00827281177714084	0.426934646218357	0.395053107461071	0.00341742922365217
usearch	7	fast-abund	gefast-s	7	f1	adjrandindex	0.0050832	0.00510824551093624	0.0900995505726547	0.995097042441946	0.00584866779194151
usearch	8	fast-abund	gefast-s	8	f1	recall	0.00488779999999998	0.0022533621990262	0.00833768876539008	2.16911422500664	0.00522943646985753
usearch	8	fast-abund	gefast-s	8	f1	precision	-0.0243598	0.0101233230561906	0.0057660885082632	2.40630471484395	0.0257897896791505
usearch	8	fast-abund	gefast-s	8	f1	adjrandindex	-0.0106196	0.0065577341589912	0.0223355849450938	1.61940080865273	0.0123530403931718
usearch	9	fast-abund	gefast-s	9	f1	recall	0.0071504	0.00368217236152793	0.0122316393410875	1.9418971460187	0.00766385695734247
usearch	9	fast-abund	gefast-s	9	f1	precision	-0.025853	0.0116153871437847	0.00761386826569221	2.22575448239224	0.0275027789476775
usearch	9	fast-abund	gefast-s	9	f1	adjrandindex	-0.00867079999999998	0.00705964111694076	0.0515656476505881	1.22822107475024	0.0101229846670195
usearch	10	fast-abund	gefast-s	10	f1	recall	0.00555459999999997	0.00181947363267509	0.00240808938484517	3.05286094848943	0.00598097729207712
usearch	10	fast-abund	gefast-s	10	f1	precision	-0.0707792	0.0123606658275354	0.000214436711256806	5.72616402607762	0.0775313086311133
usearch	10	fast-abund	gefast-s	10	f1	adjrandindex	-0.0720198	0.0211819031770046	0.00160606506184075	3.40006275159381	0.08864238311561
usearch	1	fast-abund	gefast-s	1	2f	recall	0.00070619999999999	0.0134974926264102	0.912504613714315	0.0523208287306773	0.000791911335534571
usearch	1	fast-abund	gefast-s	1	2f	precision	-0.0148954	0.0187098389838074	0.149650592506281	0.796126573451078	0.0151291499047737
usearch	1	fast-abund	gefast-s	1	2f	adjrandindex	-0.0299924	0.0210554793414921	0.0333702007451533	1.42444631696875	0.0345966542094841
usearch	2	fast-abund	gefast-s	2	2f	recall	-0.0125316	0.00338102304044204	0.00115707106358018	3.7064521152632	0.0135771844016444
usearch	2	fast-abund	gefast-s	2	2f	precision	0.00113960000000002	0.00110768420589986	0.082893798813432	1.02881308041603	0.00117194762969583
usearch	2	fast-abund	gefast-s	2	2f	adjrandindex	-0.00837620000000001	0.000968320040069441	4.21113785610397e-05	8.65023923226801	0.0096098809612451
usearch	3	fast-abund	gefast-s	3	2f	recall	-0.000752400000000009	0.00552390331197064	0.775881814080633	0.136208032166224	0.000806518176136976
usearch	3	fast-abund	gefast-s	3	2f	precision	0.00326799999999996	0.000722400166112958	0.000537546347523206	4.523808483578	0.00336707552387487
usearch	3	fast-abund	gefast-s	3	2f	adjrandindex	0.00295799999999999	0.00291857233934678	0.0860811369783064	1.01350922850932	0.00337023655004447
usearch	4	fast-abund	gefast-s	4	2f	recall	0.00505220000000002	0.00516104773277674	0.0938062859750037	0.978909760495828	0.00540621923876557
usearch	4	fast-abund	gefast-s	4	2f	precision	0.00319179999999994	0.000924037715680466	0.00151282649217825	3.45418801184916	0.00330250560203984
usearch	4	fast-abund	gefast-s	4	2f	adjrandindex	0.00797480000000001	0.00404090945209121	0.0115743642693969	1.97351613406556	0.00911417380428185
usearch	5	fast-abund	gefast-s	5	2f	recall	0.00850440000000001	0.0053867099699167	0.0242251738837702	1.57877443699304	0.00909502744421645
usearch	5	fast-abund	gefast-s	5	2f	precision	0.00432479999999999	0.00146280525019564	0.00271386869618505	2.95651112779476	0.00448634335423045
usearch	5	fast-abund	gefast-s	5	2f	adjrandindex	0.00932959999999996	0.00487779302553932	0.0128797663239773	1.9126682807474	0.0106796803330463
usearch	6	fast-abund	gefast-s	6	2f	recall	0.00731279999999999	0.00479465887212014	0.0270163496672672	1.52519714020163	0.00781841368568795
usearch	6	fast-abund	gefast-s	6	2f	precision	-0.000205799999999989	0.00893053188225649	0.961374495088734	0.023044540091602	0.000215135121686707
usearch	6	fast-abund	gefast-s	6	2f	adjrandindex	0.00676859999999999	0.0066412809231352	0.0848862060921831	1.01917086151578	0.00778767936796525
usearch	7	fast-abund	gefast-s	7	2f	recall	0.00640960000000002	0.00116994649450304	0.000254977002937841	5.47854113851815	0.00684816029413243
usearch	7	fast-abund	gefast-s	7	2f	precision	-0.000753200000000054	0.00841680466091498	0.851163528477282	0.0894876417291327	0.000788628834959055
usearch	7	fast-abund	gefast-s	7	2f	adjrandindex	0.0066702	0.0050452921322754	0.0417104886044472	1.32206417886684	0.00768166388833707
usearch	8	fast-abund	gefast-s	8	2f	recall	0.00482259999999997	0.00225646500083648	0.00878191808829026	2.13723678329255	0.00515949931052969
usearch	8	fast-abund	gefast-s	8	2f	precision	-0.0221776	0.0102647946301911	0.00845429919662459	2.16054980143203	0.0235066420339579
usearch	8	fast-abund	gefast-s	8	2f	adjrandindex	-0.0092584	0.00651807239910694	0.0336587959616922	1.42041993907102	0.0107781843513764
usearch	9	fast-abund	gefast-s	9	2f	recall	0.00709420000000001	0.00368475978864294	0.0125951094927459	1.92528153988912	0.00760339234209714
usearch	9	fast-abund	gefast-s	9	2f	precision	-0.0239398	0.0117490753125512	0.0103687649129812	2.03759013906617	0.0254934335756863
usearch	9	fast-abund	gefast-s	9	2f	adjrandindex	-0.00752199999999998	0.00700375774138428	0.0742334098540932	1.07399488642411	0.00878767678452806
usearch	10	fast-abund	gefast-s	10	2f	recall	0.00550219999999999	0.00181748361753274	0.00248465992764353	3.02737254241076	0.00592438787588265
usearch	10	fast-abund	gefast-s	10	2f	precision	-0.0691808	0.0124671228316721	0.000242526168750065	5.54905898771202	0.075846825828407
usearch	10	fast-abund	gefast-s	10	2f	adjrandindex	-0.071119	0.0210805684102682	0.00165409390340904	3.37367563416166	0.0875822249424433
usearch	1	fast-length	gefast-s	1	nf	recall	-0.0633722	0.0111480082615685	0.000220645543187443	5.68462083208788	0.074624719695991
usearch	1	fast-length	gefast-s	1	nf	precision	0.00222979999999999	0.00476674109848645	0.354605628236896	0.467782905328759	0.0022445346969249
usearch	1	fast-length	gefast-s	1	nf	adjrandindex	-0.0647752	0.00454905195617724	5.79974950875132e-06	14.239274605787	0.0771433641429461
usearch	2	fast-length	gefast-s	2	nf	recall	-0.0964646	0.0162535391622871	0.000186323717618404	5.93499046803452	0.110713836056076
usearch	2	fast-length	gefast-s	2	nf	precision	0.0178166	0.0177393742223338	0.088053709471764	1.00435335410924	0.0181497809742791
usearch	2	fast-length	gefast-s	2	nf	adjrandindex	-0.063676	0.0287961890707781	0.00779149860790885	2.21126482547711	0.0761372824217769
usearch	3	fast-length	gefast-s	3	nf	recall	-0.070659	0.0123561972507726	0.000215564586229722	5.71850696180671	0.0791946908992849
usearch	3	fast-length	gefast-s	3	nf	precision	0.023043	0.0198277983144877	0.0601328556882378	1.16215626336904	0.0234362723684793
usearch	3	fast-length	gefast-s	3	nf	adjrandindex	-0.0319194	0.0251365799841585	0.0468939606819678	1.26983861846425	0.0372239159759258
usearch	4	fast-length	gefast-s	4	nf	recall	-0.0430742	0.00745904670182459	0.000207447388100942	5.77475939243864	0.0474314889932126
usearch	4	fast-length	gefast-s	4	nf	precision	0.017289	0.0172565437443307	0.0885950561125566	1.00188080858775	0.0176800780218192
usearch	4	fast-length	gefast-s	4	nf	adjrandindex	-0.00628139999999999	0.0171728417362998	0.459336130055129	0.365775222089331	0.00722699523297204
usearch	5	fast-length	gefast-s	5	nf	recall	-0.0246586	0.00973751838509174	0.00479541546297128	2.53232898001534	0.02686585279357
usearch	5	fast-length	gefast-s	5	nf	precision	0.00319359999999997	0.00404253921440475	0.152060816725281	0.789998520885151	0.00329918105185774
usearch	5	fast-length	gefast-s	5	nf	adjrandindex	-0.00933220000000001	0.00984303254591794	0.10133969491305	0.948102117560327	0.0107632481015073
usearch	6	fast-length	gefast-s	6	nf	recall	-0.00139899999999997	0.00670133967949693	0.664927072169114	0.208764227290295	0.00150303610069243
usearch	6	fast-length	gefast-s	6	nf	precision	0.01239	0.0154627153663256	0.147654317027538	0.8012822914003	0.0128131040721885
usearch	6	fast-length	gefast-s	6	nf	adjrandindex	0.012633	0.0136571675870219	0.107426839440147	0.925008785277327	0.0144414888782931
usearch	7	fast-length	gefast-s	7	nf	recall	4.93999999999994e-05	0.00471680170242505	0.982437918894488	0.010473198390893	5.29668797243315e-05
usearch	7	fast-length	gefast-s	7	nf	precision	0.0128006	0.0147707576075163	0.12468988312124	0.866617701009883	0.013261098267902
usearch	7	fast-length	gefast-s	7	nf	adjrandindex	0.014073	0.0169070332554236	0.136203501420575	0.832375484651366	0.0160966388529832
usearch	8	fast-length	gefast-s	8	nf	recall	0.00496260000000002	0.00257612292020395	0.0125706091423709	1.92638323314445	0.00530939650630029
usearch	8	fast-length	gefast-s	8	nf	precision	0.00668919999999997	0.00180453143502682	0.00115654924254348	3.70689025979787	0.00696230910687348
usearch	8	fast-length	gefast-s	8	nf	adjrandindex	0.0102052	0.0022535141889946	0.000535359123648215	4.52857144181241	0.0117222031291064
usearch	9	fast-length	gefast-s	9	nf	recall	0.0028192	0.0101882953530019	0.569582624615678	0.276709685214352	0.00302873321557314
usearch	9	fast-length	gefast-s	9	nf	precision	-5.31999999999977e-05	0.0148065037297804	0.993974410558916	0.00359301567546945	5.57974844983656e-05
usearch	9	fast-length	gefast-s	9	nf	adjrandindex	0.0070322	0.00987326193312016	0.186460633818189	0.712246879261885	0.00813156949281934
usearch	10	fast-length	gefast-s	10	nf	recall	0.007806	0.00544549892112737	0.0327334191332418	1.43347746699837	0.0083950450521179
usearch	10	fast-length	gefast-s	10	nf	precision	0.000887799999999994	0.0188229940817076	0.921083451971451	0.0471657163651115	0.000935288034054676
usearch	10	fast-length	gefast-s	10	nf	adjrandindex	0.0162782	0.0137058734015749	0.0566417619865605	1.18768060400511	0.0189935723917734
usearch	1	fast-length	gefast-s	1	f1	recall	-0.0738876	0.0110460538338358	0.00011639154514534	6.68904942085927	0.0864718885259347
usearch	1	fast-length	gefast-s	1	f1	precision	0.00255280000000002	0.00478018281031173	0.298393588346141	0.534038153204761	0.00257008691863212
usearch	1	fast-length	gefast-s	1	f1	adjrandindex	-0.074627	0.00461601494798272	3.49529559006912e-06	16.166975376155	0.0883579175866793
usearch	2	fast-length	gefast-s	2	f1	recall	-0.1026992	0.0167349444785455	0.000163387442786649	6.13681151626539	0.11744917167383
usearch	2	fast-length	gefast-s	2	f1	precision	0.0182632	0.0177768216563029	0.0831906083264863	1.02736025331753	0.0186089657489958
usearch	2	fast-length	gefast-s	2	f1	adjrandindex	-0.0686528	0.0288923199951128	0.0060329278721392	2.37616086252723	0.0818445153535956
usearch	3	fast-length	gefast-s	3	f1	recall	-0.074182	0.0126072728414991	0.000192734313136153	5.88406397899289	0.082979447871564
usearch	3	fast-length	gefast-s	3	f1	precision	0.0235468	0.0198073413586983	0.0564951911728538	1.18879154822359	0.0239548078695574
usearch	3	fast-length	gefast-s	3	f1	adjrandindex	-0.0345372	0.0252093521078984	0.037532007915824	1.37001537572951	0.040215368779445
usearch	4	fast-length	gefast-s	4	f1	recall	-0.0447774	0.00761372407564131	0.000193110270479173	5.88114299325043	0.0492607867639868
usearch	4	fast-length	gefast-s	4	f1	precision	0.018309	0.0172200251887156	0.0761983490916574	1.0632388628559	0.0187329203680529
usearch	4	fast-length	gefast-s	4	f1	adjrandindex	-0.00689680000000001	0.0171750119854398	0.419992306037913	0.401560127343539	0.00793222871612173
usearch	5	fast-length	gefast-s	5	f1	recall	-0.0251204	0.00979374572367486	0.00457759394119901	2.56494304720158	0.0273621062212291
usearch	5	fast-length	gefast-s	5	f1	precision	0.00452300000000001	0.00396170348461368	0.0631126990988462	1.14168059713865	0.00467574199621621
usearch	5	fast-length	gefast-s	5	f1	adjrandindex	-0.0086508	0.00999390417704712	0.125013980586008	0.865607659103656	0.00998128077180818
usearch	6	fast-length	gefast-s	6	f1	recall	-0.00148540000000001	0.00668877909636726	0.645542101765871	0.222073412591358	0.00159578713914172
usearch	6	fast-length	gefast-s	6	f1	precision	0.0135726	0.0154676068058379	0.121259945322217	0.877485455272717	0.014044676695425
usearch	6	fast-length	gefast-s	6	f1	adjrandindex	0.0134392	0.0136287112633587	0.0921403848120051	0.986094704062867	0.0153701838653327
usearch	7	fast-length	gefast-s	7	f1	recall	9.79999999999315e-06	0.00468407095377516	0.996491294675401	0.00209219717137179	1.05073765535967e-05
usearch	7	fast-length	gefast-s	7	f1	precision	0.0137078	0.0147690574919322	0.106577444669686	0.928143180936768	0.0142076109669681
usearch	7	fast-length	gefast-s	7	f1	adjrandindex	0.014739	0.0169425530396101	0.123630354102324	0.869939729009059	0.0168648304265845
usearch	8	fast-length	gefast-s	8	f1	recall	0.00493720000000002	0.00254017375389955	0.0121941126935817	1.94364656843677	0.00528214973180564
usearch	8	fast-length	gefast-s	8	f1	precision	0.0073858	0.00183210076142117	0.000838690898121498	4.03132849214624	0.00769013797955467
usearch	8	fast-length	gefast-s	8	f1	adjrandindex	0.010705	0.00220457864454866	0.000408318548593325	4.8558031832843	0.0122998290432916
usearch	9	fast-length	gefast-s	9	f1	recall	0.00280019999999996	0.0101610503000428	0.57108915588754	0.275581747684899	0.00300829036351192
usearch	9	fast-length	gefast-s	9	f1	precision	0.000480800000000015	0.0148230866117688	0.945662891930051	0.0324358895412703	0.000504416265116504
usearch	9	fast-length	gefast-s	9	f1	adjrandindex	0.00743720000000001	0.00979050896021245	0.164626272042131	0.759633644198067	0.00860189882070295
usearch	10	fast-length	gefast-s	10	f1	recall	0.00780339999999999	0.00544296760049143	0.0327202482748407	1.43366644315418	0.00839223712151235
usearch	10	fast-length	gefast-s	10	f1	precision	0.00136940000000001	0.0188521968693307	0.878846055538061	0.0726387491861911	0.00144301467198393
usearch	10	fast-length	gefast-s	10	f1	adjrandindex	0.0166906	0.0136841278421388	0.0525868274205854	1.21970506213798	0.0194794516678958
usearch	1	fast-length	gefast-s	1	2f	recall	-0.0738876	0.0110460538338358	0.00011639154514534	6.68904942085927	0.0864718885259347
usearch	1	fast-length	gefast-s	1	2f	precision	0.00255280000000002	0.00478018281031173	0.298393588346141	0.534038153204761	0.00257008691863212
usearch	1	fast-length	gefast-s	1	2f	adjrandindex	-0.074627	0.00461601494798272	3.49529559006912e-06	16.166975376155	0.0883579175866793
usearch	2	fast-length	gefast-s	2	2f	recall	-0.106191	0.0170418502223204	0.000153871825084672	6.23118960762356	0.121200479501516
usearch	2	fast-length	gefast-s	2	2f	precision	0.0187224	0.0177833243180233	0.0781605698908085	1.05280653184877	0.0190813235115163
usearch	2	fast-length	gefast-s	2	2f	adjrandindex	-0.0713184	0.0289632159695707	0.00530704445930221	2.46237848983788	0.0848874359253307
usearch	3	fast-length	gefast-s	3	2f	recall	-0.0763858	0.0127526369116352	0.000179717711309711	5.98980434629229	0.0853394151576899
usearch	3	fast-length	gefast-s	3	2f	precision	0.0257998	0.0197160357754798	0.0429829282670828	1.30856934394927	0.0262769607016858
usearch	3	fast-length	gefast-s	3	2f	adjrandindex	-0.0346668	0.025273974562779	0.0373992431604582	1.37164021883024	0.0403632304183586
usearch	4	fast-length	gefast-s	4	2f	recall	-0.0453922	0.007651062259582	0.000186594295073828	5.93279710188633	0.0499202623221684
usearch	4	fast-length	gefast-s	4	2f	precision	0.0216424	0.0170881745455739	0.0472486478809739	1.26651328041389	0.0221813263782156
usearch	4	fast-length	gefast-s	4	2f	adjrandindex	-0.00498419999999999	0.0171964197058574	0.552244109107775	0.289839401762351	0.00573879865189698
usearch	5	fast-length	gefast-s	5	2f	recall	-0.0252958	0.00980566092622009	0.00448293989921582	2.5797139214104	0.0275505268524461
usearch	5	fast-length	gefast-s	5	2f	precision	0.00776479999999999	0.00374726322801055	0.00978214856739549	2.07212558273425	0.00804049073833798
usearch	5	fast-length	gefast-s	5	2f	adjrandindex	-0.00654240000000002	0.0101403128304801	0.222580214679183	0.645187195836269	0.00755780466013794
usearch	6	fast-length	gefast-s	6	2f	recall	-0.0015908	0.00668949603482953	0.623059986312218	0.237805657065546	0.00170892316140902
usearch	6	fast-length	gefast-s	6	2f	precision	0.0164628	0.0154843462793881	0.0762074342708598	1.06318986303699	0.0170609147240291
usearch	6	fast-length	gefast-s	6	2f	adjrandindex	0.01533	0.0135449791066654	0.0646132579814006	1.1317846915287	0.0175516370765681
usearch	7	fast-length	gefast-s	7	2f	recall	-7.16000000000161e-05	0.00468973925714423	0.974402051482918	0.0152673733173849	7.67648298715713e-05
usearch	7	fast-length	gefast-s	7	2f	precision	0.0162228	0.0146872909585124	0.0689584732627305	1.10454678441552	0.0168362559225475
usearch	7	fast-length	gefast-s	7	2f	adjrandindex	0.016326	0.0169308383578605	0.0973041138541753	0.964275935717047	0.0186977026082643
usearch	8	fast-length	gefast-s	8	2f	recall	0.00487200000000001	0.00254479783086986	0.0128380875041557	1.91449392989095	0.00521221258210145
usearch	8	fast-length	gefast-s	8	2f	precision	0.009568	0.00205823565220311	0.000483698823423114	4.64864166052053	0.00997358792111776
usearch	8	fast-length	gefast-s	8	2f	adjrandindex	0.0120662	0.00217778745519392	0.000243983042530374	5.54057742008876	0.0138746703153095
usearch	9	fast-length	gefast-s	9	2f	recall	0.00274399999999997	0.0101622146700412	0.578556908515928	0.270019881403357	0.00294782500146636
usearch	9	fast-length	gefast-s	9	2f	precision	0.00239400000000001	0.0149905980367696	0.739059737918099	0.159700099630976	0.00251411326993932
usearch	9	fast-length	gefast-s	9	2f	adjrandindex	0.00858600000000001	0.00967734602047482	0.118272825470831	0.887226723301429	0.00993720786449103
usearch	10	fast-length	gefast-s	10	2f	recall	0.00775100000000002	0.00543718323215245	0.0332912960419928	1.425554311682	0.00833564819370453
usearch	10	fast-length	gefast-s	10	2f	precision	0.00296779999999999	0.0189668511408721	0.744071147628472	0.156472994803265	0.00312997561766078
usearch	10	fast-length	gefast-s	10	2f	adjrandindex	0.0175914	0.013603156960794	0.044489142196015	1.29318510774378	0.0205415652174319
usearch	1	small-abund	gefast-s	1	nf	recall	0.0124452	0.0138183499268183	0.114293898122797	0.9006285168569	0.014028757758528
usearch	1	small-abund	gefast-s	1	nf	precision	-0.015292	0.0186530898646846	0.140711848787472	0.819810557442923	0.0155300066702252
usearch	1	small-abund	gefast-s	1	nf	adjrandindex	-0.0189162	0.0210825325731991	0.115284384301889	0.89724514520836	0.0219292200057385
usearch	2	small-abund	gefast-s	2	nf	recall	8.8000000000088e-06	0.00173325508797751	0.991485585421903	0.0050771522674584	9.57007108171253e-06
usearch	2	small-abund	gefast-s	2	nf	precision	7.29999999999675e-05	0.000971844895032159	0.874763473508266	0.0751148669639839	7.50433632420208e-05
usearch	2	small-abund	gefast-s	2	nf	adjrandindex	0.0018114	0.000886330807317443	0.0102618269352765	2.04370646382287	0.00208428477584963
usearch	3	small-abund	gefast-s	3	nf	recall	0.0069002	0.00478740385804243	0.0321917678788902	1.44132398364685	0.00741161237101886
usearch	3	small-abund	gefast-s	3	nf	precision	-5.5200000000033e-05	0.000449226223633494	0.797105579686061	0.122877955684681	5.68093872161105e-05
usearch	3	small-abund	gefast-s	3	nf	adjrandindex	0.00653079999999999	0.00271057829623122	0.00573972567296229	2.40937515403277	0.00744910987767846
usearch	4	small-abund	gefast-s	4	nf	recall	0.0080384	0.00479446997070577	0.0199646104968633	1.6765982578084	0.00860926854418923
usearch	4	small-abund	gefast-s	4	nf	precision	-0.00167860000000002	0.00113401159606067	0.0296572467646433	1.48023177702163	0.00173338090337999
usearch	4	small-abund	gefast-s	4	nf	adjrandindex	0.00642040000000002	0.00378245770630688	0.0191772193965424	1.69741488167723	0.0073333357700117
usearch	5	small-abund	gefast-s	5	nf	recall	0.00926739999999999	0.00531885559119624	0.0176001734997785	1.74236728956119	0.00991372850393242
usearch	5	small-abund	gefast-s	5	nf	precision	-0.000324400000000025	0.00183667207198237	0.713040064094067	0.176623799614861	0.000335734810069752
usearch	5	small-abund	gefast-s	5	nf	adjrandindex	0.00653980000000001	0.00453113873104761	0.0320569204005999	1.44330164847722	0.00747423567031488
usearch	6	small-abund	gefast-s	6	nf	recall	0.00752460000000004	0.00481794606653084	0.0250714176728812	1.56178585150044	0.00804559663275222
usearch	6	small-abund	gefast-s	6	nf	precision	-0.00433399999999999	0.00871180497945172	0.328307040438632	0.497485883834919	0.00452109748128761
usearch	6	small-abund	gefast-s	6	nf	adjrandindex	0.00404840000000002	0.00682216591706768	0.255212214049135	0.593418578383112	0.00465077273547095
usearch	7	small-abund	gefast-s	7	nf	recall	0.00650679999999999	0.00117165617823659	0.000241766578771005	5.55350632793412	0.00695254875855738
usearch	7	small-abund	gefast-s	7	nf	precision	-0.00419620000000001	0.00823893647262801	0.318337505754511	0.509313309301622	0.00438577008769346
usearch	7	small-abund	gefast-s	7	nf	adjrandindex	0.00440700000000001	0.00515511852434062	0.128513740345976	0.854878501666204	0.00506872801840339
usearch	8	small-abund	gefast-s	8	nf	recall	0.00485760000000002	0.0022799575215341	0.00887848969985127	2.13056601016475	0.00519735082332048
usearch	8	small-abund	gefast-s	8	nf	precision	-0.0250726	0.0101268036813202	0.0052033858601214	2.4758651188478	0.0265348759853372
usearch	8	small-abund	gefast-s	8	nf	adjrandindex	-0.0111388	0.00659873432561125	0.0195278654797254	1.68802067947602	0.0129533702858142
usearch	9	small-abund	gefast-s	9	nf	recall	0.00718000000000001	0.00376921245089742	0.0130587825940093	1.90490721696797	0.00769561712096889
usearch	9	small-abund	gefast-s	9	nf	precision	-0.0263184	0.0115247201831541	0.00695159596083299	2.28364763584196	0.0279889067008793
usearch	9	small-abund	gefast-s	9	nf	adjrandindex	-0.00907479999999998	0.00705280374744682	0.0451430571173367	1.28669396242383	0.0105921362247604
usearch	10	small-abund	gefast-s	10	nf	recall	0.00537719999999999	0.00226554269436707	0.00605746484246182	2.37347105105086	0.00579052912720577
usearch	10	small-abund	gefast-s	10	nf	precision	-0.0710096	0.0123337933053866	0.000209922489110383	5.75732041568976	0.0777524818302781
usearch	10	small-abund	gefast-s	10	nf	adjrandindex	-0.0723514	0.0212085639141362	0.00158591756419739	3.4114238141214	0.0890234981804982
usearch	1	small-abund	gefast-s	1	f1	recall	0.00192980000000003	0.0137045209584283	0.768600423202596	0.140814845396927	0.00216253577658716
usearch	1	small-abund	gefast-s	1	f1	precision	-0.014969	0.018679867866235	0.147630597115708	0.801343998104899	0.0152044731968469
usearch	1	small-abund	gefast-s	1	f1	adjrandindex	-0.028768	0.0211266096901515	0.0382205793080356	1.36169505765095	0.0331608740417028
usearch	2	small-abund	gefast-s	2	f1	recall	-0.00622579999999997	0.00222692909631177	0.00333868940614098	2.7956884708683	0.00674773237586009
usearch	2	small-abund	gefast-s	2	f1	precision	0.000519599999999976	0.00100028610907081	0.310014544286903	0.51945138024824	0.000534266908889576
usearch	2	small-abund	gefast-s	2	f1	adjrandindex	-0.00316539999999998	0.000899883770272607	0.00141199986537909	3.51756538407296	0.00363186388599337
usearch	3	small-abund	gefast-s	3	f1	recall	0.00337719999999999	0.0050498723944274	0.209130215357386	0.668769373999782	0.00362065268665036
usearch	3	small-abund	gefast-s	3	f1	precision	0.000448599999999955	0.000466207357299311	0.0978039219120464	0.962232776845579	0.000461798905415076
usearch	3	small-abund	gefast-s	3	f1	adjrandindex	0.00391300000000001	0.0027942388051131	0.0351395360946316	1.4003813821638	0.00445656196004904
usearch	4	small-abund	gefast-s	4	f1	recall	0.00633519999999999	0.00493033738196483	0.0453214121201051	1.28494249159786	0.00677892831041481
usearch	4	small-abund	gefast-s	4	f1	precision	-0.00065860000000002	0.00109109981211624	0.248434452390294	0.60361113867542	0.000680451685192448
usearch	4	small-abund	gefast-s	4	f1	adjrandindex	0.00580499999999999	0.00394087718661722	0.0301085669703256	1.47302230572247	0.00662810074941497
usearch	5	small-abund	gefast-s	5	f1	recall	0.00880560000000001	0.00535703302211211	0.0212874444506015	1.64374570096046	0.00941739544462266
usearch	5	small-abund	gefast-s	5	f1	precision	0.00100500000000001	0.00172871324979014	0.263465781699869	0.581357261027539	0.00104083156331556
usearch	5	small-abund	gefast-s	5	f1	adjrandindex	0.00722120000000002	0.00468646878790416	0.0261625037508156	1.54086164376855	0.00825621193855657
usearch	6	small-abund	gefast-s	6	f1	recall	0.00743819999999999	0.00479219873335817	0.0255671437912462	1.55214764951695	0.00795284702236541
usearch	6	small-abund	gefast-s	6	f1	precision	-0.00315139999999998	0.00875072115885314	0.465803043112216	0.360130318723697	0.00328947402757023
usearch	6	small-abund	gefast-s	6	f1	adjrandindex	0.0048546	0.00674039218443555	0.182583319953606	0.720225154140127	0.00557951323556945
usearch	7	small-abund	gefast-s	7	f1	recall	0.00646719999999998	0.00112175607865525	0.000208793052594099	5.76524622692734	0.00691008976534841
usearch	7	small-abund	gefast-s	7	f1	precision	-0.00328900000000001	0.00828295683919699	0.424761637736776	0.39708042234817	0.00343921637313773
usearch	7	small-abund	gefast-s	7	f1	adjrandindex	0.00507300000000002	0.00511556512029712	0.0908683466349158	0.991679292649757	0.00583696604791147
usearch	8	small-abund	gefast-s	8	f1	recall	0.00483220000000002	0.00224792475407876	0.00860591145343817	2.14962711328847	0.0051701040408276
usearch	8	small-abund	gefast-s	8	f1	precision	-0.024376	0.0101347774765902	0.00577575178924749	2.40518354313205	0.0258071619744554
usearch	8	small-abund	gefast-s	8	f1	adjrandindex	-0.010639	0.00656223654709277	0.0222540153236814	1.62124603763535	0.0123757467004892
usearch	9	small-abund	gefast-s	9	f1	recall	0.00716099999999997	0.00373246105137082	0.0127455450848385	1.91857326880074	0.00767517452420828
usearch	9	small-abund	gefast-s	9	f1	precision	-0.0257844	0.0115336849185332	0.00749629637391289	2.23557346868109	0.0274288004745288
usearch	9	small-abund	gefast-s	9	f1	adjrandindex	-0.00866979999999997	0.00702911898462391	0.0509544406869579	1.23341204195932	0.0101218112786197
usearch	10	small-abund	gefast-s	10	f1	recall	0.00537459999999998	0.00226431144059289	0.00605616316377876	2.37361341008492	0.00578772117066905
usearch	10	small-abund	gefast-s	10	f1	precision	-0.070528	0.0123606785210198	0.000217447327109737	5.70583563677871	0.0772455173767366
usearch	10	small-abund	gefast-s	10	f1	adjrandindex	-0.071939	0.0211628716269791	0.0016074247446078	3.39930238523442	0.0885385314731532
usearch	1	small-abund	gefast-s	1	2f	recall	0.00192980000000003	0.0137045209584283	0.768600423202596	0.140814845396927	0.00216253577658716
usearch	1	small-abund	gefast-s	1	2f	precision	-0.014969	0.018679867866235	0.147630597115708	0.801343998104899	0.0152044731968469
usearch	1	small-abund	gefast-s	1	2f	adjrandindex	-0.028768	0.0211266096901515	0.0382205793080356	1.36169505765095	0.0331608740417028
usearch	2	small-abund	gefast-s	2	2f	recall	-0.00971759999999999	0.00255438746082106	0.00104745239858214	3.80427799190513	0.0105123709888158
usearch	2	small-abund	gefast-s	2	2f	precision	0.000978799999999991	0.00104273520128556	0.103774621757422	0.93868510317217	0.00100666654325024
usearch	2	small-abund	gefast-s	2	2f	adjrandindex	-0.00583099999999999	0.000934847313736344	0.000153271909893628	6.2373822059722	0.00668006039205343
usearch	3	small-abund	gefast-s	3	2f	recall	0.00117339999999999	0.0051904726952369	0.639788574518328	0.226068042141282	0.00125650270130947
usearch	3	small-abund	gefast-s	3	2f	precision	0.00270159999999997	0.000474930837070014	0.000220070459216219	5.68840721454712	0.00278431647380373
usearch	3	small-abund	gefast-s	3	2f	adjrandindex	0.00378339999999999	0.0029288421432368	0.0446304259740644	1.29177327249832	0.00430864100379012
usearch	4	small-abund	gefast-s	4	2f	recall	0.0057204	0.00498019134170562	0.062082682209729	1.14863056607798	0.00611905391493655
usearch	4	small-abund	gefast-s	4	2f	precision	0.00267479999999996	0.000855710932499989	0.00220443601688751	3.12582193169536	0.00276831420759537
usearch	4	small-abund	gefast-s	4	2f	adjrandindex	0.00771760000000001	0.0041816521615266	0.0145310401690495	1.84558631418605	0.00882152371316013
usearch	5	small-abund	gefast-s	5	2f	recall	0.00863020000000001	0.00536968320294593	0.0228836119356662	1.60720840947661	0.00922894339174311
usearch	5	small-abund	gefast-s	5	2f	precision	0.0042468	0.00145076159309513	0.00281593512981917	2.92729006627454	0.00440560807308902
usearch	5	small-abund	gefast-s	5	2f	adjrandindex	0.0093296	0.00487498018457511	0.0128545520704814	1.91377188147754	0.0106796803330463
usearch	6	small-abund	gefast-s	6	2f	recall	0.00733280000000001	0.00479355684226232	0.026766461641215	1.52972004740832	0.00783971268641877
usearch	6	small-abund	gefast-s	6	2f	precision	-0.000261199999999984	0.00893245622435396	0.95100384774543	0.0292416770303148	0.000273055981494063
usearch	6	small-abund	gefast-s	6	2f	adjrandindex	0.00674539999999999	0.00665843929160579	0.0861767080873253	1.01306022396327	0.00776108996289969
usearch	7	small-abund	gefast-s	7	2f	recall	0.00638579999999997	0.00112975647818453	0.000225620719204447	5.65236856199459	0.00682281858758101
usearch	7	small-abund	gefast-s	7	2f	precision	-0.00077400000000003	0.0084266068794029	0.847298582325806	0.0918519175128382	0.000810416044981263
usearch	7	small-abund	gefast-s	7	2f	adjrandindex	0.00666000000000002	0.0050529035217388	0.0420839574125977	1.31805405968016	0.00766996221679876
usearch	8	small-abund	gefast-s	8	2f	recall	0.00476700000000001	0.00225112027666223	0.0090697321538965	2.11761230593512	0.00510016687078391
usearch	8	small-abund	gefast-s	8	2f	precision	-0.0221938	0.0102753858175739	0.0084632352023468	2.15989943287989	0.0235240148183338
usearch	8	small-abund	gefast-s	8	2f	adjrandindex	-0.00927780000000003	0.00652268217070245	0.0335172007043957	1.42239032305952	0.010800890865693
usearch	9	small-abund	gefast-s	9	2f	recall	0.00710479999999998	0.00373504848696774	0.013121990791223	1.90219752830249	0.00761470991157683
usearch	9	small-abund	gefast-s	9	2f	precision	-0.0238712	0.0116683928070664	0.0102255280997385	2.04580017100071	0.0254194531354656
usearch	9	small-abund	gefast-s	9	2f	adjrandindex	-0.00752099999999998	0.00697311354417808	0.0734148465174242	1.0785712798667	0.00878650338872103
usearch	10	small-abund	gefast-s	10	2f	recall	0.00532220000000001	0.00226168083513123	0.00624630421470888	2.35320559706259	0.00573113172245266
usearch	10	small-abund	gefast-s	10	2f	precision	-0.0689296	0.0124631309188342	0.000245696760405312	5.53068088981029	0.0755610161212386
usearch	10	small-abund	gefast-s	10	2f	adjrandindex	-0.0710382	0.0210613975960761	0.00165551366533347	3.37291006809704	0.0874783684427581
usearch	1	small-length	gefast-s	1	nf	recall	-0.0200282	0.0153669763681734	0.0434893801442817	1.3033273117723	0.0229975545534829
usearch	1	small-length	gefast-s	1	nf	precision	0.000101199999999979	0.00219702678636381	0.922921512298736	0.046062251324423	0.000101977990086348
usearch	1	small-length	gefast-s	1	nf	adjrandindex	-0.0405026	0.00115305325115541	1.57473662530767e-07	35.1263915690056	0.0475489056059849
usearch	2	small-length	gefast-s	2	nf	recall	-0.0294622	0.00608030745110809	0.00041170272139291	4.84551155297759	0.0325621887495539
usearch	2	small-length	gefast-s	2	nf	precision	0.00839779999999999	0.0161235583293515	0.308890069842165	0.520840364667676	0.00859608327405769
usearch	2	small-length	gefast-s	2	nf	adjrandindex	-0.0195454	0.0159417093907774	0.0518232898885994	1.2260542154474	0.0227696588302355
usearch	3	small-length	gefast-s	3	nf	recall	-0.0215482	0.0044728462638459	0.000421071894712252	4.81755882695421	0.0235043674326385
usearch	3	small-length	gefast-s	3	nf	precision	0.0146114	0.0167113792010115	0.122242497174478	0.874338366944341	0.0149247648400103
usearch	3	small-length	gefast-s	3	nf	adjrandindex	-0.00188760000000001	0.0180393270744781	0.826489755900309	0.10463804953515	0.00216340616128357
usearch	4	small-length	gefast-s	4	nf	recall	-0.0111234	0.00833710952908739	0.0406033218626586	1.33420341440778	0.0120368722138749
usearch	4	small-length	gefast-s	4	nf	precision	0.00973239999999997	0.014383714968672	0.204834182562697	0.676626311157952	0.00999115082404099
usearch	4	small-length	gefast-s	4	nf	adjrandindex	0.00696540000000001	0.0171325575236157	0.414722395993083	0.406559265328532	0.00795335547813137
usearch	5	small-length	gefast-s	5	nf	recall	-0.00557040000000002	0.00521203897721417	0.075183128242447	1.06875639732406	0.00600656167045044
usearch	5	small-length	gefast-s	5	nf	precision	0.00219099999999997	0.00206163660716435	0.0762894328996594	1.06274791221017	0.00226460767558329
usearch	5	small-length	gefast-s	5	nf	adjrandindex	0.00139420000000001	0.00494656317052557	0.562747962918049	0.281852258211812	0.00159810858770737
usearch	6	small-length	gefast-s	6	nf	recall	0.00515980000000003	0.0031796332650166	0.0221871015774481	1.62276576257076	0.0055240438510459
usearch	6	small-length	gefast-s	6	nf	precision	0.0063758	0.00207331997048211	0.00234346019273168	3.07516451429223	0.00661409458389701
usearch	6	small-length	gefast-s	6	nf	adjrandindex	0.0101004	0.00266849551245639	0.00106794284135321	3.78505414487372	0.0115630706177984
usearch	7	small-length	gefast-s	7	nf	recall	0.00177560000000001	0.00166987104292515	0.0761841157506174	1.06331564196098	0.00190204530929876
usearch	7	small-length	gefast-s	7	nf	precision	-0.0023828	0.00965885309961799	0.610568963750533	0.246695956075182	0.00248808895805584
usearch	7	small-length	gefast-s	7	nf	adjrandindex	0.00495120000000002	0.0067390862288592	0.17576143600576	0.734699012871685	0.00569286012410879
usearch	8	small-length	gefast-s	8	nf	recall	0.000781400000000021	0.00246509640785101	0.517572423104287	0.316985574077899	0.000837879891515271
usearch	8	small-length	gefast-s	8	nf	precision	-0.0113848	0.0144080273007792	0.151992563939627	0.790170629353561	0.0119621382479725
usearch	8	small-length	gefast-s	8	nf	adjrandindex	0.000275599999999998	0.00974543910247252	0.952612642048704	0.0282798955595624	0.000318383627780425
usearch	9	small-length	gefast-s	9	nf	recall	0.00477720000000001	0.00455280404805652	0.0788353156406116	1.04928741706757	0.00512686666154397
usearch	9	small-length	gefast-s	9	nf	precision	-0.0258746	0.0111547446541819	0.00657551754419487	2.31960486789805	0.0275104453592644
usearch	9	small-length	gefast-s	9	nf	adjrandindex	-0.0102318	0.0076422318533266	0.040188670058802	1.3388497230094	0.0119506598161604
usearch	10	small-length	gefast-s	10	nf	recall	0.0057526	0.00286365217859991	0.0108900343091648	2.00883335028926	0.00619353310562199
usearch	10	small-length	gefast-s	10	nf	precision	-0.0611948	0.0122050049856606	0.000360425131896431	5.01391028286319	0.0666475710232687
usearch	10	small-length	gefast-s	10	nf	adjrandindex	-0.0662308	0.0231735691295061	0.00307737479155498	2.85803190824285	0.0811868060959363
usearch	1	small-length	gefast-s	1	f1	recall	-0.0305436	0.015251885204787	0.0110069632102412	2.00261145359352	0.0348614881430125
usearch	1	small-length	gefast-s	1	f1	precision	0.000424200000000008	0.00223132554774063	0.69263393724876	0.19011121009641	0.00042753067774498
usearch	1	small-length	gefast-s	1	f1	adjrandindex	-0.0503544	0.00114231029059535	6.35184592881466e-08	44.0811926624214	0.0587747532726565
usearch	2	small-length	gefast-s	2	f1	recall	-0.0356968	0.00624268513542051	0.0002156128472413	5.71818043448309	0.0393173283143624
usearch	2	small-length	gefast-s	2	f1	precision	0.0088444	0.0160901201456049	0.286387806491502	0.549678928433351	0.00905529788780702
usearch	2	small-length	gefast-s	2	f1	adjrandindex	-0.0245222	0.0160091534660643	0.0266545882058278	1.53176119224426	0.0284848698159603
usearch	3	small-length	gefast-s	3	f1	recall	-0.0250712	0.00481612019160652	0.000311335325963827	5.20568403664298	0.027294744527105
usearch	3	small-length	gefast-s	3	f1	precision	0.0151152	0.0167030093156892	0.113045569891576	0.904938727765797	0.0154433432459588
usearch	3	small-length	gefast-s	3	f1	adjrandindex	-0.00450539999999999	0.018115514201921	0.607769477318826	0.248703953405984	0.00515597057020429
usearch	4	small-length	gefast-s	4	f1	recall	-0.0128266	0.00837274941700754	0.026644486327725	1.53194600258135	0.0138671627734801
usearch	4	small-length	gefast-s	4	f1	precision	0.0107524	0.0143578144680867	0.169331353109976	0.748888350932482	0.0110440513069129
usearch	4	small-length	gefast-s	4	f1	adjrandindex	0.00634999999999999	0.0171258747513813	0.453657532196292	0.370783979924168	0.00724812205152672
usearch	5	small-length	gefast-s	5	f1	recall	-0.0060322	0.00524945689571786	0.0620124362990749	1.149109349754	0.00650290146781532
usearch	5	small-length	gefast-s	5	f1	precision	0.0035204	0.00197346720266645	0.01628059563818	1.78386547049954	0.00364117109097984
usearch	5	small-length	gefast-s	5	f1	adjrandindex	0.00207560000000002	0.00512219643317199	0.416132158343639	0.405216790702944	0.00238009617625099
usearch	6	small-length	gefast-s	6	f1	recall	0.00507339999999998	0.00316736369872484	0.0231330478825851	1.60177374074297	0.00543129345267603
usearch	6	small-length	gefast-s	6	f1	precision	0.00755840000000001	0.00213837304977408	0.00138625429349576	3.53464985952688	0.00784570663883136
usearch	6	small-length	gefast-s	6	f1	adjrandindex	0.0109066	0.00263655140287458	0.00075944330142942	4.13669158435855	0.0124917836050981
usearch	7	small-length	gefast-s	7	f1	recall	0.001736	0.00162083049699838	0.0747645592036338	1.07105585884206	0.00185958584366711
usearch	7	small-length	gefast-s	7	f1	precision	-0.0014756	0.00970536008090377	0.750980678650998	0.152039696384206	0.0015415325817474
usearch	7	small-length	gefast-s	7	f1	adjrandindex	0.00561720000000003	0.00667181389878349	0.132879466364286	0.841929958661504	0.00646109677152207
usearch	8	small-length	gefast-s	8	f1	recall	0.000756000000000023	0.00243377207231903	0.525547476735393	0.310628923964792	0.000810632930611776
usearch	8	small-length	gefast-s	8	f1	precision	-0.0106882	0.0144331967422328	0.173089162592832	0.740528948013669	0.011234324085896
usearch	8	small-length	gefast-s	8	f1	adjrandindex	0.000775399999999982	0.00963455610290377	0.865932022127846	0.080481133922328	0.000896030322202267
usearch	9	small-length	gefast-s	9	f1	recall	0.00475819999999998	0.00451943411280659	0.0781559155294389	1.05283092556141	0.00510642389671589
usearch	9	small-length	gefast-s	9	f1	precision	-0.0253406	0.0111652494508631	0.00710567014932183	2.26959550805568	0.0269503354514122
usearch	9	small-length	gefast-s	9	f1	adjrandindex	-0.00982679999999996	0.0076032280447189	0.0445625358937494	1.29245104082147	0.0114803383959069
usearch	10	small-length	gefast-s	10	f1	recall	0.00574999999999999	0.00286132093621109	0.0108764512313635	2.0095613628068	0.00619072515247486
usearch	10	small-length	gefast-s	10	f1	precision	-0.0607132	0.012236654248609	0.000375461796817526	4.96158498610041	0.0661404037413167
usearch	10	small-length	gefast-s	10	f1	adjrandindex	-0.0658184	0.0231252989883374	0.00312512458971312	2.84616428238155	0.0807016778068424
usearch	1	small-length	gefast-s	1	2f	recall	-0.0305436	0.015251885204787	0.0110069632102412	2.00261145359352	0.0348614881430125
usearch	1	small-length	gefast-s	1	2f	precision	0.000424200000000008	0.00223132554774063	0.69263393724876	0.19011121009641	0.00042753067774498
usearch	1	small-length	gefast-s	1	2f	adjrandindex	-0.0503544	0.00114231029059535	6.35184592881466e-08	44.0811926624214	0.0587747532726565
usearch	2	small-length	gefast-s	2	2f	recall	-0.0391886	0.0063811914091336	0.00016292201191414	6.14126696527362	0.0430804395175302
usearch	2	small-length	gefast-s	2	2f	precision	0.00930360000000001	0.0160760786045603	0.265302410719897	0.578723221554843	0.00952768739649051
usearch	2	small-length	gefast-s	2	2f	adjrandindex	-0.0271878	0.016059407078096	0.0193428641739152	1.69295166800289	0.0315324003363883
usearch	3	small-length	gefast-s	3	2f	recall	-0.027275	0.00500438118052576	0.000260199973703919	5.45022431667255	0.0296584187446861
usearch	3	small-length	gefast-s	3	2f	precision	0.0173682	0.0166446689423371	0.0799653540955865	1.04346923691721	0.0177657022583192
usearch	3	small-length	gefast-s	3	2f	adjrandindex	-0.00463500000000001	0.0181703052395935	0.598925038826126	0.255086523802596	0.00530389122525839
usearch	4	small-length	gefast-s	4	2f	recall	-0.0134414	0.00839455328174167	0.0231593421035709	1.60120491810271	0.0145270107790217
usearch	4	small-length	gefast-s	4	2f	precision	0.0140857999999999	0.0143420363512299	0.0930546172574012	0.982133893336004	0.0144926775751181
usearch	4	small-length	gefast-s	4	2f	adjrandindex	0.00826260000000001	0.0171791765314872	0.342708160133551	0.480966010498568	0.00944153955165886
usearch	5	small-length	gefast-s	5	2f	recall	-0.0062076	0.00526033794541758	0.0576568649437039	1.18007627350399	0.00669135556541502
usearch	5	small-length	gefast-s	5	2f	precision	0.00676219999999998	0.00174862966347939	0.000983759678367029	3.86714244944507	0.00700592999934002
usearch	5	small-length	gefast-s	5	2f	adjrandindex	0.00418400000000001	0.00533016936879121	0.154071156004511	0.784965675668364	0.00480361106639937
usearch	6	small-length	gefast-s	6	2f	recall	0.00496799999999999	0.00316797032814389	0.024748018976133	1.56819650609251	0.00531815817024528
usearch	6	small-length	gefast-s	6	2f	precision	0.0104486	0.00238965505878986	0.000613228611668805	4.37243022233145	0.0108620610970405
usearch	6	small-length	gefast-s	6	2f	adjrandindex	0.0127974	0.00265036899317811	0.00041736155597178	4.82853520884817	0.01467328398057
usearch	7	small-length	gefast-s	7	2f	recall	0.0016546	0.00162838594933753	0.0855323909888298	1.01609818033196	0.00177231370916681
usearch	7	small-length	gefast-s	7	2f	precision	0.00103939999999998	0.00986788646570279	0.825365796095299	0.105331572633366	0.0010872706796655
usearch	7	small-length	gefast-s	7	2f	adjrandindex	0.00720420000000004	0.00660134484025797	0.0711874932982977	1.09132308254306	0.00829408889878999
usearch	8	small-length	gefast-s	8	2f	recall	0.000690800000000014	0.00243739567981891	0.56067913764609	0.283417257903459	0.000740695310030539
usearch	8	small-length	gefast-s	8	2f	precision	-0.00850599999999999	0.0146405170673716	0.263720835936269	0.580990409072147	0.00895088776474886
usearch	8	small-length	gefast-s	8	2f	adjrandindex	0.00213659999999998	0.00949010565273119	0.641122906572171	0.225139748511133	0.00247093791441781
usearch	9	small-length	gefast-s	9	2f	recall	0.00470199999999998	0.00452151103061793	0.0806641031447329	1.03991784342886	0.00504595879012029
usearch	9	small-length	gefast-s	9	2f	precision	-0.0234274	0.0113264146268799	0.00984368568468664	2.0683862256289	0.0249409755228738
usearch	9	small-length	gefast-s	9	2f	adjrandindex	-0.00867799999999996	0.00753976090469716	0.0617410570112066	1.15096487934965	0.0101450396975239
usearch	10	small-length	gefast-s	10	2f	recall	0.00569760000000001	0.00285672151250346	0.0111625777163201	1.9944541233937	0.00613413577223082
usearch	10	small-length	gefast-s	10	2f	precision	-0.0591148	0.0123880749190502	0.000436948857565173	4.77191172852001	0.0644552388117473
usearch	10	small-length	gefast-s	10	2f	adjrandindex	-0.0649176	0.0230379372188571	0.00324275393415277	2.81785645057073	0.079641164766879
vsearch	1	size-abund	gefast-s	1	nf	recall	0.0122724	0.0137948542688932	0.117546468045734	0.889636074494369	0.0138353177363398
vsearch	1	size-abund	gefast-s	1	nf	precision	-0.014897	0.0187167150696911	0.149731337873464	0.795919580147025	0.0151258249930778
vsearch	1	size-abund	gefast-s	1	nf	adjrandindex	-0.018613	0.0212469680660559	0.121713006103973	0.876030873776107	0.0215739339865206
vsearch	2	size-abund	gefast-s	2	nf	recall	0.00216219999999998	0.00191663525481506	0.0651788326922687	1.12812283639675	0.00234865987240416
vsearch	2	size-abund	gefast-s	2	nf	precision	0.000817799999999957	0.00145792376343895	0.278032778738985	0.560934680199556	0.000840369552973295
vsearch	2	size-abund	gefast-s	2	nf	adjrandindex	0.00492079999999997	0.00156310770582197	0.00214655626879282	3.14808760885249	0.00565200042543911
vsearch	3	size-abund	gefast-s	3	nf	recall	0.00894380000000001	0.00456302012925645	0.0118486942986831	1.96006148266925	0.00959614291662962
vsearch	3	size-abund	gefast-s	3	nf	precision	-0.000495400000000012	0.00017472349584415	0.00316948575652939	2.83533704271749	0.000509959181648317
vsearch	3	size-abund	gefast-s	3	nf	adjrandindex	0.0073868	0.00289078824890371	0.00464078268828215	2.55528920279836	0.00842136272670291
vsearch	4	size-abund	gefast-s	4	nf	recall	0.00950480000000003	0.00418764870780725	0.00710426052112245	2.26972238198484	0.0101718212470006
vsearch	4	size-abund	gefast-s	4	nf	precision	-0.00154460000000003	0.000993017270746112	0.0253954047761358	1.55546136558076	0.00159489748452061
vsearch	4	size-abund	gefast-s	4	nf	adjrandindex	0.00691740000000001	0.00381178046324813	0.0153754356940708	1.81474249807805	0.00789876373282873
vsearch	5	size-abund	gefast-s	5	nf	recall	0.00983219999999998	0.00517740472630833	0.0131956513012831	1.89905957130199	0.0105147424234598
vsearch	5	size-abund	gefast-s	5	nf	precision	-0.000127800000000033	0.00178082598813023	0.88028868072633	0.0717644513567642	0.000132251985357939
vsearch	5	size-abund	gefast-s	5	nf	adjrandindex	0.00682940000000001	0.00452361142230404	0.027892470739859	1.50972295417044	0.0078039235358559
vsearch	6	size-abund	gefast-s	6	nf	recall	0.00764600000000004	0.00485174051243469	0.0243645004495048	1.57592929391089	0.00817487168894179
vsearch	6	size-abund	gefast-s	6	nf	precision	-0.004373	0.00872484756313828	0.325135642001946	0.501212195210785	0.00456187389636921
vsearch	6	size-abund	gefast-s	6	nf	adjrandindex	0.00399520000000002	0.00682429635200579	0.260644957280153	0.585437647183326	0.00458979721349498
vsearch	7	size-abund	gefast-s	7	nf	recall	0.00651739999999998	0.00118490940581968	0.000251045597929444	5.50033611682868	0.00696383547551357
vsearch	7	size-abund	gefast-s	7	nf	precision	-0.00421800000000003	0.0082405040501173	0.316226014092319	0.511861892712739	0.00440860516247877
vsearch	7	size-abund	gefast-s	7	nf	adjrandindex	0.00441499999999999	0.00514944521283601	0.127690374094914	0.857373914571366	0.00507790588771398
vsearch	8	size-abund	gefast-s	8	nf	recall	0.00486039999999999	0.00228410634603559	0.00891712443424873	2.12792193692554	0.00520033887155941
vsearch	8	size-abund	gefast-s	8	nf	precision	-0.0250644	0.0101217737724176	0.00520019603621007	2.47628533926553	0.0265260826477908
vsearch	8	size-abund	gefast-s	8	nf	adjrandindex	-0.0111064	0.00658897608130431	0.0196193333232125	1.68560332636713	0.0129154488369653
vsearch	9	size-abund	gefast-s	9	nf	recall	0.00716680000000001	0.00377749370614961	0.0132386687617828	1.8972367811845	0.00768152352860475
vsearch	9	size-abund	gefast-s	9	nf	precision	-0.0263076	0.0115235605738851	0.006959254315713	2.28294022766008	0.0279772605264076
vsearch	9	size-abund	gefast-s	9	nf	adjrandindex	-0.00904320000000001	0.00704651691972708	0.0454835264746301	1.2833574520602	0.0105550579470721
vsearch	10	size-abund	gefast-s	10	nf	recall	0.00506180000000001	0.00224615854293506	0.00728688125096626	2.25353638367207	0.00545181111862294
vsearch	10	size-abund	gefast-s	10	nf	precision	-0.070695	0.0123628094905648	0.000215586249196769	5.7183603819143	0.0773946780443795
vsearch	10	size-abund	gefast-s	10	nf	adjrandindex	-0.072283	0.0212322434518823	0.00159834049188138	3.40439766357294	0.0889355941329059
vsearch	1	size-abund	gefast-s	1	f1	recall	0.00175699999999999	0.0136772779638348	0.788188805666935	0.128461233634779	0.00196908657357529
vsearch	1	size-abund	gefast-s	1	f1	precision	-0.014574	0.0187434552310933	0.157084286450751	0.777551407694741	0.0148002905219646
vsearch	1	size-abund	gefast-s	1	f1	adjrandindex	-0.0284648	0.0212904330792025	0.040355280393061	1.33697609128514	0.0328056426332288
vsearch	2	size-abund	gefast-s	2	f1	recall	-0.0040724	0.00228169000962009	0.0162517482882325	1.78481738659936	0.0044086599574723
vsearch	2	size-abund	gefast-s	2	f1	precision	0.00126439999999997	0.00150013142757559	0.132560784902117	0.842859483347672	0.00129959297783987
vsearch	2	size-abund	gefast-s	2	f1	adjrandindex	-5.60000000000116e-05	0.0015090985719959	0.937856685735036	0.0371082453056378	6.4137936879579e-05
vsearch	3	size-abund	gefast-s	3	f1	recall	0.0054208	0.00481772583279704	0.0656377413753259	1.1251781832618	0.00580521059630848
vsearch	3	size-abund	gefast-s	3	f1	precision	8.39999999997509e-06	0.000173711830339806	0.919101534012954	0.0483559466476373	8.64910815336505e-06
vsearch	3	size-abund	gefast-s	3	f1	adjrandindex	0.00476900000000002	0.00298061730183529	0.0232149662913804	1.60000413238679	0.00542882417633334
vsearch	4	size-abund	gefast-s	4	f1	recall	0.00780160000000001	0.00431716930406952	0.015593425642231	1.8071100414445	0.0083414931332584
vsearch	4	size-abund	gefast-s	4	f1	precision	-0.000524600000000031	0.000947929480499514	0.283587147801981	0.553416694798426	0.000541968183389006
vsearch	4	size-abund	gefast-s	4	f1	adjrandindex	0.00630199999999999	0.00396993457124923	0.0238070229955548	1.58743170369604	0.00719353016043328
vsearch	5	size-abund	gefast-s	5	f1	recall	0.0093704	0.00521556965249242	0.0158991122780191	1.79662062331429	0.0100184108506412
vsearch	5	size-abund	gefast-s	5	f1	precision	0.0012016	0.00167270717700379	0.183483923584041	0.718356456240206	0.00124431432440236
vsearch	5	size-abund	gefast-s	5	f1	adjrandindex	0.00751080000000002	0.00467961239847915	0.0229843666507175	1.60500472270759	0.00858589876897501
vsearch	6	size-abund	gefast-s	6	f1	recall	0.0075596	0.00482515686791629	0.0248227889241616	1.56670554075987	0.00808212212689945
vsearch	6	size-abund	gefast-s	6	f1	precision	-0.00319039999999999	0.00876395323469951	0.461320318608404	0.364036629881604	0.00333025054122834
vsearch	6	size-abund	gefast-s	6	f1	adjrandindex	0.0048014	0.00674233863729785	0.186519639836188	0.712126794320179	0.00551853785756738
vsearch	7	size-abund	gefast-s	7	f1	recall	0.00647779999999998	0.00113473463858295	0.000217027778399463	5.70864744914231	0.00692137648396679
vsearch	7	size-abund	gefast-s	7	f1	precision	-0.00331080000000004	0.00828450063069584	0.422033421581867	0.399637847540601	0.00346205149033018
vsearch	7	size-abund	gefast-s	7	f1	adjrandindex	0.005081	0.00511041104021979	0.0902905553786362	0.994244877762606	0.00584614389798232
vsearch	8	size-abund	gefast-s	8	f1	recall	0.00483499999999999	0.0022520434054432	0.00864372835943796	2.1469390813311	0.00517309208927761
vsearch	8	size-abund	gefast-s	8	f1	precision	-0.0243678	0.0101297444044754	0.00577242658714002	2.4055690871365	0.0257983685531737
vsearch	8	size-abund	gefast-s	8	f1	adjrandindex	-0.0106066	0.00655276390540664	0.0223690889673658	1.61864522407843	0.0123378251131378
vsearch	9	size-abund	gefast-s	9	f1	recall	0.00714779999999997	0.00374073899116204	0.012922612677459	1.91079891350012	0.00766108093073802
vsearch	9	size-abund	gefast-s	9	f1	precision	-0.0257736	0.0115325178863941	0.00750472634721235	2.23486321494523	0.0274171542096846
vsearch	9	size-abund	gefast-s	9	f1	adjrandindex	-0.0086382	0.00702292194887572	0.0513551377034951	1.23000085475574	0.0100847329107837
vsearch	10	size-abund	gefast-s	10	f1	recall	0.0050592	0.00224502665908448	0.00728713266406375	2.25351444248022	0.00544900315941371
vsearch	10	size-abund	gefast-s	10	f1	precision	-0.0702134	0.0123898442403446	0.00022334467436012	5.66701232380037	0.0768877065675304
vsearch	10	size-abund	gefast-s	10	f1	adjrandindex	-0.0718706	0.0211865511067752	0.00162005930589676	3.39227463865115	0.0884506255303517
vsearch	1	size-abund	gefast-s	1	2f	recall	0.00175699999999999	0.0136772779638348	0.788188805666935	0.128461233634779	0.00196908657357529
vsearch	1	size-abund	gefast-s	1	2f	precision	-0.014574	0.0187434552310933	0.157084286450751	0.777551407694741	0.0148002905219646
vsearch	1	size-abund	gefast-s	1	2f	adjrandindex	-0.0284648	0.0212904330792025	0.040355280393061	1.33697609128514	0.0328056426332288
vsearch	2	size-abund	gefast-s	2	2f	recall	-0.00756420000000002	0.00254679930501012	0.00266802153105171	2.97008091101626	0.00817333141863738
vsearch	2	size-abund	gefast-s	2	2f	precision	0.00172359999999998	0.00155072460482187	0.0678215486400372	1.11148039738363	0.00177199240374942
vsearch	2	size-abund	gefast-s	2	2f	adjrandindex	-0.00272160000000001	0.00148558214178823	0.0148956716536433	1.83200909828113	0.00311235277905796
vsearch	3	size-abund	gefast-s	3	2f	recall	0.003217	0.00495638542690132	0.220311992471578	0.649061709878208	0.00344106972878017
vsearch	3	size-abund	gefast-s	3	2f	precision	0.00226139999999999	0.000193759644921232	1.28090195925135e-05	11.6711609423072	0.00233116741140527
vsearch	3	size-abund	gefast-s	3	2f	adjrandindex	0.0046394	0.00312740464283084	0.0294573531621472	1.48346649373793	0.00528090357018176
vsearch	4	size-abund	gefast-s	4	2f	recall	0.00718680000000003	0.0043650414889208	0.0211748903255531	1.646444831794	0.00768162246537886
vsearch	4	size-abund	gefast-s	4	2f	precision	0.00280879999999994	0.000716601493160597	0.000934237877465001	3.91961226261423	0.00290679744357467
vsearch	4	size-abund	gefast-s	4	2f	adjrandindex	0.00821460000000001	0.00421072473571947	0.0120405128664011	1.95087556550913	0.00938694815855448
vsearch	5	size-abund	gefast-s	5	2f	recall	0.009195	0.00522823737028072	0.0170654178667173	1.75871892356454	0.00982995934277501
vsearch	5	size-abund	gefast-s	5	2f	precision	0.00444339999999999	0.00139497555534136	0.00205397367011798	3.18528879089402	0.00460908986708696
vsearch	5	size-abund	gefast-s	5	2f	adjrandindex	0.0096192	0.00486895273133759	0.011532167608844	1.97561991885623	0.0110093633151698
vsearch	6	size-abund	gefast-s	6	2f	recall	0.00745420000000001	0.00482655427815745	0.0259733288020939	1.54441441459261	0.00796898784916974
vsearch	6	size-abund	gefast-s	6	2f	precision	-0.000300199999999995	0.00894624911345531	0.943790848763206	0.0335559625260702	0.000313832605953259
vsearch	6	size-abund	gefast-s	6	2f	adjrandindex	0.00669219999999999	0.00666009089277312	0.0879517124652385	1.00482112147474	0.00770011502652329
vsearch	7	size-abund	gefast-s	7	2f	recall	0.00639639999999997	0.00114288595231541	0.000234539647569836	5.59670891661702	0.00683410530958395
vsearch	7	size-abund	gefast-s	7	2f	precision	-0.000795800000000058	0.00842801006762568	0.843101067564686	0.0944232379428385	0.000833251226291848
vsearch	7	size-abund	gefast-s	7	2f	adjrandindex	0.00666800000000001	0.00504818967551738	0.0418213404961367	1.3208695450447	0.00767914001002389
vsearch	8	size-abund	gefast-s	8	2f	recall	0.00476979999999998	0.0022552341785278	0.00910903867878123	2.11499100422186	0.00510315491977063
vsearch	8	size-abund	gefast-s	8	2f	precision	-0.0221856	0.0102703146154341	0.00845955038827822	2.16016751489381	0.0235152211494535
vsearch	8	size-abund	gefast-s	8	2f	adjrandindex	-0.00924539999999998	0.00651350038765637	0.0337308420462847	1.41942111764065	0.0107629689328614
vsearch	9	size-abund	gefast-s	9	2f	recall	0.00709159999999998	0.00374332670227965	0.0133044161530418	1.89446462038199	0.00760061631485215
vsearch	9	size-abund	gefast-s	9	2f	precision	-0.0238604	0.0116672366608379	0.0102380442287683	2.04507722724864	0.0254078065614507
vsearch	9	size-abund	gefast-s	9	2f	adjrandindex	-0.0074894	0.00696703604842116	0.0740569645057676	1.07497649616686	0.00874942478729543
vsearch	10	size-abund	gefast-s	10	2f	recall	0.00500680000000002	0.00224262830179236	0.00753215461621406	2.23255900052562	0.00539241365762204
vsearch	10	size-abund	gefast-s	10	2f	precision	-0.068615	0.0124927937027712	0.000252474382429925	5.49236636996409	0.075203182306258
vsearch	10	size-abund	gefast-s	10	2f	adjrandindex	-0.0709698	0.0210850702797026	0.00166862322258209	3.36587922442537	0.0873904583929986
vsearch	1	fast-length	gefast-s	1	nf	recall	-0.02935	0.0153922148503716	0.0130146604704226	1.90680810301264	0.0338827299667637
vsearch	1	fast-length	gefast-s	1	nf	precision	0.000241399999999992	0.00210065068490696	0.809884654283315	0.114916773995046	0.000243238616377326
vsearch	1	fast-length	gefast-s	1	nf	adjrandindex	-0.0466214	0.00323118659318836	5.50226846090006e-06	14.4285693987101	0.0549294910078929
vsearch	2	fast-length	gefast-s	2	nf	recall	-0.0172346	0.00195867437314118	3.93561970927096e-05	8.7991144604401	0.0189201653683886
vsearch	2	fast-length	gefast-s	2	nf	precision	0.00121119999999999	0.00312955918621136	0.435635484423757	0.387019362131402	0.00124437503852712
vsearch	2	fast-length	gefast-s	2	nf	adjrandindex	-0.013989	0.00513987305290706	0.00368537996393364	2.72166255002893	0.0162440870025357
vsearch	3	fast-length	gefast-s	3	nf	recall	-0.00693919999999999	0.000833622036656894	4.90387514431368e-05	8.32415614614571	0.00750931630505969
vsearch	3	fast-length	gefast-s	3	nf	precision	0.000715599999999994	0.00245948628782518	0.550787748623547	0.290955067951515	0.000736171730059112
vsearch	3	fast-length	gefast-s	3	nf	adjrandindex	-0.0032484	0.00347653639417165	0.104909741775978	0.934378252287501	0.00372594463661946
vsearch	4	fast-length	gefast-s	4	nf	recall	-0.0112688	0.00673759821449749	0.0201231833900293	1.67252478424026	0.0121951721022668
vsearch	4	fast-length	gefast-s	4	nf	precision	0.0103488	0.0142668305590275	0.180125128226119	0.725374844621794	0.0106205784791662
vsearch	4	fast-length	gefast-s	4	nf	adjrandindex	0.00814400000000002	0.0135324789118624	0.249618283090374	0.601811394131278	0.00929287221638884
vsearch	5	fast-length	gefast-s	5	nf	recall	-0.00610280000000001	0.00535241288579269	0.063335244998116	1.14019604432967	0.00658253800264821
vsearch	5	fast-length	gefast-s	5	nf	precision	0.010922	0.016109302405753	0.204095927092084	0.677993355944417	0.0112382210643074
vsearch	5	fast-length	gefast-s	5	nf	adjrandindex	0.0104036	0.0146713180662134	0.188007617095274	0.709111475400322	0.0118639177750079
vsearch	6	fast-length	gefast-s	6	nf	recall	5.22000000000355e-05	0.00489770626926527	0.982128020863064	0.0106580503464668	5.60381480229812e-05
vsearch	6	fast-length	gefast-s	6	nf	precision	0.0070468	0.00231745770187934	0.00244411637917737	3.04074589766424	0.00730762976777525
vsearch	6	fast-length	gefast-s	6	nf	adjrandindex	0.00893600000000003	0.00456393585625388	0.0118922665569864	1.95795915662469	0.0102368731805379
vsearch	7	fast-length	gefast-s	7	nf	recall	0.00195919999999998	0.00173067868190486	0.0645738129007842	1.13204144737231	0.00209851360284964
vsearch	7	fast-length	gefast-s	7	nf	precision	-0.00234540000000001	0.00966259749239301	0.616122173457987	0.242729763073175	0.0024489885418369
vsearch	7	fast-length	gefast-s	7	nf	adjrandindex	0.00499799999999997	0.00672172243550713	0.17171688725796	0.743559414711669	0.00574651587293919
vsearch	8	fast-length	gefast-s	8	nf	recall	0.00018720000000001	0.00242275498142094	0.871218219469297	0.077267408976791	0.00020079485587607
vsearch	8	fast-length	gefast-s	8	nf	precision	-0.0112602	0.0144430298829574	0.156233851826353	0.779628657646615	0.011830445204526
vsearch	8	fast-length	gefast-s	8	nf	adjrandindex	0.000154200000000015	0.00986518348536915	0.973793141389636	0.015630728027381	0.000178150211590942
vsearch	9	fast-length	gefast-s	9	nf	recall	0.00297020000000001	0.00388744565235323	0.162732832742171	0.764049266695735	0.00319069728369631
vsearch	9	fast-length	gefast-s	9	nf	precision	-0.0244728	0.0116069893038634	0.00920797057861183	2.10845373932189	0.0260006446827169
vsearch	9	fast-length	gefast-s	9	nf	adjrandindex	-0.00933040000000001	0.00804879551858537	0.060548763511663	1.15922935033637	0.0108920981390837
vsearch	10	fast-length	gefast-s	10	nf	recall	0.00525599999999999	0.0029004577224983	0.0154496991404817	1.81212777529222	0.00566038223518758
vsearch	10	fast-length	gefast-s	10	nf	precision	-0.0612454	0.0122600987679545	0.000365627024362247	4.9955062482925	0.0667045177434819
vsearch	10	fast-length	gefast-s	10	nf	adjrandindex	-0.0664622	0.0231121692556108	0.00300818339882756	2.8756366079253	0.081482016376534
vsearch	1	fast-length	gefast-s	1	f1	recall	-0.0398654	0.0152902104727175	0.0043128071236692	2.60724991792181	0.0457444439102323
vsearch	1	fast-length	gefast-s	1	f1	precision	0.00056440000000002	0.00213391325971794	0.586044860028889	0.264490600744767	0.000568791296324162
vsearch	1	fast-length	gefast-s	1	f1	adjrandindex	-0.0564732	0.00313218281714206	2.26178270776834e-06	18.0299820594535	0.0661529821976914
vsearch	2	fast-length	gefast-s	2	f1	recall	-0.0234692	0.00199668267383682	1.24530181420537e-05	11.754096085234	0.0256766470210463
vsearch	2	fast-length	gefast-s	2	f1	precision	0.0016578	0.00312355457772072	0.300983804078688	0.530741486582157	0.00170359834539886
vsearch	2	fast-length	gefast-s	2	f1	adjrandindex	-0.0189658	0.00506142496733874	0.00110984597884582	3.74712657450932	0.0219597150880441
vsearch	3	fast-length	gefast-s	3	f1	recall	-0.0104622	0.00087999073858759	1.18999723957496e-05	11.8889887600319	0.0113002209992371
vsearch	3	fast-length	gefast-s	3	f1	precision	0.00121939999999998	0.00247029731004186	0.331622883233586	0.493624793680935	0.00125477989952498
vsearch	3	fast-length	gefast-s	3	f1	adjrandindex	-0.00586619999999998	0.00341195372184324	0.0183888750616539	1.71930819648716	0.00671849866258788
vsearch	4	fast-length	gefast-s	4	f1	recall	-0.012972	0.00679942868923555	0.0129915388943843	1.90780734571663	0.0140254607740125
vsearch	4	fast-length	gefast-s	4	f1	precision	0.0113688	0.0142404046185493	0.148786918746126	0.798348102075079	0.0116734753725279
vsearch	4	fast-length	gefast-s	4	f1	adjrandindex	0.0075286	0.0135676093988587	0.282486598913306	0.554895101905962	0.00858764269630034
vsearch	5	fast-length	gefast-s	5	f1	recall	-0.00656459999999999	0.00537608554619434	0.0524210689883116	1.22107431951989	0.00707887686478843
vsearch	5	fast-length	gefast-s	5	f1	precision	0.0122514	0.0160699469134157	0.163446074205724	0.762379618676408	0.012614738529442
vsearch	5	fast-length	gefast-s	5	f1	adjrandindex	0.011085	0.0146740341249433	0.166456482927185	0.755415988924096	0.012645876776797
vsearch	6	fast-length	gefast-s	6	f1	recall	-3.42000000000064e-05	0.00485885302309096	0.988196353422734	0.00703869819430144	3.67129460904807e-05
vsearch	6	fast-length	gefast-s	6	f1	precision	0.00822940000000001	0.00238301443554169	0.00151420636765915	3.45335717537496	0.00853923858680759
vsearch	6	fast-length	gefast-s	6	f1	adjrandindex	0.00974220000000001	0.00450557540165512	0.00843093328886904	2.16225434745165	0.0111655931665497
vsearch	7	fast-length	gefast-s	7	f1	recall	0.00191959999999998	0.00168081090548581	0.0630548028521332	1.14206779223934	0.00205605414547255
vsearch	7	fast-length	gefast-s	7	f1	precision	-0.00143820000000001	0.00970919634676321	0.757101447468548	0.148127604863967	0.00150243212860536
vsearch	7	fast-length	gefast-s	7	f1	adjrandindex	0.00566399999999998	0.006654347188117	0.129747044144896	0.851172900944283	0.00651475239455105
vsearch	8	fast-length	gefast-s	8	f1	recall	0.000161800000000012	0.00238895399704559	0.886955529185915	0.0677283866496004	0.000173547890583324
vsearch	8	fast-length	gefast-s	8	f1	precision	-0.0105636	0.0144682401590519	0.17788891479588	0.730123351829423	0.0111026304897513
vsearch	8	fast-length	gefast-s	8	f1	adjrandindex	0.000653999999999999	0.00975351762186342	0.888072714070841	0.0670527316764156	0.000755796927766383
vsearch	9	fast-length	gefast-s	9	f1	recall	0.00295119999999998	0.0038526114130548	0.161892705907433	0.766025867545235	0.00317025443676633
vsearch	9	fast-length	gefast-s	9	f1	precision	-0.0239388	0.0116166546044892	0.0099711369064792	2.06073097763869	0.0254405235781924
vsearch	9	fast-length	gefast-s	9	f1	adjrandindex	-0.00892539999999999	0.00800546858715967	0.067266632284789	1.1149128752208	0.0104217739341222
vsearch	10	fast-length	gefast-s	10	f1	recall	0.00525339999999999	0.0028981699053023	0.0154345151640179	1.81266115226326	0.00565757427760494
vsearch	10	fast-length	gefast-s	10	f1	precision	-0.0607638	0.0122918863971321	0.00038086747001446	4.94340722300991	0.0661973514217868
vsearch	10	fast-length	gefast-s	10	f1	adjrandindex	-0.0660498	0.0230639079884567	0.0030545970403099	2.86377313129489	0.0809968939038034
vsearch	1	fast-length	gefast-s	1	2f	recall	-0.0398654	0.0152902104727175	0.0043128071236692	2.60724991792181	0.0457444439102323
vsearch	1	fast-length	gefast-s	1	2f	precision	0.00056440000000002	0.00213391325971794	0.586044860028889	0.264490600744767	0.000568791296324162
vsearch	1	fast-length	gefast-s	1	2f	adjrandindex	-0.0564732	0.00313218281714206	2.26178270776834e-06	18.0299820594535	0.0661529821976914
vsearch	2	fast-length	gefast-s	2	2f	recall	-0.026961	0.00214926231530731	9.61067825280758e-06	12.5443040656231	0.0294406409260616
vsearch	2	fast-length	gefast-s	2	2f	precision	0.00211700000000001	0.00316035077167077	0.208527155600912	0.669862351665739	0.00217599760547757
vsearch	2	fast-length	gefast-s	2	2f	adjrandindex	-0.0216314	0.00500966269323596	0.000643680044129347	4.31793542291913	0.0250075115945609
vsearch	3	fast-length	gefast-s	3	2f	recall	-0.012666	0.000962022089143495	7.92611423810759e-06	13.166017852331	0.0136642824115678
vsearch	3	fast-length	gefast-s	3	2f	precision	0.0034724	0.00265025674227986	0.0428255778509635	1.3102126841541	0.00357729560820103
vsearch	3	fast-length	gefast-s	3	2f	adjrandindex	-0.0059958	0.00319713585885865	0.0137682473891662	1.87536603531776	0.00686641862295313
vsearch	4	fast-length	gefast-s	4	2f	recall	-0.0135868	0.00681967071785722	0.0112041999323206	1.99229560518561	0.0146853080339231
vsearch	4	fast-length	gefast-s	4	2f	precision	0.0147022	0.0142208756305651	0.0818746976842802	1.03384632437122	0.0151220874409285
vsearch	4	fast-length	gefast-s	4	2f	adjrandindex	0.00944120000000002	0.0136740781663701	0.197495278524027	0.69044508047494	0.0107810469532569
vsearch	5	fast-length	gefast-s	5	2f	recall	-0.00673999999999999	0.00538716623096037	0.0489314835467945	1.25112159362464	0.00726733058871199
vsearch	5	fast-length	gefast-s	5	2f	precision	0.0154932	0.0160546216616898	0.0971202404403574	0.965030526815247	0.0159793493323476
vsearch	5	fast-length	gefast-s	5	2f	adjrandindex	0.0131934	0.0147323731387717	0.115787719376084	0.895538001632505	0.0150692831348275
vsearch	6	fast-length	gefast-s	6	2f	recall	-0.000139599999999995	0.00486038782403217	0.951873109481081	0.0287219878442094	0.000149849045334913
vsearch	6	fast-length	gefast-s	6	2f	precision	0.0111196	0.00263340669096133	0.000701661087976906	4.22251528340302	0.011555582898286
vsearch	6	fast-length	gefast-s	6	2f	adjrandindex	0.011633	0.00447034355503018	0.00434303720568549	2.60226084568157	0.0133471122312808
vsearch	7	fast-length	gefast-s	7	2f	recall	0.00183819999999997	0.00168871021788816	0.0716699198423589	1.08852305181096	0.00196878202738277
vsearch	7	fast-length	gefast-s	7	2f	precision	0.00107679999999997	0.00987234854024107	0.819312140139368	0.109072324139568	0.00112637114347588
vsearch	7	fast-length	gefast-s	7	2f	adjrandindex	0.00725099999999998	0.0065842545515799	0.0695043867370352	1.1012636196242	0.00834774415770155
vsearch	8	fast-length	gefast-s	8	2f	recall	9.66000000000022e-05	0.00239224419740123	0.932394633305545	0.0403804929718052	0.000103610259818281
vsearch	8	fast-length	gefast-s	8	2f	precision	-0.00838140000000001	0.0146762018349435	0.270696477373222	0.571087812382368	0.00881919266096364
vsearch	8	fast-length	gefast-s	8	2f	adjrandindex	0.00201519999999999	0.00960967898527315	0.663545756823714	0.209705236052973	0.00233070469814181
vsearch	9	fast-length	gefast-s	9	2f	recall	0.00289499999999998	0.00385502107646637	0.168409539392854	0.750968656870128	0.00310978908969972
vsearch	9	fast-length	gefast-s	9	2f	precision	-0.0220256	0.0117765613529587	0.0138947585813818	1.87029127942058	0.0234311254314561
vsearch	9	fast-length	gefast-s	9	2f	adjrandindex	-0.0077766	0.00794236226194701	0.0937548768844148	0.979129350125315	0.0090864679677058
vsearch	10	fast-length	gefast-s	10	2f	recall	0.00520100000000001	0.00289361279372346	0.0158759458061236	1.79740703776314	0.00560098480841909
vsearch	10	fast-length	gefast-s	10	2f	precision	-0.0591654	0.0124437599542904	0.000443155644482499	4.75462402178539	0.0645121896302086
vsearch	10	fast-length	gefast-s	10	2f	adjrandindex	-0.065149	0.0229762892130126	0.00316886057645333	2.83548833303782	0.0799363934575076
vsearch	1	small-abund	gefast-s	1	nf	recall	0.0122724	0.0137948542688932	0.117546468045734	0.889636074494369	0.0138353177363398
vsearch	1	small-abund	gefast-s	1	nf	precision	-0.014897	0.0187167150696911	0.149731337873464	0.795919580147025	0.0151258249930778
vsearch	1	small-abund	gefast-s	1	nf	adjrandindex	-0.018613	0.0212469680660559	0.121713006103973	0.876030873776107	0.0215739339865206
vsearch	2	small-abund	gefast-s	2	nf	recall	0.00216219999999998	0.00191663525481506	0.0651788326922687	1.12812283639675	0.00234865987240416
vsearch	2	small-abund	gefast-s	2	nf	precision	0.000817799999999957	0.00145792376343895	0.278032778738985	0.560934680199556	0.000840369552973295
vsearch	2	small-abund	gefast-s	2	nf	adjrandindex	0.00492079999999997	0.00156310770582197	0.00214655626879282	3.14808760885249	0.00565200042543911
vsearch	3	small-abund	gefast-s	3	nf	recall	0.00894380000000001	0.00456302012925645	0.0118486942986831	1.96006148266925	0.00959614291662962
vsearch	3	small-abund	gefast-s	3	nf	precision	-0.000495400000000012	0.00017472349584415	0.00316948575652939	2.83533704271749	0.000509959181648317
vsearch	3	small-abund	gefast-s	3	nf	adjrandindex	0.0073868	0.00289078824890371	0.00464078268828215	2.55528920279836	0.00842136272670291
vsearch	4	small-abund	gefast-s	4	nf	recall	0.00950480000000003	0.00418764870780725	0.00710426052112245	2.26972238198484	0.0101718212470006
vsearch	4	small-abund	gefast-s	4	nf	precision	-0.00154460000000003	0.000993017270746112	0.0253954047761358	1.55546136558076	0.00159489748452061
vsearch	4	small-abund	gefast-s	4	nf	adjrandindex	0.00691740000000001	0.00381178046324813	0.0153754356940708	1.81474249807805	0.00789876373282873
vsearch	5	small-abund	gefast-s	5	nf	recall	0.00983219999999998	0.00517740472630833	0.0131956513012831	1.89905957130199	0.0105147424234598
vsearch	5	small-abund	gefast-s	5	nf	precision	-0.000127800000000033	0.00178082598813023	0.88028868072633	0.0717644513567642	0.000132251985357939
vsearch	5	small-abund	gefast-s	5	nf	adjrandindex	0.00682940000000001	0.00452361142230404	0.027892470739859	1.50972295417044	0.0078039235358559
vsearch	6	small-abund	gefast-s	6	nf	recall	0.00764600000000004	0.00485174051243469	0.0243645004495048	1.57592929391089	0.00817487168894179
vsearch	6	small-abund	gefast-s	6	nf	precision	-0.004373	0.00872484756313828	0.325135642001946	0.501212195210785	0.00456187389636921
vsearch	6	small-abund	gefast-s	6	nf	adjrandindex	0.00399520000000002	0.00682429635200579	0.260644957280153	0.585437647183326	0.00458979721349498
vsearch	7	small-abund	gefast-s	7	nf	recall	0.00651739999999998	0.00118490940581968	0.000251045597929444	5.50033611682868	0.00696383547551357
vsearch	7	small-abund	gefast-s	7	nf	precision	-0.00421800000000003	0.0082405040501173	0.316226014092319	0.511861892712739	0.00440860516247877
vsearch	7	small-abund	gefast-s	7	nf	adjrandindex	0.00441499999999999	0.00514944521283601	0.127690374094914	0.857373914571366	0.00507790588771398
vsearch	8	small-abund	gefast-s	8	nf	recall	0.00486039999999999	0.00228410634603559	0.00891712443424873	2.12792193692554	0.00520033887155941
vsearch	8	small-abund	gefast-s	8	nf	precision	-0.0250644	0.0101217737724176	0.00520019603621007	2.47628533926553	0.0265260826477908
vsearch	8	small-abund	gefast-s	8	nf	adjrandindex	-0.0111064	0.00658897608130431	0.0196193333232125	1.68560332636713	0.0129154488369653
vsearch	9	small-abund	gefast-s	9	nf	recall	0.00716680000000001	0.00377749370614961	0.0132386687617828	1.8972367811845	0.00768152352860475
vsearch	9	small-abund	gefast-s	9	nf	precision	-0.0263076	0.0115235605738851	0.006959254315713	2.28294022766008	0.0279772605264076
vsearch	9	small-abund	gefast-s	9	nf	adjrandindex	-0.00904320000000001	0.00704651691972708	0.0454835264746301	1.2833574520602	0.0105550579470721
vsearch	10	small-abund	gefast-s	10	nf	recall	0.00506180000000001	0.00224615854293506	0.00728688125096626	2.25353638367207	0.00545181111862294
vsearch	10	small-abund	gefast-s	10	nf	precision	-0.070695	0.0123628094905648	0.000215586249196769	5.7183603819143	0.0773946780443795
vsearch	10	small-abund	gefast-s	10	nf	adjrandindex	-0.072283	0.0212322434518823	0.00159834049188138	3.40439766357294	0.0889355941329059
vsearch	1	small-abund	gefast-s	1	f1	recall	0.00175699999999999	0.0136772779638348	0.788188805666935	0.128461233634779	0.00196908657357529
vsearch	1	small-abund	gefast-s	1	f1	precision	-0.014574	0.0187434552310933	0.157084286450751	0.777551407694741	0.0148002905219646
vsearch	1	small-abund	gefast-s	1	f1	adjrandindex	-0.0284648	0.0212904330792025	0.040355280393061	1.33697609128514	0.0328056426332288
vsearch	2	small-abund	gefast-s	2	f1	recall	-0.0040724	0.00228169000962009	0.0162517482882325	1.78481738659936	0.0044086599574723
vsearch	2	small-abund	gefast-s	2	f1	precision	0.00126439999999997	0.00150013142757559	0.132560784902117	0.842859483347672	0.00129959297783987
vsearch	2	small-abund	gefast-s	2	f1	adjrandindex	-5.60000000000116e-05	0.0015090985719959	0.937856685735036	0.0371082453056378	6.4137936879579e-05
vsearch	3	small-abund	gefast-s	3	f1	recall	0.0054208	0.00481772583279704	0.0656377413753259	1.1251781832618	0.00580521059630848
vsearch	3	small-abund	gefast-s	3	f1	precision	8.39999999997509e-06	0.000173711830339806	0.919101534012954	0.0483559466476373	8.64910815336505e-06
vsearch	3	small-abund	gefast-s	3	f1	adjrandindex	0.00476900000000002	0.00298061730183529	0.0232149662913804	1.60000413238679	0.00542882417633334
vsearch	4	small-abund	gefast-s	4	f1	recall	0.00780160000000001	0.00431716930406952	0.015593425642231	1.8071100414445	0.0083414931332584
vsearch	4	small-abund	gefast-s	4	f1	precision	-0.000524600000000031	0.000947929480499514	0.283587147801981	0.553416694798426	0.000541968183389006
vsearch	4	small-abund	gefast-s	4	f1	adjrandindex	0.00630199999999999	0.00396993457124923	0.0238070229955548	1.58743170369604	0.00719353016043328
vsearch	5	small-abund	gefast-s	5	f1	recall	0.0093704	0.00521556965249242	0.0158991122780191	1.79662062331429	0.0100184108506412
vsearch	5	small-abund	gefast-s	5	f1	precision	0.0012016	0.00167270717700379	0.183483923584041	0.718356456240206	0.00124431432440236
vsearch	5	small-abund	gefast-s	5	f1	adjrandindex	0.00751080000000002	0.00467961239847915	0.0229843666507175	1.60500472270759	0.00858589876897501
vsearch	6	small-abund	gefast-s	6	f1	recall	0.0075596	0.00482515686791629	0.0248227889241616	1.56670554075987	0.00808212212689945
vsearch	6	small-abund	gefast-s	6	f1	precision	-0.00319039999999999	0.00876395323469951	0.461320318608404	0.364036629881604	0.00333025054122834
vsearch	6	small-abund	gefast-s	6	f1	adjrandindex	0.0048014	0.00674233863729785	0.186519639836188	0.712126794320179	0.00551853785756738
vsearch	7	small-abund	gefast-s	7	f1	recall	0.00647779999999998	0.00113473463858295	0.000217027778399463	5.70864744914231	0.00692137648396679
vsearch	7	small-abund	gefast-s	7	f1	precision	-0.00331080000000004	0.00828450063069584	0.422033421581867	0.399637847540601	0.00346205149033018
vsearch	7	small-abund	gefast-s	7	f1	adjrandindex	0.005081	0.00511041104021979	0.0902905553786362	0.994244877762606	0.00584614389798232
vsearch	8	small-abund	gefast-s	8	f1	recall	0.00483499999999999	0.0022520434054432	0.00864372835943796	2.1469390813311	0.00517309208927761
vsearch	8	small-abund	gefast-s	8	f1	precision	-0.0243678	0.0101297444044754	0.00577242658714002	2.4055690871365	0.0257983685531737
vsearch	8	small-abund	gefast-s	8	f1	adjrandindex	-0.0106066	0.00655276390540664	0.0223690889673658	1.61864522407843	0.0123378251131378
vsearch	9	small-abund	gefast-s	9	f1	recall	0.00714779999999997	0.00374073899116204	0.012922612677459	1.91079891350012	0.00766108093073802
vsearch	9	small-abund	gefast-s	9	f1	precision	-0.0257736	0.0115325178863941	0.00750472634721235	2.23486321494523	0.0274171542096846
vsearch	9	small-abund	gefast-s	9	f1	adjrandindex	-0.0086382	0.00702292194887572	0.0513551377034951	1.23000085475574	0.0100847329107837
vsearch	10	small-abund	gefast-s	10	f1	recall	0.0050592	0.00224502665908448	0.00728713266406375	2.25351444248022	0.00544900315941371
vsearch	10	small-abund	gefast-s	10	f1	precision	-0.0702134	0.0123898442403446	0.00022334467436012	5.66701232380037	0.0768877065675304
vsearch	10	small-abund	gefast-s	10	f1	adjrandindex	-0.0718706	0.0211865511067752	0.00162005930589676	3.39227463865115	0.0884506255303517
vsearch	1	small-abund	gefast-s	1	2f	recall	0.00175699999999999	0.0136772779638348	0.788188805666935	0.128461233634779	0.00196908657357529
vsearch	1	small-abund	gefast-s	1	2f	precision	-0.014574	0.0187434552310933	0.157084286450751	0.777551407694741	0.0148002905219646
vsearch	1	small-abund	gefast-s	1	2f	adjrandindex	-0.0284648	0.0212904330792025	0.040355280393061	1.33697609128514	0.0328056426332288
vsearch	2	small-abund	gefast-s	2	2f	recall	-0.00756420000000002	0.00254679930501012	0.00266802153105171	2.97008091101626	0.00817333141863738
vsearch	2	small-abund	gefast-s	2	2f	precision	0.00172359999999998	0.00155072460482187	0.0678215486400372	1.11148039738363	0.00177199240374942
vsearch	2	small-abund	gefast-s	2	2f	adjrandindex	-0.00272160000000001	0.00148558214178823	0.0148956716536433	1.83200909828113	0.00311235277905796
vsearch	3	small-abund	gefast-s	3	2f	recall	0.003217	0.00495638542690132	0.220311992471578	0.649061709878208	0.00344106972878017
vsearch	3	small-abund	gefast-s	3	2f	precision	0.00226139999999999	0.000193759644921232	1.28090195925135e-05	11.6711609423072	0.00233116741140527
vsearch	3	small-abund	gefast-s	3	2f	adjrandindex	0.0046394	0.00312740464283084	0.0294573531621472	1.48346649373793	0.00528090357018176
vsearch	4	small-abund	gefast-s	4	2f	recall	0.00718680000000003	0.0043650414889208	0.0211748903255531	1.646444831794	0.00768162246537886
vsearch	4	small-abund	gefast-s	4	2f	precision	0.00280879999999994	0.000716601493160597	0.000934237877465001	3.91961226261423	0.00290679744357467
vsearch	4	small-abund	gefast-s	4	2f	adjrandindex	0.00821460000000001	0.00421072473571947	0.0120405128664011	1.95087556550913	0.00938694815855448
vsearch	5	small-abund	gefast-s	5	2f	recall	0.009195	0.00522823737028072	0.0170654178667173	1.75871892356454	0.00982995934277501
vsearch	5	small-abund	gefast-s	5	2f	precision	0.00444339999999999	0.00139497555534136	0.00205397367011798	3.18528879089402	0.00460908986708696
vsearch	5	small-abund	gefast-s	5	2f	adjrandindex	0.0096192	0.00486895273133759	0.011532167608844	1.97561991885623	0.0110093633151698
vsearch	6	small-abund	gefast-s	6	2f	recall	0.00745420000000001	0.00482655427815745	0.0259733288020939	1.54441441459261	0.00796898784916974
vsearch	6	small-abund	gefast-s	6	2f	precision	-0.000300199999999995	0.00894624911345531	0.943790848763206	0.0335559625260702	0.000313832605953259
vsearch	6	small-abund	gefast-s	6	2f	adjrandindex	0.00669219999999999	0.00666009089277312	0.0879517124652385	1.00482112147474	0.00770011502652329
vsearch	7	small-abund	gefast-s	7	2f	recall	0.00639639999999997	0.00114288595231541	0.000234539647569836	5.59670891661702	0.00683410530958395
vsearch	7	small-abund	gefast-s	7	2f	precision	-0.000795800000000058	0.00842801006762568	0.843101067564686	0.0944232379428385	0.000833251226291848
vsearch	7	small-abund	gefast-s	7	2f	adjrandindex	0.00666800000000001	0.00504818967551738	0.0418213404961367	1.3208695450447	0.00767914001002389
vsearch	8	small-abund	gefast-s	8	2f	recall	0.00476979999999998	0.0022552341785278	0.00910903867878123	2.11499100422186	0.00510315491977063
vsearch	8	small-abund	gefast-s	8	2f	precision	-0.0221856	0.0102703146154341	0.00845955038827822	2.16016751489381	0.0235152211494535
vsearch	8	small-abund	gefast-s	8	2f	adjrandindex	-0.00924539999999998	0.00651350038765637	0.0337308420462847	1.41942111764065	0.0107629689328614
vsearch	9	small-abund	gefast-s	9	2f	recall	0.00709159999999998	0.00374332670227965	0.0133044161530418	1.89446462038199	0.00760061631485215
vsearch	9	small-abund	gefast-s	9	2f	precision	-0.0238604	0.0116672366608379	0.0102380442287683	2.04507722724864	0.0254078065614507
vsearch	9	small-abund	gefast-s	9	2f	adjrandindex	-0.0074894	0.00696703604842116	0.0740569645057676	1.07497649616686	0.00874942478729543
vsearch	10	small-abund	gefast-s	10	2f	recall	0.00500680000000002	0.00224262830179236	0.00753215461621406	2.23255900052562	0.00539241365762204
vsearch	10	small-abund	gefast-s	10	2f	precision	-0.068615	0.0124927937027712	0.000252474382429925	5.49236636996409	0.075203182306258
vsearch	10	small-abund	gefast-s	10	2f	adjrandindex	-0.0709698	0.0210850702797026	0.00166862322258209	3.36587922442537	0.0873904583929986
vsearch	1	small-length	gefast-s	1	nf	recall	-0.029175	0.0156228348419869	0.0139659812080777	1.86745877397303	0.0336773016141441
vsearch	1	small-length	gefast-s	1	nf	precision	0.00024099999999998	0.00210100059495472	0.810221969832667	0.114707249764093	0.000242835618725488
vsearch	1	small-length	gefast-s	1	nf	adjrandindex	-0.0464544	0.00320841211505006	5.42634352934548e-06	14.4789379712447	0.0547273469682037
vsearch	2	small-length	gefast-s	2	nf	recall	-0.0171416	0.00195942805430562	4.02711955369248e-05	8.74826710903382	0.0188171092811942
vsearch	2	small-length	gefast-s	2	nf	precision	0.00120759999999995	0.00313109913608625	0.437100827594088	0.385679260705046	0.00124067872811316
vsearch	2	small-length	gefast-s	2	nf	adjrandindex	-0.0138822	0.00518542357961237	0.00391517778429926	2.67715834335713	0.0161190708665752
vsearch	3	small-length	gefast-s	3	nf	recall	-0.00689879999999998	0.000828155903196983	4.88952515003487e-05	8.33031555214194	0.00746543389831607
vsearch	3	small-length	gefast-s	3	nf	precision	0.000714199999999998	0.00246148526300689	0.551838367596642	0.290150020694233	0.000734732012619447
vsearch	3	small-length	gefast-s	3	nf	adjrandindex	-0.00320520000000004	0.00349421803841715	0.10955144817001	0.917286776257375	0.00367630275796118
vsearch	4	small-length	gefast-s	4	nf	recall	-0.011243	0.00672711145291945	0.0201712808886515	1.67129682311429	0.0121670813084174
vsearch	4	small-length	gefast-s	4	nf	precision	0.0103444	0.0142512794267743	0.179896438068704	0.72585763637233	0.0106160868958383
vsearch	4	small-length	gefast-s	4	nf	adjrandindex	0.00816160000000004	0.0135476748669283	0.249207149013322	0.60243547916282	0.00931286153006339
vsearch	5	small-length	gefast-s	5	nf	recall	-0.00609480000000002	0.00534894318534042	0.0634489220255865	1.13944003307116	0.00657388076411821
vsearch	5	small-length	gefast-s	5	nf	precision	0.010916	0.0161078636075676	0.204264141247792	0.677681427279504	0.0112320820201284
vsearch	5	small-length	gefast-s	5	nf	adjrandindex	0.010403	0.0146704513904651	0.188007124997517	0.709112468533947	0.0118632376135905
vsearch	6	small-length	gefast-s	6	nf	recall	6.54000000000377e-05	0.00490359457948961	0.97763705488551	0.0133371548034554	7.02082167446142e-05
vsearch	6	small-length	gefast-s	6	nf	precision	0.0070438	0.00232329866784275	0.00247111595768476	3.03180994225783	0.00730453008833195
vsearch	6	small-length	gefast-s	6	nf	adjrandindex	0.0089326	0.00456220651658818	0.0118923304066899	1.95795608276852	0.0102329981484008
vsearch	7	small-length	gefast-s	7	nf	recall	0.0019684	0.00174494019954839	0.0651883416312094	1.128061580855	0.00210835740278303
vsearch	7	small-length	gefast-s	7	nf	precision	-0.0023496	0.00965925089227936	0.615393843298903	0.243248676962934	0.00245337942155962
vsearch	7	small-length	gefast-s	7	nf	adjrandindex	0.00499859999999996	0.00672703101672644	0.17194142204985	0.743061833306727	0.00574720374841027
vsearch	8	small-length	gefast-s	8	nf	recall	0.000187600000000021	0.00242226325984603	0.87092057231386	0.0774482291458054	0.000201223861545993
vsearch	8	small-length	gefast-s	8	nf	precision	-0.0112628	0.0144449045237412	0.156201680816428	0.779707472727756	0.0118331930373403
vsearch	8	small-length	gefast-s	8	nf	adjrandindex	0.000150400000000039	0.00986848617063428	0.974447199323163	0.0152404327674477	0.000173760380276486
vsearch	9	small-length	gefast-s	9	nf	recall	0.00297040000000002	0.00388786301199002	0.162745865573304	0.764018688631625	0.00319091178821904
vsearch	9	small-length	gefast-s	9	nf	precision	-0.024473	0.0116066842595119	0.00920686404582893	2.10852638469458	0.0260008599311906
vsearch	9	small-length	gefast-s	9	nf	adjrandindex	-0.00933060000000001	0.00804933514645776	0.0605563062368268	1.15917648230936	0.010892332886111
vsearch	10	small-length	gefast-s	10	nf	recall	0.00525599999999999	0.0029004577224983	0.0154496991404817	1.81212777529222	0.00566038223518758
vsearch	10	small-length	gefast-s	10	nf	precision	-0.0612462	0.0122604732861338	0.000365651934558298	4.99541890191691	0.0667054181120858
vsearch	10	small-length	gefast-s	10	nf	adjrandindex	-0.0664622	0.023112187568467	0.00300819222938909	2.87563432942528	0.081482016376534
vsearch	1	small-length	gefast-s	1	f1	recall	-0.0396904	0.0155204217822841	0.00462752264865154	2.55730163501773	0.0455390639539166
vsearch	1	small-length	gefast-s	1	f1	precision	0.000564000000000009	0.00213426439318096	0.586358976431925	0.264259668015831	0.000568388298698944
vsearch	1	small-length	gefast-s	1	f1	adjrandindex	-0.0563062	0.00311626566582501	2.24260428747384e-06	18.0684851800314	0.0659509067719672
vsearch	2	small-length	gefast-s	2	f1	recall	-0.0233761999999999	0.00198667000279364	1.24007412950209e-05	11.7665238651253	0.0255735986797589
vsearch	2	small-length	gefast-s	2	f1	precision	0.00165419999999996	0.00312507131118639	0.302097723623286	0.529331920868061	0.00169990203623432
vsearch	2	small-length	gefast-s	2	f1	adjrandindex	-0.018859	0.00510677417750187	0.00117331031598468	3.69293791824284	0.0218347057547921
vsearch	3	small-length	gefast-s	3	f1	recall	-0.0104218	0.000867662491986328	1.14245887836917e-05	12.0113524512757	0.0112563393729401
vsearch	3	small-length	gefast-s	3	f1	precision	0.00121799999999999	0.00247232410901162	0.332461490975864	0.492653853740445	0.00125334018245668
vsearch	3	small-length	gefast-s	3	f1	adjrandindex	-0.00582300000000002	0.00342977426370888	0.0191637670608217	1.69777937329997	0.0066688571699835
vsearch	4	small-length	gefast-s	4	f1	recall	-0.0129462	0.00678929132531516	0.0130135541123539	1.90685586752297	0.0139973703168432
vsearch	4	small-length	gefast-s	4	f1	precision	0.0113644	0.0142249305551908	0.148570378371338	0.798907239364557	0.0116689838155536
vsearch	4	small-length	gefast-s	4	f1	adjrandindex	0.00754620000000001	0.0135827233167727	0.281983012757524	0.555573416612378	0.00860763207306234
vsearch	5	small-length	gefast-s	5	f1	recall	-0.0065566	0.00537260744890223	0.0525055567592211	1.22037577886687	0.0070702196409248
vsearch	5	small-length	gefast-s	5	f1	precision	0.0122454	0.0160685372482999	0.163577370366558	0.762073100418375	0.0126085995356439
vsearch	5	small-length	gefast-s	5	f1	adjrandindex	0.0110844	0.0146730950143452	0.166453228164193	0.755423446053019	0.0126451966186385
vsearch	6	small-length	gefast-s	6	f1	recall	-2.10000000000043e-05	0.00486471905663623	0.992760653466685	0.00431679604834674	2.2542877357842e-05
vsearch	6	small-length	gefast-s	6	f1	precision	0.00822640000000001	0.00238874513081661	0.00153016378282783	3.44381654362086	0.00853613892248576
vsearch	6	small-length	gefast-s	6	f1	adjrandindex	0.00973879999999998	0.00450386169858706	0.00843000520831719	2.16232216967391	0.0111617181536656
vsearch	7	small-length	gefast-s	7	f1	recall	0.0019288	0.00169502026536559	0.0636779615956827	1.13792149829193	0.00206589794584108
vsearch	7	small-length	gefast-s	7	f1	precision	-0.0014424	0.00970583671302994	0.756343006340354	0.148611607906364	0.00150682301243839
vsearch	7	small-length	gefast-s	7	f1	adjrandindex	0.00566459999999998	0.00665955090828205	0.129939563837323	0.850597897368016	0.00651544026840216
vsearch	8	small-length	gefast-s	8	f1	recall	0.000162200000000023	0.00238845874990548	0.886655450159997	0.067909902151939	0.000173976896254341
vsearch	8	small-length	gefast-s	8	f1	precision	-0.0105662	0.0144701136553933	0.177849080253248	0.730208500889123	0.0111053783340335
vsearch	8	small-length	gefast-s	8	f1	adjrandindex	0.000650200000000023	0.00975682946453407	0.888754486370175	0.0666405006219992	0.000751407097041214
vsearch	9	small-length	gefast-s	9	f1	recall	0.00295139999999998	0.00385302819870296	0.161905827378457	0.765994913038401	0.00317046894129603
vsearch	9	small-length	gefast-s	9	f1	precision	-0.023939	0.0116163492759128	0.00996993925784849	2.06080235979465	0.0254407388282169
vsearch	9	small-length	gefast-s	9	f1	adjrandindex	-0.0089256	0.00800601175992145	0.0672747846823489	1.11486221450261	0.0104220086817378
vsearch	10	small-length	gefast-s	10	f1	recall	0.00525339999999999	0.0028981699053023	0.0154345151640179	1.81266115226326	0.00565757427760494
vsearch	10	small-length	gefast-s	10	f1	precision	-0.0607646	0.0122922606667773	0.000380893103636116	4.94332178980148	0.0661982518055797
vsearch	10	small-length	gefast-s	10	f1	adjrandindex	-0.0660498	0.0230639261553621	0.00305460594887435	2.86377087556899	0.0809968939038034
vsearch	1	small-length	gefast-s	1	2f	recall	-0.0396904	0.0155204217822841	0.00462752264865154	2.55730163501773	0.0455390639539166
vsearch	1	small-length	gefast-s	1	2f	precision	0.000564000000000009	0.00213426439318096	0.586358976431925	0.264259668015831	0.000568388298698944
vsearch	1	small-length	gefast-s	1	2f	adjrandindex	-0.0563062	0.00311626566582501	2.24260428747384e-06	18.0684851800314	0.0659509067719672
vsearch	2	small-length	gefast-s	2	2f	recall	-0.026868	0.0021339622770799	9.47049849366793e-06	12.5906630536909	0.0293375979202931
vsearch	2	small-length	gefast-s	2	2f	precision	0.00211339999999998	0.00316186263142474	0.209332493236156	0.668403484387833	0.00217230129800499
vsearch	2	small-length	gefast-s	2	2f	adjrandindex	-0.0215246	0.00505485991892951	0.000679247970402959	4.25819910842522	0.0248825067236037
vsearch	3	small-length	gefast-s	3	2f	recall	-0.0126256	0.000947210008393064	7.54633460212738e-06	13.3292510511151	0.0136204014316007
vsearch	3	small-length	gefast-s	3	2f	precision	0.003471	0.00265236922392037	0.042976021063059	1.30864133420672	0.00357585589517087
vsearch	3	small-length	gefast-s	3	2f	adjrandindex	-0.00595260000000004	0.00321506831964729	0.0143763927478106	1.85146920941732	0.0068167771551963
vsearch	4	small-length	gefast-s	4	2f	recall	-0.013561	0.00680966005025211	0.0112208339872709	1.99143568106575	0.0146572177096717
vsearch	4	small-length	gefast-s	4	2f	precision	0.0146978	0.014205826065386	0.0817169268885123	1.03463184276293	0.0151175959877037
vsearch	4	small-length	gefast-s	4	2f	adjrandindex	0.00945880000000003	0.0136890578821188	0.19721913884804	0.690975235947791	0.0108010361174919
vsearch	5	small-length	gefast-s	5	2f	recall	-0.006732	0.00538368939482952	0.0490071950961599	1.25044360963049	0.00725867337069631
vsearch	5	small-length	gefast-s	5	2f	precision	0.0154872	0.0160532994334498	0.097191900150405	0.964736256506233	0.0159732104861788
vsearch	5	small-length	gefast-s	5	2f	adjrandindex	0.0131928	0.014731385074052	0.115782004813078	0.89555733786621	0.01506860298809
vsearch	6	small-length	gefast-s	6	2f	recall	-0.000126399999999993	0.00486625392884503	0.956469514414937	0.0259748056406899	0.000135678976671367
vsearch	6	small-length	gefast-s	6	2f	precision	0.0111166	0.00263880755266463	0.000707962975840535	4.21273616136752	0.0115524832809277
vsearch	6	small-length	gefast-s	6	2f	adjrandindex	0.0116296	0.00446860003804321	0.00434148908150041	2.60251530702948	0.0133432372701941
vsearch	7	small-length	gefast-s	7	2f	recall	0.00184739999999999	0.00170293593537746	0.072311487677383	1.0848323543014	0.00197862582861783
vsearch	7	small-length	gefast-s	7	2f	precision	0.00107259999999998	0.00986891885162705	0.819938813912211	0.108684650884848	0.00112198025854498
vsearch	7	small-length	gefast-s	7	2f	adjrandindex	0.00725159999999998	0.00658931470640159	0.069630560244615	1.1005089790225	0.00834843202686748
vsearch	8	small-length	gefast-s	8	2f	recall	9.70000000000137e-05	0.00239174967335627	0.932101660331307	0.0405560837242205	0.000104039265491381
vsearch	8	small-length	gefast-s	8	2f	precision	-0.00838399999999999	0.014678063513284	0.270621800674804	0.571192514081456	0.00882194053650109
vsearch	8	small-length	gefast-s	8	2f	adjrandindex	0.00201140000000002	0.00961295733892542	0.66423079970774	0.209238419466955	0.00232631487274375
vsearch	9	small-length	gefast-s	9	2f	recall	0.00289519999999999	0.00385543793880799	0.16842249591634	0.750939334506605	0.00311000359424979
vsearch	9	small-length	gefast-s	9	2f	precision	-0.0220258	0.0117762523622755	0.0138931028313794	1.8703573363083	0.023431340686766
vsearch	9	small-length	gefast-s	9	2f	adjrandindex	-0.00777680000000001	0.0079429141188861	0.0937649057895007	0.979086501956363	0.00908670271685027
vsearch	10	small-length	gefast-s	10	2f	recall	0.00520100000000001	0.00289361279372346	0.0158759458061236	1.79740703776314	0.00560098480841909
vsearch	10	small-length	gefast-s	10	2f	precision	-0.0591662	0.0124441337464687	0.000443184088230722	4.75454549150839	0.0645130900636373
vsearch	10	small-length	gefast-s	10	2f	adjrandindex	-0.065149	0.0229763068289923	0.00316886955893827	2.83548615906333	0.0799363934575076
cd-hit	1	nf	gefast-s	1	nf	recall	-0.0296642	0.0121850174887031	0.00552960007449091	2.43448152844279	0.0342516660683673
cd-hit	1	nf	gefast-s	1	nf	precision	-0.00893380000000001	0.0175185740487061	0.317799173177568	0.509961597054746	0.00904364867867555
cd-hit	1	nf	gefast-s	1	nf	adjrandindex	-0.0398038	0.0173976016364325	0.00690588272914458	2.28789006851648	0.0467093746739897
cd-hit	2	nf	gefast-s	2	nf	recall	-0.0137664	0.0054780500454085	0.00493043273290455	2.51301099586311	0.0150840556106213
cd-hit	2	nf	gefast-s	2	nf	precision	-0.00097560000000001	0.00114851787099726	0.130327311801694	0.849442594352404	0.00100344912494424
cd-hit	2	nf	gefast-s	2	nf	adjrandindex	-0.00635279999999998	0.0025681019644866	0.00521960315280948	2.47373355413869	0.00734433689058753
cd-hit	3	nf	gefast-s	3	nf	recall	-0.00724799999999999	0.00354943981495676	0.0102913120945809	2.04201236754547	0.00784479769123966
cd-hit	3	nf	gefast-s	3	nf	precision	0.00673999999999995	0.0153088815398121	0.380621300174644	0.440267303817851	0.00691233842152542
cd-hit	3	nf	gefast-s	3	nf	adjrandindex	0.00576999999999999	0.0173685005829519	0.49883253370664	0.332210600013656	0.00658418895458369
cd-hit	4	nf	gefast-s	4	nf	recall	-0.0036062	0.00209740487269385	0.018386956533107	1.71936284069384	0.00388653959917407
cd-hit	4	nf	gefast-s	4	nf	precision	-0.000757999999999992	0.00119498389110483	0.229068851572802	0.634318174196621	0.000782365360907816
cd-hit	4	nf	gefast-s	4	nf	adjrandindex	-6.57999999999603e-05	0.00202160498119688	0.94547483348896	0.0325483962554365	7.54357301908814e-05
cd-hit	5	nf	gefast-s	5	nf	recall	-0.00179560000000005	0.00264621584531572	0.203794013162117	0.678553868981848	0.00193226276190904
cd-hit	5	nf	gefast-s	5	nf	precision	0.00040939999999996	0.00176398506229504	0.631175351017082	0.232088133142867	0.00042354395385829
cd-hit	5	nf	gefast-s	5	nf	adjrandindex	0.000226999999999977	0.00324092995913212	0.883133050443224	0.0700416247380936	0.00026037404164858
cd-hit	6	nf	gefast-s	6	nf	recall	-0.00442439999999997	0.00446353165105843	0.090969270304525	0.991233029332462	0.00476115660679885
cd-hit	6	nf	gefast-s	6	nf	precision	0.000937599999999983	0.00813916613050747	0.809435080355707	0.115196075981991	0.000975393980728877
cd-hit	6	nf	gefast-s	6	nf	adjrandindex	-0.00044700000000002	0.00479999234374389	0.845219337973605	0.0931251485395848	0.000514839766776456
cd-hit	7	nf	gefast-s	7	nf	recall	-0.00850600000000001	0.00701615500113842	0.0534882700762882	1.21234493802087	0.00916219059295295
cd-hit	7	nf	gefast-s	7	nf	precision	-0.0183812	0.00725765070115666	0.00479310533270914	2.53266528755243	0.0193550778385559
cd-hit	7	nf	gefast-s	7	nf	adjrandindex	-0.020322	0.0125756970979743	0.0224880158948436	1.61597403640339	0.0237106170640838
cd-hit	8	nf	gefast-s	8	nf	recall	-0.00490539999999999	0.00555052738935679	0.119322946109783	0.883771875336776	0.00527605045880686
cd-hit	8	nf	gefast-s	8	nf	precision	-0.0222148	0.0091968666240193	0.00568778942554515	2.41547484683338	0.0234749047152278
cd-hit	8	nf	gefast-s	8	nf	adjrandindex	-0.0154304	0.00427170121848428	0.00127638425123806	3.61223765679828	0.0179889839856726
cd-hit	9	nf	gefast-s	9	nf	recall	-0.00177160000000001	0.00566922651690688	0.523198216737603	0.312494128558227	0.00190797684235649
cd-hit	9	nf	gefast-s	9	nf	precision	-0.0324986	0.0102640051782917	0.00210067922688072	3.16626886244506	0.034675333668436
cd-hit	9	nf	gefast-s	9	nf	adjrandindex	-0.018561	0.00841071251440684	0.00784689071638689	2.20682849023868	0.0217850655224489
cd-hit	10	nf	gefast-s	10	nf	recall	0.0064424	0.0054723918262493	0.0580388055939794	1.17725488315692	0.00693363112445278
cd-hit	10	nf	gefast-s	10	nf	precision	-0.0649786	0.017526259706509	0.00115582407310959	3.70749955142272	0.0709146451064621
cd-hit	10	nf	gefast-s	10	nf	adjrandindex	-0.0611496	0.0421284711424471	0.0315047782129111	1.45150294662338	0.0747254691727011
cd-hit	1	nf	gefast-s	1	f1	recall	-0.0401796	0.0121510280758461	0.00178424499004318	3.3066831669881	0.0461132924667712
cd-hit	1	nf	gefast-s	1	f1	precision	-0.00861079999999998	0.017546620321304	0.334121550096214	0.490738378236023	0.00871810240439326
cd-hit	1	nf	gefast-s	1	f1	adjrandindex	-0.0496556	0.0174503105072661	0.00312765143456756	2.84554248930551	0.0579354710141799
cd-hit	2	nf	gefast-s	2	f1	recall	-0.020001	0.00601020087018727	0.00174181319488802	3.32784218564341	0.0218408014037691
cd-hit	2	nf	gefast-s	2	f1	precision	-0.000529000000000002	0.00116387692648323	0.366948321681837	0.454515411348884	0.000544225637389558
cd-hit	2	nf	gefast-s	2	f1	adjrandindex	-0.0113296	0.00273803511664843	0.000758619373467746	4.13785781311244	0.0130603376625712
cd-hit	3	nf	gefast-s	3	f1	recall	-0.010771	0.00361907688506341	0.00264774814601919	2.97617330111274	0.01163569629828
cd-hit	3	nf	gefast-s	3	f1	precision	0.00724379999999993	0.0153245628714166	0.350132738092416	0.47269211270692	0.0074309400511542
cd-hit	3	nf	gefast-s	3	f1	adjrandindex	0.00315220000000001	0.0174074160402973	0.706258885656181	0.181083739982018	0.00359163389261811
cd-hit	4	nf	gefast-s	4	f1	recall	-0.00530940000000002	0.00221391390979867	0.00583642303597469	2.3981962336028	0.00571689637153562
cd-hit	4	nf	gefast-s	4	f1	precision	0.000262000000000007	0.00115237407121129	0.637938937567747	0.227356729507643	0.00027056422347862
cd-hit	4	nf	gefast-s	4	f1	adjrandindex	-0.000681199999999982	0.00216552607927032	0.520598090734512	0.314565595178384	0.000780679310187523
cd-hit	5	nf	gefast-s	5	f1	recall	-0.00225740000000003	0.00267118677744555	0.131798567857198	0.845092533049589	0.00242860682378919
cd-hit	5	nf	gefast-s	5	f1	precision	0.0017388	0.00165329873283688	0.0783690500104154	1.05171555839543	0.00180010994460324
cd-hit	5	nf	gefast-s	5	f1	adjrandindex	0.000908399999999987	0.0033803288745328	0.580296342821372	0.268731248856826	0.00104236232073639
cd-hit	6	nf	gefast-s	6	f1	recall	-0.00451080000000001	0.00440572294862037	0.0839126659944394	1.02385012689292	0.00485390716499025
cd-hit	6	nf	gefast-s	6	f1	precision	0.00212019999999999	0.00815824204102822	0.592330996800532	0.259884419871021	0.00220702135081323
cd-hit	6	nf	gefast-s	6	f1	adjrandindex	0.00035919999999996	0.00469868723155732	0.872569203962963	0.0764468844803077	0.000413906807822055
cd-hit	7	nf	gefast-s	7	f1	recall	-0.00854560000000002	0.00701144627020701	0.0526958697252804	1.21880702934456	0.00920464920092669
cd-hit	7	nf	gefast-s	7	f1	precision	-0.017474	0.00725601429849749	0.0057497196406374	2.408209146393	0.0184086048692098
cd-hit	7	nf	gefast-s	7	f1	adjrandindex	-0.019656	0.0125694107260444	0.024969450388156	1.56379646018504	0.0229424778296248
cd-hit	8	nf	gefast-s	8	f1	recall	-0.00493079999999999	0.00552106273284411	0.116514012507884	0.893088928453444	0.0053032972337413
cd-hit	8	nf	gefast-s	8	f1	precision	-0.0215182	0.00919046879653048	0.00636001309006654	2.34136043290016	0.0227471632644022
cd-hit	8	nf	gefast-s	8	f1	adjrandindex	-0.0149306	0.00428317123169271	0.00146134087517491	3.48587511270228	0.0174113824816812
cd-hit	9	nf	gefast-s	9	f1	recall	-0.00179060000000004	0.00565615587656491	0.518084311651918	0.316575433753341	0.0019284197221788
cd-hit	9	nf	gefast-s	9	f1	precision	-0.0319646	0.0102728754640558	0.00224254097225549	3.11155334373928	0.0341152856002236
cd-hit	9	nf	gefast-s	9	f1	adjrandindex	-0.018156	0.00836321974481123	0.00831316084921329	2.17093422796459	0.0213147825694949
cd-hit	10	nf	gefast-s	10	f1	recall	0.0064398	0.00547143630137464	0.0580754544083364	1.17698528234388	0.00693082317812435
cd-hit	10	nf	gefast-s	10	f1	precision	-0.064497	0.0175331511714238	0.0011908807188075	3.67857434008324	0.0704075520578901
cd-hit	10	nf	gefast-s	10	f1	adjrandindex	-0.0607372	0.0421102208578867	0.0321224977901124	1.44233867129255	0.0742402188830647
cd-hit	1	nf	gefast-s	1	2f	recall	-0.0401796	0.0121510280758461	0.00178424499004318	3.3066831669881	0.0461132924667712
cd-hit	1	nf	gefast-s	1	2f	precision	-0.00861079999999998	0.017546620321304	0.334121550096214	0.490738378236023	0.00871810240439326
cd-hit	1	nf	gefast-s	1	2f	adjrandindex	-0.0496556	0.0174503105072661	0.00312765143456756	2.84554248930551	0.0579354710141799
cd-hit	2	nf	gefast-s	2	2f	recall	-0.0234928	0.00631157715630568	0.0011385254555991	3.72217583944595	0.0256049804416087
cd-hit	2	nf	gefast-s	2	2f	precision	-6.97999999999865e-05	0.00119618589692408	0.90248604435851	0.058352134212143	7.18259441278396e-05
cd-hit	2	nf	gefast-s	2	2f	adjrandindex	-0.0139952	0.00286189206644834	0.000397258684008726	4.89019141010732	0.0161083923352081
cd-hit	3	nf	gefast-s	3	2f	recall	-0.0129748	0.00364880675015825	0.0013550331017926	3.55590221363115	0.0139997526941982
cd-hit	3	nf	gefast-s	3	2f	precision	0.00949679999999995	0.0152572177411218	0.236371914432232	0.622446383156993	0.00975341628379306
cd-hit	3	nf	gefast-s	3	2f	adjrandindex	0.00302259999999999	0.0174545507046157	0.71831400026236	0.173169739579758	0.00344371268366571
cd-hit	4	nf	gefast-s	4	2f	recall	-0.0059242	0.00225077824318613	0.00416621016495115	2.63206738288615	0.00637677159603676
cd-hit	4	nf	gefast-s	4	2f	precision	0.00359539999999998	0.000933150738091124	0.000997692234334972	3.85296807175529	0.0037193276245161
cd-hit	4	nf	gefast-s	4	2f	adjrandindex	0.00123140000000004	0.00233931299744176	0.304431944668988	0.526393860653396	0.00141277632116217
cd-hit	5	nf	gefast-s	5	2f	recall	-0.00243280000000003	0.00268008492402755	0.112244450193336	0.907732429741105	0.00261706267202447
cd-hit	5	nf	gefast-s	5	2f	precision	0.00498059999999998	0.00134910221999668	0.00117470454425671	3.69178845470451	0.00516488249078286
cd-hit	5	nf	gefast-s	5	2f	adjrandindex	0.00301679999999997	0.00350420172079178	0.126533632465415	0.860909342661451	0.00346588194908294
cd-hit	6	nf	gefast-s	6	2f	recall	-0.0046162	0.00440832481788721	0.0792473519406232	1.04715514185101	0.00496704258247479
cd-hit	6	nf	gefast-s	6	2f	precision	0.00501039999999999	0.00825176073938162	0.246095656501196	0.607191623490464	0.00522343138074606
cd-hit	6	nf	gefast-s	6	2f	adjrandindex	0.00224999999999995	0.00459917976382746	0.335444832357883	0.489217668266894	0.00259550656674691
cd-hit	7	nf	gefast-s	7	2f	recall	-0.00862700000000003	0.00701440777970597	0.0513673787507291	1.22989713044052	0.00929191954126118
cd-hit	7	nf	gefast-s	7	2f	precision	-0.014959	0.00722623290518649	0.0098154809901972	2.07009657677426	0.0157799936179584
cd-hit	7	nf	gefast-s	7	2f	adjrandindex	-0.018069	0.0126199531100555	0.0328519865821292	1.43178028019793	0.0211096830813759
cd-hit	8	nf	gefast-s	8	2f	recall	-0.004996	0.00552587508906959	0.113284364631111	0.904110194217436	0.00537323436658752
cd-hit	8	nf	gefast-s	8	2f	precision	-0.019336	0.00916818343511955	0.00919915412987691	2.10903284569239	0.0204639352774072
cd-hit	8	nf	gefast-s	8	2f	adjrandindex	-0.0135694	0.00433648109646517	0.00219572391482474	3.12912698064358	0.0158365825827936
cd-hit	9	nf	gefast-s	9	2f	recall	-0.00184680000000004	0.00565750344233214	0.505882813717374	0.326433738631319	0.00198888516029764
cd-hit	9	nf	gefast-s	9	2f	precision	-0.0300514	0.0104078183256627	0.00296306446571984	2.88738706419404	0.032106138268766
cd-hit	9	nf	gefast-s	9	2f	adjrandindex	-0.0170072	0.0082751094373428	0.0100640685737735	2.05522357483904	0.0199795871568255
cd-hit	10	nf	gefast-s	10	2f	recall	0.00638740000000002	0.00547110695380743	0.0593849465171672	1.1674785475643	0.00687423393467726
cd-hit	10	nf	gefast-s	10	2f	precision	-0.0628986	0.0175745952101322	0.00132215119530944	3.57895014069726	0.0687226298386752
cd-hit	10	nf	gefast-s	10	2f	adjrandindex	-0.0598364	0.0420705594008447	0.0335246247928861	1.42228676899406	0.0731794417970743
dnaclust	1	nf	gefast-s	1	nf	recall	-0.0644378	0.0126963582061944	0.00034372633053063	5.07529788885144	0.0759271672885546
dnaclust	1	nf	gefast-s	1	nf	precision	0.00425839999999997	0.00534663312749246	0.149519125101951	0.796463849016163	0.00428216774384541
dnaclust	1	nf	gefast-s	1	nf	adjrandindex	-0.082899	0.00740328150214485	1.51045219775242e-05	11.1976020330961	0.0998048304435133
dnaclust	2	nf	gefast-s	2	nf	recall	-0.014347	0.00187676090645556	6.87002496549181e-05	7.64455394965345	0.0157252299131205
dnaclust	2	nf	gefast-s	2	nf	precision	0.00770419999999996	0.0152251431586045	0.321086705219334	0.506018230485139	0.00788890692222344
dnaclust	2	nf	gefast-s	2	nf	adjrandindex	-0.000725400000000032	0.0159745848553256	0.924008868345775	0.0454096307709803	0.000835900437274835
dnaclust	3	nf	gefast-s	3	nf	recall	-0.00736580000000002	0.00603222783886682	0.052421039011389	1.22107456759851	0.00797280556531229
dnaclust	3	nf	gefast-s	3	nf	precision	-0.000563400000000014	0.000155204059225265	0.00125268633027255	3.63005969568289	0.000579977914721025
dnaclust	3	nf	gefast-s	3	nf	adjrandindex	-0.00577420000000002	0.00706826295492751	0.141771787696121	0.816919239821806	0.00663266824011911
dnaclust	4	nf	gefast-s	4	nf	recall	0.00824160000000001	0.00415690928455262	0.0113929623104771	1.98262685948582	0.00882593893935809
dnaclust	4	nf	gefast-s	4	nf	precision	0.000121200000000021	0.000833746184399068	0.761432119355154	0.145367981608669	0.00012503915211077
dnaclust	4	nf	gefast-s	4	nf	adjrandindex	0.00724040000000001	0.00445525215896926	0.022083126588776	1.62513809356979	0.00826606301862686
dnaclust	5	nf	gefast-s	5	nf	recall	0.00845179999999999	0.00560215763791055	0.027953375616808	1.5086687212808	0.00904519267989865
dnaclust	5	nf	gefast-s	5	nf	precision	0.00100419999999999	0.00160696474759093	0.234840824491876	0.624904809831971	0.00103857356543793
dnaclust	5	nf	gefast-s	5	nf	adjrandindex	0.0072322	0.00461401145425537	0.0247857723063092	1.56744300955949	0.00826229974159321
dnaclust	6	nf	gefast-s	6	nf	recall	0.00899820000000004	0.00374219303350323	0.00578142933704214	2.40452588079788	0.00961365360611376
dnaclust	6	nf	gefast-s	6	nf	precision	0.00466	0.00153340144776247	0.00244937657520748	3.03899543514834	0.00483847287828292
dnaclust	6	nf	gefast-s	6	nf	adjrandindex	0.0096786	0.00238350389133307	0.000815638937823888	4.06066045673073	0.0110828642950868
dnaclust	7	nf	gefast-s	7	nf	recall	0.00673320000000002	0.00244234471358982	0.00351528850837945	2.75685899805003	0.00719358820649826
dnaclust	7	nf	gefast-s	7	nf	precision	-0.00409300000000004	0.0090715291434245	0.370098810172864	0.451191848175547	0.00427767716172936
dnaclust	7	nf	gefast-s	7	nf	adjrandindex	0.0044502	0.00547964507974737	0.143545290698738	0.812132890950881	0.00511828750946697
dnaclust	8	nf	gefast-s	8	nf	recall	0.0013358	0.00208733638879792	0.225680860017935	0.639954349078	0.00143192651573516
dnaclust	8	nf	gefast-s	8	nf	precision	-0.030625	0.00898545380044881	0.00159145001730843	3.40828640156943	0.0325066093234157
dnaclust	8	nf	gefast-s	8	nf	adjrandindex	-0.0159744	0.00714568126913036	0.00749678681741238	2.23553212050054	0.0186290943855923
dnaclust	9	nf	gefast-s	9	nf	recall	0.00861800000000001	0.00381047490478547	0.00719451517223297	2.26166034820933	0.00922977139983226
dnaclust	9	nf	gefast-s	9	nf	precision	-0.0311222	0.0105670672705344	0.0027528039442935	2.94520695318958	0.0331823776926124
dnaclust	9	nf	gefast-s	9	nf	adjrandindex	-0.011646	0.00715114927826288	0.0219346315377848	1.62854941867876	0.0136136773621589
dnaclust	10	nf	gefast-s	10	nf	recall	0.0095628	0.00407176684008305	0.0062905752715426	2.34856276785361	0.0102747077884193
dnaclust	10	nf	gefast-s	10	nf	precision	-0.0685892	0.0144833538829927	0.000450066333939617	4.73572630718786	0.0750028595242058
dnaclust	10	nf	gefast-s	10	nf	adjrandindex	-0.0759876	0.0305609282548813	0.00512391313075529	2.4864297107161	0.0937072236875272
dnaclust	1	nf	gefast-s	1	f1	recall	-0.0749532	0.0126502939570588	0.000187558083041732	5.92501646637044	0.0877737087803219
dnaclust	1	nf	gefast-s	1	f1	precision	0.0045814	0.00536840430668181	0.129004055091436	0.853400701265689	0.0046077188291804
dnaclust	1	nf	gefast-s	1	f1	adjrandindex	-0.0927508	0.00755760628109194	1.04867941778598e-05	12.2725101772038	0.111007411999708
dnaclust	2	nf	gefast-s	2	f1	recall	-0.0205816	0.00181847897980703	1.44750767364165e-05	11.3180301936644	0.0224819350176215
dnaclust	2	nf	gefast-s	2	f1	precision	0.00815079999999997	0.0151860500032102	0.296294549461384	0.536729432490802	0.00834812291163777
dnaclust	2	nf	gefast-s	2	f1	adjrandindex	-0.00570220000000001	0.0160542937932504	0.471530131765975	0.355182238062526	0.00655203045495719
dnaclust	3	nf	gefast-s	3	f1	recall	-0.0108888	0.00640632852732358	0.0190932784536346	1.69969428722837	0.011763701793487
dnaclust	3	nf	gefast-s	3	f1	precision	-5.96000000000263e-05	0.000132997368395024	0.373022916507228	0.448129167661457	6.13696301059082e-05
dnaclust	3	nf	gefast-s	3	f1	adjrandindex	-0.008392	0.00714302183952987	0.0583662628440507	1.17485291078885	0.00962519323217705
dnaclust	4	nf	gefast-s	4	f1	recall	0.00653839999999999	0.00429143988656491	0.0271057426837342	1.52359118916464	0.00699560025275917
dnaclust	4	nf	gefast-s	4	f1	precision	0.00114120000000002	0.000796048490985329	0.0327262018144261	1.43358101035713	0.00117796864200408
dnaclust	4	nf	gefast-s	4	f1	adjrandindex	0.00662499999999999	0.00461225937041705	0.0325311683194697	1.43638929815886	0.00756083044737861
dnaclust	5	nf	gefast-s	5	f1	recall	0.00799000000000001	0.00563098570411962	0.0337660066108541	1.41893452049692	0.00854885763081304
dnaclust	5	nf	gefast-s	5	f1	precision	0.00233360000000002	0.00150250667219815	0.0255156801581612	1.55313786166819	0.00241513895535514
dnaclust	5	nf	gefast-s	5	f1	adjrandindex	0.00791360000000001	0.00476707303279485	0.0206180871319922	1.66005428185362	0.00904427346492728
dnaclust	6	nf	gefast-s	6	f1	recall	0.0089118	0.00372120507362868	0.00586558422166447	2.39486935647698	0.00952090463444066
dnaclust	6	nf	gefast-s	6	f1	precision	0.00584260000000001	0.00161103966431623	0.00125724089555256	3.62660220565069	0.00607009186798232
dnaclust	6	nf	gefast-s	6	f1	adjrandindex	0.0104848	0.00236755521582916	0.00058372377185725	4.42853451944858	0.0120115799108938
dnaclust	7	nf	gefast-s	7	f1	recall	0.00669360000000001	0.00239823128576044	0.00335917194525058	2.79105690920781	0.00715112924937502
dnaclust	7	nf	gefast-s	7	f1	precision	-0.00318580000000004	0.00911822821056812	0.478305927668339	0.349388052857425	0.00333112324978273
dnaclust	7	nf	gefast-s	7	f1	adjrandindex	0.00511620000000002	0.00543120444284693	0.1029099321736	0.942000996986628	0.00588652543469821
dnaclust	8	nf	gefast-s	8	f1	recall	0.0013104	0.00209916502447998	0.235248786825807	0.624248205700083	0.00140467956390617
dnaclust	8	nf	gefast-s	8	f1	precision	-0.0299284	0.00899574906830998	0.0017435786434307	3.32694918152298	0.0317789586774999
dnaclust	8	nf	gefast-s	8	f1	adjrandindex	-0.0154746	0.00715593283926005	0.008427772621986	2.16248535971449	0.0180514962131706
dnaclust	9	nf	gefast-s	9	f1	recall	0.00859899999999998	0.00377514019607217	0.00701525378852652	2.27779620183292	0.00920932893561725
dnaclust	9	nf	gefast-s	9	f1	precision	-0.0305882	0.0105760650858436	0.00294478725088925	2.89220988635398	0.0326223155528229
dnaclust	9	nf	gefast-s	9	f1	adjrandindex	-0.011241	0.00712882272889431	0.0243198879421138	1.57683820000718	0.0131433608489201
dnaclust	10	nf	gefast-s	10	f1	recall	0.0095602	0.00406896469633246	0.00628121423595072	2.34954115198322	0.0102718998824451
dnaclust	10	nf	gefast-s	10	f1	precision	-0.0681076	0.0145175763748637	0.000466813156338589	4.69138913007024	0.0744958419333068
dnaclust	10	nf	gefast-s	10	f1	adjrandindex	-0.0755752	0.0305127939428692	0.00519601632962178	2.47683644249371	0.0932223606762665
dnaclust	1	nf	gefast-s	1	2f	recall	-0.0749532	0.0126502939570588	0.000187558083041732	5.92501646637044	0.0877737087803219
dnaclust	1	nf	gefast-s	1	2f	precision	0.0045814	0.00536840430668181	0.129004055091436	0.853400701265689	0.0046077188291804
dnaclust	1	nf	gefast-s	1	2f	adjrandindex	-0.0927508	0.00755760628109194	1.04867941778598e-05	12.2725101772038	0.111007411999708
dnaclust	2	nf	gefast-s	2	2f	recall	-0.0240734	0.00190866977238074	9.40488237704633e-06	12.6126584851672	0.0262460850394786
dnaclust	2	nf	gefast-s	2	2f	precision	0.00860999999999998	0.01516852410421	0.27317905271981	0.567622791831821	0.0088205139132594
dnaclust	2	nf	gefast-s	2	2f	adjrandindex	-0.00836780000000001	0.0161124918525968	0.310107975387055	0.51933618192343	0.00960019751547652
dnaclust	3	nf	gefast-s	3	2f	recall	-0.0130926	0.0066073562640439	0.011414841890822	1.98151870079228	0.0141277562402554
dnaclust	3	nf	gefast-s	3	2f	precision	0.00219339999999999	0.00028797621429554	6.97027824597544e-05	7.61660127162092	0.00226114876542452
dnaclust	3	nf	gefast-s	3	2f	adjrandindex	-0.00852160000000002	0.00730981260361719	0.0596231058701435	1.16577543941184	0.00977311141984677
dnaclust	4	nf	gefast-s	4	2f	recall	0.00592360000000001	0.00434275497812162	0.038026780786878	1.36401893034319	0.00633572632605739
dnaclust	4	nf	gefast-s	4	2f	precision	0.0044746	0.000625067436361844	8.90606378505702e-05	7.15858760143394	0.00462672821161641
dnaclust	4	nf	gefast-s	4	2f	adjrandindex	0.00853760000000001	0.00484305067080656	0.0169332331505253	1.76285580728359	0.00975424503199128
dnaclust	5	nf	gefast-s	5	2f	recall	0.0078146	0.0056409980765818	0.0363028872591262	1.3853222238174	0.00836040485045985
dnaclust	5	nf	gefast-s	5	2f	precision	0.00557540000000001	0.00124399288583171	0.000557297930449595	4.48185842821152	0.0057799075799475
dnaclust	5	nf	gefast-s	5	2f	adjrandindex	0.010022	0.00494693288816413	0.0105769085612331	2.02590175095731	0.0114677324418512
dnaclust	6	nf	gefast-s	6	2f	recall	0.00880640000000001	0.00372228938960958	0.00612759672916024	2.36585581566609	0.00940777106845463
dnaclust	6	nf	gefast-s	6	2f	precision	0.00873280000000001	0.0018988955210859	0.00050432061873831	4.59888387909098	0.00908646899823054
dnaclust	6	nf	gefast-s	6	2f	adjrandindex	0.0123756	0.00239216142849931	0.000318989470993496	5.17339668325127	0.0141930872751694
dnaclust	7	nf	gefast-s	7	2f	recall	0.0066122	0.00240454927169314	0.0035482793082813	2.7498708709529	0.00706385814509679
dnaclust	7	nf	gefast-s	7	2f	precision	-0.00067080000000006	0.00927846084757598	0.879410756040958	0.0722964736306786	0.000702322627415396
dnaclust	7	nf	gefast-s	7	2f	adjrandindex	0.00670320000000002	0.00536239994778459	0.0490526324519052	1.25003730890482	0.00771952129570772
dnaclust	8	nf	gefast-s	8	2f	recall	0.00124519999999999	0.00209571722806299	0.254710377116212	0.594164128311762	0.00133474196560798
dnaclust	8	nf	gefast-s	8	2f	precision	-0.0277462	0.00914652979003511	0.00246591447739811	3.03352207196971	0.029496000060382
dnaclust	8	nf	gefast-s	8	2f	adjrandindex	-0.0141134	0.00714987068414528	0.0115658917761625	1.9739377988047	0.0164767048551608
dnaclust	9	nf	gefast-s	9	2f	recall	0.00854279999999998	0.00377776113591101	0.00719813734206085	2.26133937341697	0.00914886471314964
dnaclust	9	nf	gefast-s	9	2f	precision	-0.028675	0.0107093928632766	0.00391304737406753	2.67755608241145	0.0306131196674588
dnaclust	9	nf	gefast-s	9	2f	adjrandindex	-0.0100922	0.00707234757347231	0.0331890737299427	1.42699434595874	0.0118080750797106
dnaclust	10	nf	gefast-s	10	2f	recall	0.00950780000000002	0.00406364721647931	0.00637595119795386	2.33972082060742	0.0102153114494584
dnaclust	10	nf	gefast-s	10	2f	precision	-0.0665092	0.0146753335975711	0.00053377322586837	4.53204007648642	0.0728111666588939
dnaclust	10	nf	gefast-s	10	2f	adjrandindex	-0.0746744	0.0304247187546574	0.00536956546537192	2.45439902344435	0.0921624224095394
sumaclust	1	nf	gefast-s	1	nf	recall	-0.0954372	0.0124646174108955	6.82720345818673e-05	7.65664896514007	0.114545798899973
sumaclust	1	nf	gefast-s	1	nf	precision	0.00712539999999999	0.00579929623316485	0.0515128903633739	1.22866632665727	0.00715485582594985
sumaclust	1	nf	gefast-s	1	nf	adjrandindex	-0.0946464	0.0191897661476111	0.000384270082668991	4.93212888953222	0.114759437367579
sumaclust	2	nf	gefast-s	2	nf	recall	-0.0324998	0.00495808634454869	0.000126062735605215	6.55490803134819	0.0359797984919611
sumaclust	2	nf	gefast-s	2	nf	precision	0.000792999999999955	0.00264888948429343	0.539888404653755	0.299370738077992	0.000814895508918641
sumaclust	2	nf	gefast-s	2	nf	adjrandindex	-0.0366108	0.0170358485024961	0.00861408805038908	2.14904470385703	0.0430784219592782
sumaclust	3	nf	gefast-s	3	nf	recall	-0.00382959999999997	0.00311615232297782	0.0514791360924101	1.22895147703832	0.00413727418710812
sumaclust	3	nf	gefast-s	3	nf	precision	-0.000413600000000014	0.000552760164990203	0.169617525124664	0.748244946354527	0.000425737258350888
sumaclust	3	nf	gefast-s	3	nf	adjrandindex	-0.0045086	0.00319424534123477	0.0343104594476665	1.41147580049601	0.00517514584726283
sumaclust	4	nf	gefast-s	4	nf	recall	0.00653860000000002	0.00571461042416715	0.0627385554858891	1.14418998228614	0.00700858521139859
sumaclust	4	nf	gefast-s	4	nf	precision	0.00056299999999998	0.00094463723195735	0.253481422138159	0.595995987616757	0.000580701344885728
sumaclust	4	nf	gefast-s	4	nf	adjrandindex	0.00601780000000001	0.00568453685008727	0.0770589809384775	1.05862626256132	0.00687506961839126
sumaclust	5	nf	gefast-s	5	nf	recall	0.00550839999999999	0.00492423804258075	0.0666715436761761	1.1186299184499	0.00590443906971319
sumaclust	5	nf	gefast-s	5	nf	precision	0.00295859999999999	0.00307283090976382	0.0976586302737835	0.9628255139582	0.00305678295136288
sumaclust	5	nf	gefast-s	5	nf	adjrandindex	0.00752859999999997	0.00567707775180153	0.0413348598309155	1.32614001941596	0.00859946074895468
sumaclust	6	nf	gefast-s	6	nf	recall	0.00723240000000003	0.00394690211431702	0.0148843541834815	1.83242446620735	0.00773437319537711
sumaclust	6	nf	gefast-s	6	nf	precision	0.00541599999999995	0.00138611453350725	0.000945552463287009	3.90732502190566	0.00562122064764843
sumaclust	6	nf	gefast-s	6	nf	adjrandindex	0.0096724	0.00247543315401566	0.000945523194969922	3.90735657083262	0.0110758040561508
sumaclust	7	nf	gefast-s	7	nf	recall	0.0061912	0.00114432303131588	0.00026778050685393	5.41036038825558	0.00661644415927172
sumaclust	7	nf	gefast-s	7	nf	precision	-0.000441000000000047	0.00759472945535257	0.902959892398901	0.058066584542948	0.000460020130314051
sumaclust	7	nf	gefast-s	7	nf	adjrandindex	0.00658239999999999	0.00565091207682441	0.0597545920017949	1.16483850934362	0.00756131333248939
sumaclust	8	nf	gefast-s	8	nf	recall	0.00723740000000002	0.00112202330635333	0.000134306667200265	6.45031164595164	0.00773375304372136
sumaclust	8	nf	gefast-s	8	nf	precision	-0.0137344	0.00295364339418286	0.000483156408098011	4.64998585375935	0.0144487247220432
sumaclust	8	nf	gefast-s	8	nf	adjrandindex	-0.00322139999999995	0.00596380983935604	0.293640523562692	0.540158067874913	0.00372901646872298
sumaclust	9	nf	gefast-s	9	nf	recall	0.00899719999999999	0.0041820094093629	0.00858099602906205	2.15140596763283	0.00963393364993866
sumaclust	9	nf	gefast-s	9	nf	precision	-0.026538	0.0104411719888143	0.00473176379996553	2.54166869662049	0.0282257412634003
sumaclust	9	nf	gefast-s	9	nf	adjrandindex	-0.00768619999999998	0.00600176996393562	0.0457614295091433	1.28065554764445	0.00896409336083056
sumaclust	10	nf	gefast-s	10	nf	recall	0.00855440000000001	0.00123591536927086	0.000101722388726063	6.92150952459373	0.00919621882580291
sumaclust	10	nf	gefast-s	10	nf	precision	-0.0474996	0.0247700226342246	0.0127669984774575	1.91762440839961	0.0513491092097727
sumaclust	10	nf	gefast-s	10	nf	adjrandindex	-0.0139614	0.0261167186644877	0.297972118590759	0.534577110522849	0.0165828599595566
sumaclust	1	nf	gefast-s	1	f1	recall	-0.1059526	0.0123922385911505	4.4104583451081e-05	8.54991608018769	0.12636916949405
sumaclust	1	nf	gefast-s	1	f1	precision	0.00744840000000002	0.0058249438452229	0.0459630098986138	1.27870760610139	0.00748040416116314
sumaclust	1	nf	gefast-s	1	f1	adjrandindex	-0.1044982	0.0193563391993424	0.000270058415852227	5.39865513431124	0.125952540024369
sumaclust	2	nf	gefast-s	2	f1	recall	-0.0387344	0.00525929266156582	7.96035780918282e-05	7.36494477347983	0.0427345033585747
sumaclust	2	nf	gefast-s	2	f1	precision	0.00123959999999996	0.00272750505040782	0.366980551152216	0.454481284943769	0.00127411893996918
sumaclust	2	nf	gefast-s	2	f1	adjrandindex	-0.0415876	0.0170115850319716	0.00544707140185158	2.44466344093394	0.0487915561685519
sumaclust	3	nf	gefast-s	3	f1	recall	-0.00735259999999998	0.00343313155879586	0.00871858984556832	2.14165984439548	0.00792822821686245
sumaclust	3	nf	gefast-s	3	f1	precision	9.01999999999736e-05	0.000568031425187019	0.740465215697325	0.15879403145746	9.28710360052086e-05
sumaclust	3	nf	gefast-s	3	f1	adjrandindex	-0.00712639999999998	0.00323744216936768	0.00791730269986107	2.20124395346091	0.0081676869780727
sumaclust	4	nf	gefast-s	4	f1	recall	0.0048354	0.00587633349121715	0.139603136349445	0.822860038019805	0.00517823487879703
sumaclust	4	nf	gefast-s	4	f1	precision	0.00158299999999998	0.000913675817782252	0.0179304894375825	1.73256199758287	0.00163363062383532
sumaclust	4	nf	gefast-s	4	f1	adjrandindex	0.00540239999999999	0.00584465151228024	0.107611147214695	0.924332270050484	0.00616983350677328
sumaclust	5	nf	gefast-s	5	f1	recall	0.00504660000000001	0.00494386749417898	0.0845500381791083	1.02077978544975	0.00540809838782602
sumaclust	5	nf	gefast-s	5	f1	precision	0.00428800000000003	0.00298134097345472	0.0324007037844176	1.43827896177577	0.00443334454076219
sumaclust	5	nf	gefast-s	5	f1	adjrandindex	0.00820999999999998	0.00583667443841097	0.0346702483483	1.4066229128646	0.00938143330932172
sumaclust	6	nf	gefast-s	6	f1	recall	0.00714599999999999	0.00394618987125555	0.0154858430032747	1.81086066133112	0.00764162347178223
sumaclust	6	nf	gefast-s	6	f1	precision	0.00659859999999997	0.00146337445652168	0.000544339737436702	4.50916713121007	0.00685283681958828
sumaclust	6	nf	gefast-s	6	f1	adjrandindex	0.0104786	0.00248636216187425	0.000706866228709114	4.21443028721974	0.0120045197098046
sumaclust	7	nf	gefast-s	7	f1	recall	0.00615159999999999	0.0011074417817655	0.000241548887753146	5.55478409907293	0.00657398511780402
sumaclust	7	nf	gefast-s	7	f1	precision	0.00046619999999995	0.00762077838544071	0.897804636513615	0.0611748533313358	0.000486537206581329
sumaclust	7	nf	gefast-s	7	f1	adjrandindex	0.0072484	0.00569472723666378	0.0465778992783391	1.27282654616596	0.00832954494787197
sumaclust	8	nf	gefast-s	8	f1	recall	0.00721200000000002	0.00109853698162607	0.000125293936574964	6.56509532280356	0.00770650648417251
sumaclust	8	nf	gefast-s	8	f1	precision	-0.0130378	0.00294046266767665	0.000580981136272217	4.43392808326371	0.0137209221805088
sumaclust	8	nf	gefast-s	8	f1	adjrandindex	-0.00272159999999997	0.00606363330025817	0.372342640354952	0.448839806965915	0.00315137143015939
sumaclust	9	nf	gefast-s	9	f1	recall	0.00897819999999996	0.00414492951689168	0.00837893696927634	2.16606819571031	0.00961349122464558
sumaclust	9	nf	gefast-s	9	f1	precision	-0.026004	0.0104618587019707	0.00513009780178145	2.48560038333357	0.02766563688309
sumaclust	9	nf	gefast-s	9	f1	adjrandindex	-0.00728119999999997	0.00599012443109491	0.0530955084139832	1.21553401498691	0.00849376476102504
sumaclust	10	nf	gefast-s	10	f1	recall	0.0085518	0.00123712760053276	0.000102239114306816	6.91262566312257	0.00919341090508946
sumaclust	10	nf	gefast-s	10	f1	precision	-0.047018	0.0247516299968305	0.013183116365504	1.89959206751316	0.0508417137781715
sumaclust	10	nf	gefast-s	10	f1	adjrandindex	-0.013549	0.0261515639876471	0.311116119233739	0.518095208623086	0.0160969681647377
sumaclust	1	nf	gefast-s	1	2f	recall	-0.1059526	0.0123922385911505	4.4104583451081e-05	8.54991608018769	0.12636916949405
sumaclust	1	nf	gefast-s	1	2f	precision	0.00744840000000002	0.0058249438452229	0.0459630098986138	1.27870760610139	0.00748040416116314
sumaclust	1	nf	gefast-s	1	2f	adjrandindex	-0.1044982	0.0193563391993424	0.000270058415852227	5.39865513431124	0.125952540024369
sumaclust	2	nf	gefast-s	2	2f	recall	-0.0422262	0.00543052913628129	6.42295276306819e-05	7.77570637046902	0.0464973385778859
sumaclust	2	nf	gefast-s	2	2f	precision	0.00169879999999998	0.00275999487318367	0.240746388610278	0.615508389709581	0.0017465183750429
sumaclust	2	nf	gefast-s	2	2f	adjrandindex	-0.0442532	0.0169979353658026	0.00433583501760306	2.6034455978125	0.0518378437391207
sumaclust	3	nf	gefast-s	3	2f	recall	-0.00955639999999998	0.00361850270139462	0.00411504892987297	2.64098186145247	0.0102923326623564
sumaclust	3	nf	gefast-s	3	2f	precision	0.00234319999999999	0.000529436209566377	0.000585099915949305	4.42584008736225	0.00241538922071741
sumaclust	3	nf	gefast-s	3	2f	adjrandindex	-0.007256	0.00337387247832521	0.00859165193046738	2.15064441427907	0.0083156061327366
sumaclust	4	nf	gefast-s	4	2f	recall	0.00422060000000002	0.00593075895649116	0.186756154404279	0.711645850212916	0.0045183575000763
sumaclust	4	nf	gefast-s	4	2f	precision	0.00491639999999995	0.000750372440858523	0.000126287342957672	6.55194638328529	0.0050823877339584
sumaclust	4	nf	gefast-s	4	2f	adjrandindex	0.007315	0.00608562137336851	0.0547838851778433	1.20201365665163	0.00836326023779099
sumaclust	5	nf	gefast-s	5	2f	recall	0.00487120000000001	0.00494989739287592	0.0925992634374292	0.98410120723125	0.00521964357009391
sumaclust	5	nf	gefast-s	5	2f	precision	0.00752980000000001	0.00272765589838598	0.00349806764745671	2.76053882179771	0.00779809582633377
sumaclust	5	nf	gefast-s	5	2f	adjrandindex	0.0103184	0.00605043550498642	0.0188851589333817	1.70539789929108	0.0118048880272323
sumaclust	6	nf	gefast-s	6	2f	recall	0.0070406	0.00394644464043272	0.0162754180047496	1.78403617470433	0.0075284889995587
sumaclust	6	nf	gefast-s	6	2f	precision	0.00948879999999996	0.0017514456029235	0.000266365118029358	5.41769609296534	0.00986920454136506
sumaclust	6	nf	gefast-s	6	2f	adjrandindex	0.0123694	0.0025426941027186	0.000405426466293321	4.86468269493166	0.014186027174957
sumaclust	7	nf	gefast-s	7	2f	recall	0.00607019999999998	0.00111303468050189	0.000259544615423392	5.45373842013874	0.00648671384179585
sumaclust	7	nf	gefast-s	7	2f	precision	0.00298119999999993	0.00765775095573108	0.433145560029617	0.38930490391161	0.00311533837034732
sumaclust	7	nf	gefast-s	7	2f	adjrandindex	0.0088354	0.00576466658185888	0.0266043078636213	1.53268187752689	0.0101625228416371
sumaclust	8	nf	gefast-s	8	2f	recall	0.00714680000000001	0.00109946200480053	0.000130287884795932	6.50027010373736	0.00763656988207277
sumaclust	8	nf	gefast-s	8	2f	precision	-0.0108556	0.00279329899939125	0.000965309166219222	3.88630075132158	0.0114375180429913
sumaclust	8	nf	gefast-s	8	2f	adjrandindex	-0.00136039999999997	0.00619614447055585	0.649183628211988	0.219555887772567	0.00157646492226486
sumaclust	9	nf	gefast-s	9	2f	recall	0.00892199999999996	0.0041475442734225	0.00858454162955617	2.15115244391054	0.00955302711680601
sumaclust	9	nf	gefast-s	9	2f	precision	-0.0240908	0.0105925915006669	0.00705355650890421	2.27430652815067	0.0256562958608365
sumaclust	9	nf	gefast-s	9	2f	adjrandindex	-0.00613239999999997	0.00594017468598357	0.0821741216065947	1.03236021231328	0.00715844747930988
sumaclust	10	nf	gefast-s	10	2f	recall	0.00849940000000002	0.00124034321862937	0.000105826231585535	6.85245815218162	0.00913682217596636
sumaclust	10	nf	gefast-s	10	2f	precision	-0.0454196	0.0246621828372916	0.0146351052325297	1.84166990812026	0.0491558049274421
sumaclust	10	nf	gefast-s	10	2f	adjrandindex	-0.0126482	0.0261929297654921	0.341005558152984	0.482886035019397	0.0150348126247161
