# Supplementary material for: GeFaST: An improved method for OTU assignment by generalising Swarm’s fastidious clustering approach
Source: BMC Bioinformatics. 2018 Sep 12;19:321. doi: 10.1186/s12859-018-2349-1 (PMC6134716; doi:10.1186/s12859-018-2349-1)
Supplement: Supplementary file 4 — Tabular data showing results on the statistical significance of differences in clustering quality on the eldermet data set. (CSV 86 KB) [file 12859_2018_2349_MOESM4_ESM.csv]

method1	threshold1	submethod1	method2	threshold2	submethod2	metric	mean_diff	sd_diff	p_value	power1	power2
gefast-s	1	nf	gefast-s	1	nf	recall	0	0	NaN	NaN	0
gefast-s	1	nf	gefast-s	1	nf	precision	0	0	NaN	NaN	0
gefast-s	1	nf	gefast-s	1	nf	adjrandindex	0	0	NaN	NaN	0
gefast-s	2	nf	gefast-s	2	nf	recall	0	0	NaN	NaN	0
gefast-s	2	nf	gefast-s	2	nf	precision	0	0	NaN	NaN	0
gefast-s	2	nf	gefast-s	2	nf	adjrandindex	0	0	NaN	NaN	0
gefast-s	3	nf	gefast-s	3	nf	recall	0	0	NaN	NaN	0
gefast-s	3	nf	gefast-s	3	nf	precision	0	0	NaN	NaN	0
gefast-s	3	nf	gefast-s	3	nf	adjrandindex	0	0	NaN	NaN	0
gefast-s	4	nf	gefast-s	4	nf	recall	0	0	NaN	NaN	0
gefast-s	4	nf	gefast-s	4	nf	precision	0	0	NaN	NaN	0
gefast-s	4	nf	gefast-s	4	nf	adjrandindex	0	0	NaN	NaN	0
gefast-s	5	nf	gefast-s	5	nf	recall	0	0	NaN	NaN	0
gefast-s	5	nf	gefast-s	5	nf	precision	0	0	NaN	NaN	0
gefast-s	5	nf	gefast-s	5	nf	adjrandindex	0	0	NaN	NaN	0
gefast-s	6	nf	gefast-s	6	nf	recall	0	0	NaN	NaN	0
gefast-s	6	nf	gefast-s	6	nf	precision	0	0	NaN	NaN	0
gefast-s	6	nf	gefast-s	6	nf	adjrandindex	0	0	NaN	NaN	0
gefast-s	7	nf	gefast-s	7	nf	recall	0	0	NaN	NaN	0
gefast-s	7	nf	gefast-s	7	nf	precision	0	0	NaN	NaN	0
gefast-s	7	nf	gefast-s	7	nf	adjrandindex	0	0	NaN	NaN	0
gefast-s	8	nf	gefast-s	8	nf	recall	0	0	NaN	NaN	0
gefast-s	8	nf	gefast-s	8	nf	precision	0	0	NaN	NaN	0
gefast-s	8	nf	gefast-s	8	nf	adjrandindex	0	0	NaN	NaN	0
gefast-s	9	nf	gefast-s	9	nf	recall	0	0	NaN	NaN	0
gefast-s	9	nf	gefast-s	9	nf	precision	0	0	NaN	NaN	0
gefast-s	9	nf	gefast-s	9	nf	adjrandindex	0	0	NaN	NaN	0
gefast-s	10	nf	gefast-s	10	nf	recall	0	0	NaN	NaN	0
gefast-s	10	nf	gefast-s	10	nf	precision	0	0	NaN	NaN	0
gefast-s	10	nf	gefast-s	10	nf	adjrandindex	0	0	NaN	NaN	0
gefast-s	1	nf	gefast-s	1	f1	recall	-0.0075332	0.00017123580233117	6.4028364387203e-08	43.9931363502522	0.130678999281831
gefast-s	1	nf	gefast-s	1	f1	precision	0.00788600000000001	5.91100668245181e-05	7.57525783257666e-10	133.412131361845	0.00810502867387714
gefast-s	1	nf	gefast-s	1	f1	adjrandindex	-0.0010524	2.26340451532639e-05	5.13178906431186e-08	46.4963285561107	0.185053631088447
gefast-s	2	nf	gefast-s	2	f1	recall	-0.0070922	5.90694506492074e-05	1.15477907296834e-09	120.065447063628	0.0360303333118269
gefast-s	2	nf	gefast-s	2	f1	precision	0.00337020000000001	3.30786940491832e-05	2.22703059680166e-09	101.884312451665	0.00351598357872296
gefast-s	2	nf	gefast-s	2	f1	adjrandindex	-0.0022896	4.6886032035137e-05	4.21797412597171e-08	48.83330707713	0.042708768578762
gefast-s	3	nf	gefast-s	3	f1	recall	-0.0038004	0.000230592280876866	3.23701141151043e-06	16.4810373770897	0.0120134663105154
gefast-s	3	nf	gefast-s	3	f1	precision	0.001383	1.57955689989708e-05	4.08308188633417e-09	87.5562001020736	0.00145340817912547
gefast-s	3	nf	gefast-s	3	f1	adjrandindex	-0.0019788	0.000258834309935906	6.86827919793107e-05	7.64504520474894	0.0142904806679868
gefast-s	4	nf	gefast-s	4	f1	recall	-0.00209300000000001	4.8800614750227e-05	7.08795195895272e-08	42.8888039774187	0.00449709171596174
gefast-s	4	nf	gefast-s	4	f1	precision	0.000641999999999965	1.84797186125565e-05	1.64578430386541e-07	34.7407887241174	0.000677096626540041
gefast-s	4	nf	gefast-s	4	f1	adjrandindex	-0.00157840000000001	0.000132503962204911	1.18083327817042e-05	11.9120966176022	0.00553586810436505
gefast-s	5	nf	gefast-s	5	f1	recall	-0.00100500000000001	4.27375712927411e-05	7.82960619405916e-07	23.5156086225871	0.00187872906689231
gefast-s	5	nf	gefast-s	5	f1	precision	0.000369400000000009	6.54217089351227e-06	2.36009569790796e-08	56.4644375716836	0.000391396274954303
gefast-s	5	nf	gefast-s	5	f1	adjrandindex	-0.000799200000000022	0.000102152826686293	6.26886862672436e-05	7.82357205302145	0.00203652701812902
gefast-s	6	nf	gefast-s	6	f1	recall	-0.000539399999999968	2.75916654082319e-05	1.63744037868802e-06	19.5493817433376	0.000916506028907096
gefast-s	6	nf	gefast-s	6	f1	precision	0.000240200000000002	9.7313925005917e-06	6.45162832395643e-07	24.6830039981839	0.000255541021940677
gefast-s	6	nf	gefast-s	6	f1	adjrandindex	-0.000387199999999988	3.23836378438328e-05	1.16340988946116e-05	11.9566554525846	0.000824789702057474
gefast-s	7	nf	gefast-s	7	f1	recall	-0.0003328	8.52642949886519e-06	1.03315812328151e-07	39.0315782291161	0.000520678346257984
gefast-s	7	nf	gefast-s	7	f1	precision	0.000175199999999998	8.40832920383e-06	1.26934912712552e-06	20.8364819874314	0.000187520710763429
gefast-s	7	nf	gefast-s	7	f1	adjrandindex	-0.000214999999999965	1.21037184369372e-05	2.40048875472687e-06	17.7631362725561	0.00039817653666042
gefast-s	8	nf	gefast-s	8	f1	recall	-0.000217200000000006	3.34664010611809e-06	1.35229219556244e-08	64.9009134872127	0.000322121469455271
gefast-s	8	nf	gefast-s	8	f1	precision	0.000156799999999979	8.22800097227396e-06	1.81305736089421e-06	19.0568766980401	0.000171415540349206
gefast-s	8	nf	gefast-s	8	f1	adjrandindex	-9.87999999999767e-05	2.02410474037942e-05	0.000400123614536382	4.8811703282438	0.0001685720886252
gefast-s	9	nf	gefast-s	9	f1	recall	-0.000151800000000013	8.25832912882321e-06	2.09402099367655e-06	18.3814422544872	0.000223733924651209
gefast-s	9	nf	gefast-s	9	f1	precision	0.000123600000000001	4.21900462193554e-06	3.25314163242288e-07	29.2960096221221	0.000138685050290163
gefast-s	9	nf	gefast-s	9	f1	adjrandindex	-3.04000000000082e-05	1.8311198759252e-05	0.0206127750581784	1.66018622809433	5.22832472437067e-05
gefast-s	10	nf	gefast-s	10	f1	recall	-0.000112800000000002	4.65832587953061e-06	6.96477985065669e-07	24.2147077978512	0.000176421845904279
gefast-s	10	nf	gefast-s	10	f1	precision	0.0001166	3.57770876399083e-06	2.12467252056762e-07	32.5906907721399	0.00013925545625211
gefast-s	10	nf	gefast-s	10	f1	adjrandindex	1.77999999999789e-05	8.89943818450935e-06	0.0110540925041847	2.00012625863981	3.62255205535645e-05
gefast-s	1	nf	gefast-s	1	2f	recall	-0.0075332	0.00017123580233117	6.4028364387203e-08	43.9931363502522	0.130678999281831
gefast-s	1	nf	gefast-s	1	2f	precision	0.00788600000000001	5.91100668245181e-05	7.57525783257666e-10	133.412131361845	0.00810502867387714
gefast-s	1	nf	gefast-s	1	2f	adjrandindex	-0.0010524	2.26340451532639e-05	5.13178906431186e-08	46.4963285561107	0.185053631088447
gefast-s	2	nf	gefast-s	2	2f	recall	-0.0064146	9.2691962974145e-05	1.04611718856762e-08	69.2034108910743	0.0326441252940826
gefast-s	2	nf	gefast-s	2	2f	precision	0.00453359999999998	3.55851092452877e-05	9.10911074325297e-10	127.401604102152	0.00473258039624398
gefast-s	2	nf	gefast-s	2	2f	adjrandindex	-0.0020772	4.3871402986456e-05	4.77271849804324e-08	47.3474714415053	0.0388237009236796
gefast-s	3	nf	gefast-s	3	2f	recall	-0.00306320000000001	7.41127519391707e-05	8.2175564393131e-08	41.3316186466019	0.00969439489784683
gefast-s	3	nf	gefast-s	3	2f	precision	0.00221340000000001	3.10934076614213e-05	9.34395287293792e-09	71.1855073622648	0.00232709903355055
gefast-s	3	nf	gefast-s	3	2f	adjrandindex	-0.0011648	5.35509103564072e-05	1.06917869010268e-06	21.7512642128339	0.00843674038191315
gefast-s	4	nf	gefast-s	4	2f	recall	-0.00169540000000001	9.05278962530363e-05	1.94358283035764e-06	18.7279288503642	0.00364435137359634
gefast-s	4	nf	gefast-s	4	2f	precision	0.00127759999999997	1.93597520644907e-05	1.26502131056058e-08	65.992580676863	0.00134789515873952
gefast-s	4	nf	gefast-s	4	2f	adjrandindex	-0.000838400000000006	7.65264660101298e-05	1.64756945104287e-05	10.955686884705	0.0029443123218628
gefast-s	5	nf	gefast-s	5	2f	recall	-0.000875000000000015	5.34929901950117e-05	3.33584150771901e-06	16.3572833900321	0.00163590816553748
gefast-s	5	nf	gefast-s	5	2f	precision	0.000851800000000025	1.06630202100645e-05	5.89238196535332e-09	79.8835586184143	0.00090275195210309
gefast-s	5	nf	gefast-s	5	2f	adjrandindex	-0.00045400000000001	5.47996350352897e-05	4.99699220271001e-05	8.28472670862943	0.00115739501483967
gefast-s	6	nf	gefast-s	6	2f	recall	-0.00056039999999995	1.61493033905807e-05	1.6533057835242e-07	34.7011871934248	0.000952170588734942
gefast-s	6	nf	gefast-s	6	2f	precision	0.00061739999999999	8.38450952654101e-06	8.16109822874733e-09	73.635792057439	0.000656963735793308
gefast-s	6	nf	gefast-s	6	2f	adjrandindex	-0.000284800000000007	2.2253089673121e-05	8.87330770551891e-06	12.7982228168528	0.000606729671680013
gefast-s	7	nf	gefast-s	7	2f	recall	-0.000363999999999987	7.61577310585695e-06	4.59629880196045e-08	47.7955415609809	0.000569478042084406
gefast-s	7	nf	gefast-s	7	2f	precision	0.000481599999999993	8.98888202169495e-06	2.91129591764964e-08	53.5772968026098	0.000515552426843146
gefast-s	7	nf	gefast-s	7	2f	adjrandindex	-0.000150999999999968	7.84219357068159e-06	1.73977637416421e-06	19.2548167345025	0.000279666141598056
gefast-s	8	nf	gefast-s	8	2f	recall	-0.000251000000000023	1.00747208397585e-05	6.21607293984471e-07	24.9138416827874	0.000372239698043937
gefast-s	8	nf	gefast-s	8	2f	precision	0.000412199999999996	6.09918027276956e-06	1.15010741261131e-08	67.5828523777706	0.000450684637197223
gefast-s	8	nf	gefast-s	8	2f	adjrandindex	-6.85999999999742e-05	3.84707681233667e-06	2.36384660074925e-06	17.8317209003964	0.000117048008281359
gefast-s	9	nf	gefast-s	9	2f	recall	-0.000212600000000007	1.54693244842511e-05	6.68011648309955e-06	13.7433279789592	0.000313331365309748
gefast-s	9	nf	gefast-s	9	2f	precision	0.000362000000000018	7.71362431026588e-06	4.94479187800163e-08	46.9299495852087	0.000406235467543377
gefast-s	9	nf	gefast-s	9	2f	adjrandindex	-1.32000000000021e-05	1.03537432844478e-05	0.0463598972243469	1.27490122532105	2.27022720846707e-05
gefast-s	10	nf	gefast-s	10	2f	recall	-0.000163599999999953	8.04984471901833e-06	1.40225632962291e-06	20.323373395444	0.000255864072993129
gefast-s	10	nf	gefast-s	10	2f	precision	0.000331199999999998	9.44457516248295e-06	1.58529068579116e-07	35.0677499307366	0.000395603072517194
gefast-s	10	nf	gefast-s	10	2f	adjrandindex	2.36000000000125e-05	1.02615788258844e-05	0.00677906574991733	2.29984102840808	4.80296253241745e-05
gefast-s	1	f1	gefast-s	1	nf	recall	0.0075332	0.00017123580233117	6.4028364387203e-08	43.9931363502522	0.130678999281831
gefast-s	1	f1	gefast-s	1	nf	precision	-0.00788600000000001	5.91100668245181e-05	7.57525783257666e-10	133.412131361845	0.00810502867387714
gefast-s	1	f1	gefast-s	1	nf	adjrandindex	0.0010524	2.26340451532639e-05	5.13178906431186e-08	46.4963285561107	0.185053631088447
gefast-s	2	f1	gefast-s	2	nf	recall	0.0070922	5.90694506492074e-05	1.15477907296834e-09	120.065447063628	0.0360303333118269
gefast-s	2	f1	gefast-s	2	nf	precision	-0.00337020000000001	3.30786940491832e-05	2.22703059680166e-09	101.884312451665	0.00351598357872296
gefast-s	2	f1	gefast-s	2	nf	adjrandindex	0.0022896	4.6886032035137e-05	4.21797412597171e-08	48.83330707713	0.042708768578762
gefast-s	3	f1	gefast-s	3	nf	recall	0.0038004	0.000230592280876866	3.23701141151043e-06	16.4810373770897	0.0120134663105154
gefast-s	3	f1	gefast-s	3	nf	precision	-0.001383	1.57955689989708e-05	4.08308188633417e-09	87.5562001020736	0.00145340817912547
gefast-s	3	f1	gefast-s	3	nf	adjrandindex	0.0019788	0.000258834309935906	6.86827919793107e-05	7.64504520474894	0.0142904806679868
gefast-s	4	f1	gefast-s	4	nf	recall	0.00209300000000001	4.8800614750227e-05	7.08795195895272e-08	42.8888039774187	0.00449709171596174
gefast-s	4	f1	gefast-s	4	nf	precision	-0.000641999999999965	1.84797186125565e-05	1.64578430386541e-07	34.7407887241174	0.000677096626540041
gefast-s	4	f1	gefast-s	4	nf	adjrandindex	0.00157840000000001	0.000132503962204911	1.18083327817042e-05	11.9120966176022	0.00553586810436505
gefast-s	5	f1	gefast-s	5	nf	recall	0.00100500000000001	4.27375712927411e-05	7.82960619405916e-07	23.5156086225871	0.00187872906689231
gefast-s	5	f1	gefast-s	5	nf	precision	-0.000369400000000009	6.54217089351227e-06	2.36009569790796e-08	56.4644375716836	0.000391396274954303
gefast-s	5	f1	gefast-s	5	nf	adjrandindex	0.000799200000000022	0.000102152826686293	6.26886862672436e-05	7.82357205302145	0.00203652701812902
gefast-s	6	f1	gefast-s	6	nf	recall	0.000539399999999968	2.75916654082319e-05	1.63744037868802e-06	19.5493817433376	0.000916506028907096
gefast-s	6	f1	gefast-s	6	nf	precision	-0.000240200000000002	9.7313925005917e-06	6.45162832395643e-07	24.6830039981839	0.000255541021940677
gefast-s	6	f1	gefast-s	6	nf	adjrandindex	0.000387199999999988	3.23836378438328e-05	1.16340988946116e-05	11.9566554525846	0.000824789702057474
gefast-s	7	f1	gefast-s	7	nf	recall	0.0003328	8.52642949886519e-06	1.03315812328151e-07	39.0315782291161	0.000520678346257984
gefast-s	7	f1	gefast-s	7	nf	precision	-0.000175199999999998	8.40832920383e-06	1.26934912712552e-06	20.8364819874314	0.000187520710763429
gefast-s	7	f1	gefast-s	7	nf	adjrandindex	0.000214999999999965	1.21037184369372e-05	2.40048875472687e-06	17.7631362725561	0.00039817653666042
gefast-s	8	f1	gefast-s	8	nf	recall	0.000217200000000006	3.34664010611809e-06	1.35229219556244e-08	64.9009134872127	0.000322121469455271
gefast-s	8	f1	gefast-s	8	nf	precision	-0.000156799999999979	8.22800097227396e-06	1.81305736089421e-06	19.0568766980401	0.000171415540349206
gefast-s	8	f1	gefast-s	8	nf	adjrandindex	9.87999999999767e-05	2.02410474037942e-05	0.000400123614536382	4.8811703282438	0.0001685720886252
gefast-s	9	f1	gefast-s	9	nf	recall	0.000151800000000013	8.25832912882321e-06	2.09402099367655e-06	18.3814422544872	0.000223733924651209
gefast-s	9	f1	gefast-s	9	nf	precision	-0.000123600000000001	4.21900462193554e-06	3.25314163242288e-07	29.2960096221221	0.000138685050290163
gefast-s	9	f1	gefast-s	9	nf	adjrandindex	3.04000000000082e-05	1.8311198759252e-05	0.0206127750581784	1.66018622809433	5.22832472437067e-05
gefast-s	10	f1	gefast-s	10	nf	recall	0.000112800000000002	4.65832587953061e-06	6.96477985065669e-07	24.2147077978512	0.000176421845904279
gefast-s	10	f1	gefast-s	10	nf	precision	-0.0001166	3.57770876399083e-06	2.12467252056762e-07	32.5906907721399	0.00013925545625211
gefast-s	10	f1	gefast-s	10	nf	adjrandindex	-1.77999999999789e-05	8.89943818450935e-06	0.0110540925041847	2.00012625863981	3.62255205535645e-05
gefast-s	1	f1	gefast-s	1	f1	recall	0	0	NaN	NaN	0
gefast-s	1	f1	gefast-s	1	f1	precision	0	0	NaN	NaN	0
gefast-s	1	f1	gefast-s	1	f1	adjrandindex	0	0	NaN	NaN	0
gefast-s	2	f1	gefast-s	2	f1	recall	0	0	NaN	NaN	0
gefast-s	2	f1	gefast-s	2	f1	precision	0	0	NaN	NaN	0
gefast-s	2	f1	gefast-s	2	f1	adjrandindex	0	0	NaN	NaN	0
gefast-s	3	f1	gefast-s	3	f1	recall	0	0	NaN	NaN	0
gefast-s	3	f1	gefast-s	3	f1	precision	0	0	NaN	NaN	0
gefast-s	3	f1	gefast-s	3	f1	adjrandindex	0	0	NaN	NaN	0
gefast-s	4	f1	gefast-s	4	f1	recall	0	0	NaN	NaN	0
gefast-s	4	f1	gefast-s	4	f1	precision	0	0	NaN	NaN	0
gefast-s	4	f1	gefast-s	4	f1	adjrandindex	0	0	NaN	NaN	0
gefast-s	5	f1	gefast-s	5	f1	recall	0	0	NaN	NaN	0
gefast-s	5	f1	gefast-s	5	f1	precision	0	0	NaN	NaN	0
gefast-s	5	f1	gefast-s	5	f1	adjrandindex	0	0	NaN	NaN	0
gefast-s	6	f1	gefast-s	6	f1	recall	0	0	NaN	NaN	0
gefast-s	6	f1	gefast-s	6	f1	precision	0	0	NaN	NaN	0
gefast-s	6	f1	gefast-s	6	f1	adjrandindex	0	0	NaN	NaN	0
gefast-s	7	f1	gefast-s	7	f1	recall	0	0	NaN	NaN	0
gefast-s	7	f1	gefast-s	7	f1	precision	0	0	NaN	NaN	0
gefast-s	7	f1	gefast-s	7	f1	adjrandindex	0	0	NaN	NaN	0
gefast-s	8	f1	gefast-s	8	f1	recall	0	0	NaN	NaN	0
gefast-s	8	f1	gefast-s	8	f1	precision	0	0	NaN	NaN	0
gefast-s	8	f1	gefast-s	8	f1	adjrandindex	0	0	NaN	NaN	0
gefast-s	9	f1	gefast-s	9	f1	recall	0	0	NaN	NaN	0
gefast-s	9	f1	gefast-s	9	f1	precision	0	0	NaN	NaN	0
gefast-s	9	f1	gefast-s	9	f1	adjrandindex	0	0	NaN	NaN	0
gefast-s	10	f1	gefast-s	10	f1	recall	0	0	NaN	NaN	0
gefast-s	10	f1	gefast-s	10	f1	precision	0	0	NaN	NaN	0
gefast-s	10	f1	gefast-s	10	f1	adjrandindex	0	0	NaN	NaN	0
gefast-s	1	f1	gefast-s	1	2f	recall	0	0	NaN	NaN	0
gefast-s	1	f1	gefast-s	1	2f	precision	0	0	NaN	NaN	0
gefast-s	1	f1	gefast-s	1	2f	adjrandindex	0	0	NaN	NaN	0
gefast-s	2	f1	gefast-s	2	2f	recall	0.0006776	4.1488552638057e-05	3.35631750904198e-06	16.3322159225783	0.00338720400705834
gefast-s	2	f1	gefast-s	2	2f	precision	0.00116339999999997	2.18013761033827e-05	2.9581985181195e-08	53.3636039524798	0.00121660187848597
gefast-s	2	f1	gefast-s	2	2f	adjrandindex	0.000212400000000003	1.46731046476165e-05	5.43153776764199e-06	14.4754641298428	0.00388667879271418
gefast-s	3	f1	gefast-s	3	2f	recall	0.000737199999999993	0.000188134792103975	0.00093528524031436	3.91846713601262	0.00231913893630419
gefast-s	3	f1	gefast-s	3	2f	precision	0.000830400000000009	2.47042506463972e-05	1.877743623736e-07	33.6136485937537	0.000873691593180417
gefast-s	3	f1	gefast-s	3	2f	adjrandindex	0.000814000000000004	0.000225488358901288	0.00127947635629666	3.60994245541673	0.00585391673055157
gefast-s	4	f1	gefast-s	4	2f	recall	0.000397599999999998	4.48252161177211e-05	3.81233429870692e-05	8.87000742965324	0.000852743836266316
gefast-s	4	f1	gefast-s	4	2f	precision	0.000635600000000003	1.08995412747099e-05	2.07461877979007e-08	58.3143807597461	0.000670798685251466
gefast-s	4	f1	gefast-s	4	2f	adjrandindex	0.000740000000000007	5.95357035735722e-05	9.96908877147647e-06	12.4295163335987	0.00259156634269755
gefast-s	5	f1	gefast-s	5	2f	recall	0.000129999999999997	3.87556447501612e-05	0.00169039905997895	3.35435007824134	0.000242821087928125
gefast-s	5	f1	gefast-s	5	2f	precision	0.000482400000000016	4.66904701198449e-06	2.1059147609462e-09	103.318728374718	0.000511355722318596
gefast-s	5	f1	gefast-s	5	2f	adjrandindex	0.000345200000000012	4.87514102360051e-05	9.29854316106903e-05	7.08082080762182	0.000879132521332747
gefast-s	6	f1	gefast-s	6	2f	recall	-2.09999999999821e-05	2.77308492477048e-05	0.165645262722556	0.757279368273233	3.56645676086961e-05
gefast-s	6	f1	gefast-s	6	2f	precision	0.000377199999999989	7.39594483486077e-06	3.54549248737211e-08	51.0009212375486	0.000401422730700462
gefast-s	6	f1	gefast-s	6	2f	adjrandindex	0.00010239999999998	1.7472836060591e-05	0.000195790075128704	5.86052542614635	0.000218060057658104
gefast-s	7	f1	gefast-s	7	2f	recall	-3.11999999999868e-05	3.96232255118602e-06	6.11096991643828e-05	7.8741696560387	4.87996994438817e-05
gefast-s	7	f1	gefast-s	7	2f	precision	0.000306399999999996	9.81325634026232e-06	2.52182546333225e-07	31.223071055719	0.000328031724007978
gefast-s	7	f1	gefast-s	7	2f	adjrandindex	6.39999999999974e-05	1.85607111932929e-05	0.00152290059991923	3.44814373401405	0.000118510398361589
gefast-s	8	f1	gefast-s	8	2f	recall	-3.38000000000172e-05	1.1734564329346e-05	0.00298987028881478	2.88037962478842	5.01182300910404e-05
gefast-s	8	f1	gefast-s	8	2f	precision	0.000255400000000017	9.28977932999311e-06	4.19356653653683e-07	27.4925798479872	0.000279269102241705
gefast-s	8	f1	gefast-s	8	2f	adjrandindex	3.02000000000024e-05	2.04499388752619e-05	0.0298725117696408	1.47677703020106	5.15240805979974e-05
gefast-s	9	f1	gefast-s	9	2f	recall	-6.07999999999942e-05	9.52365476061573e-06	0.000139873601094365	6.38410374254928	8.95974422287985e-05
gefast-s	9	f1	gefast-s	9	2f	precision	0.000238400000000016	5.41294744108234e-06	6.37416078109125e-08	44.0425484627184	0.000267550421021581
gefast-s	9	f1	gefast-s	9	2f	adjrandindex	1.72000000000061e-05	1.3423859355607e-05	0.0456948965388131	1.28130067101916	2.95809751678137e-05
gefast-s	10	f1	gefast-s	10	2f	recall	-5.07999999999509e-05	6.41872261437015e-06	5.9891092177019e-05	7.91434730116247	7.94422279853559e-05
gefast-s	10	f1	gefast-s	10	2f	precision	0.000214599999999998	1.07610408418434e-05	1.51235886155093e-06	19.942308848559	0.000256347619795624
gefast-s	10	f1	gefast-s	10	2f	adjrandindex	5.80000000003356e-06	7.56306816046299e-06	0.161529168125958	0.766884533760237	1.18041047757445e-05
gefast-s	1	2f	gefast-s	1	nf	recall	0.0075332	0.00017123580233117	6.4028364387203e-08	43.9931363502522	0.130678999281831
gefast-s	1	2f	gefast-s	1	nf	precision	-0.00788600000000001	5.91100668245181e-05	7.57525783257666e-10	133.412131361845	0.00810502867387714
gefast-s	1	2f	gefast-s	1	nf	adjrandindex	0.0010524	2.26340451532639e-05	5.13178906431186e-08	46.4963285561107	0.185053631088447
gefast-s	2	2f	gefast-s	2	nf	recall	0.0064146	9.2691962974145e-05	1.04611718856762e-08	69.2034108910743	0.0326441252940826
gefast-s	2	2f	gefast-s	2	nf	precision	-0.00453359999999998	3.55851092452877e-05	9.10911074325297e-10	127.401604102152	0.00473258039624398
gefast-s	2	2f	gefast-s	2	nf	adjrandindex	0.0020772	4.3871402986456e-05	4.77271849804324e-08	47.3474714415053	0.0388237009236796
gefast-s	3	2f	gefast-s	3	nf	recall	0.00306320000000001	7.41127519391707e-05	8.2175564393131e-08	41.3316186466019	0.00969439489784683
gefast-s	3	2f	gefast-s	3	nf	precision	-0.00221340000000001	3.10934076614213e-05	9.34395287293792e-09	71.1855073622648	0.00232709903355055
gefast-s	3	2f	gefast-s	3	nf	adjrandindex	0.0011648	5.35509103564072e-05	1.06917869010268e-06	21.7512642128339	0.00843674038191315
gefast-s	4	2f	gefast-s	4	nf	recall	0.00169540000000001	9.05278962530363e-05	1.94358283035764e-06	18.7279288503642	0.00364435137359634
gefast-s	4	2f	gefast-s	4	nf	precision	-0.00127759999999997	1.93597520644907e-05	1.26502131056058e-08	65.992580676863	0.00134789515873952
gefast-s	4	2f	gefast-s	4	nf	adjrandindex	0.000838400000000006	7.65264660101298e-05	1.64756945104287e-05	10.955686884705	0.0029443123218628
gefast-s	5	2f	gefast-s	5	nf	recall	0.000875000000000015	5.34929901950117e-05	3.33584150771901e-06	16.3572833900321	0.00163590816553748
gefast-s	5	2f	gefast-s	5	nf	precision	-0.000851800000000025	1.06630202100645e-05	5.89238196535332e-09	79.8835586184143	0.00090275195210309
gefast-s	5	2f	gefast-s	5	nf	adjrandindex	0.00045400000000001	5.47996350352897e-05	4.99699220271001e-05	8.28472670862943	0.00115739501483967
gefast-s	6	2f	gefast-s	6	nf	recall	0.00056039999999995	1.61493033905807e-05	1.6533057835242e-07	34.7011871934248	0.000952170588734942
gefast-s	6	2f	gefast-s	6	nf	precision	-0.00061739999999999	8.38450952654101e-06	8.16109822874733e-09	73.635792057439	0.000656963735793308
gefast-s	6	2f	gefast-s	6	nf	adjrandindex	0.000284800000000007	2.2253089673121e-05	8.87330770551891e-06	12.7982228168528	0.000606729671680013
gefast-s	7	2f	gefast-s	7	nf	recall	0.000363999999999987	7.61577310585695e-06	4.59629880196045e-08	47.7955415609809	0.000569478042084406
gefast-s	7	2f	gefast-s	7	nf	precision	-0.000481599999999993	8.98888202169495e-06	2.91129591764964e-08	53.5772968026098	0.000515552426843146
gefast-s	7	2f	gefast-s	7	nf	adjrandindex	0.000150999999999968	7.84219357068159e-06	1.73977637416421e-06	19.2548167345025	0.000279666141598056
gefast-s	8	2f	gefast-s	8	nf	recall	0.000251000000000023	1.00747208397585e-05	6.21607293984471e-07	24.9138416827874	0.000372239698043937
gefast-s	8	2f	gefast-s	8	nf	precision	-0.000412199999999996	6.09918027276956e-06	1.15010741261131e-08	67.5828523777706	0.000450684637197223
gefast-s	8	2f	gefast-s	8	nf	adjrandindex	6.85999999999742e-05	3.84707681233667e-06	2.36384660074925e-06	17.8317209003964	0.000117048008281359
gefast-s	9	2f	gefast-s	9	nf	recall	0.000212600000000007	1.54693244842511e-05	6.68011648309955e-06	13.7433279789592	0.000313331365309748
gefast-s	9	2f	gefast-s	9	nf	precision	-0.000362000000000018	7.71362431026588e-06	4.94479187800163e-08	46.9299495852087	0.000406235467543377
gefast-s	9	2f	gefast-s	9	nf	adjrandindex	1.32000000000021e-05	1.03537432844478e-05	0.0463598972243469	1.27490122532105	2.27022720846707e-05
gefast-s	10	2f	gefast-s	10	nf	recall	0.000163599999999953	8.04984471901833e-06	1.40225632962291e-06	20.323373395444	0.000255864072993129
gefast-s	10	2f	gefast-s	10	nf	precision	-0.000331199999999998	9.44457516248295e-06	1.58529068579116e-07	35.0677499307366	0.000395603072517194
gefast-s	10	2f	gefast-s	10	nf	adjrandindex	-2.36000000000125e-05	1.02615788258844e-05	0.00677906574991733	2.29984102840808	4.80296253241745e-05
gefast-s	1	2f	gefast-s	1	f1	recall	0	0	NaN	NaN	0
gefast-s	1	2f	gefast-s	1	f1	precision	0	0	NaN	NaN	0
gefast-s	1	2f	gefast-s	1	f1	adjrandindex	0	0	NaN	NaN	0
gefast-s	2	2f	gefast-s	2	f1	recall	-0.0006776	4.1488552638057e-05	3.35631750904198e-06	16.3322159225783	0.00338720400705834
gefast-s	2	2f	gefast-s	2	f1	precision	-0.00116339999999997	2.18013761033827e-05	2.9581985181195e-08	53.3636039524798	0.00121660187848597
gefast-s	2	2f	gefast-s	2	f1	adjrandindex	-0.000212400000000003	1.46731046476165e-05	5.43153776764199e-06	14.4754641298428	0.00388667879271418
gefast-s	3	2f	gefast-s	3	f1	recall	-0.000737199999999993	0.000188134792103975	0.00093528524031436	3.91846713601262	0.00231913893630419
gefast-s	3	2f	gefast-s	3	f1	precision	-0.000830400000000009	2.47042506463972e-05	1.877743623736e-07	33.6136485937537	0.000873691593180417
gefast-s	3	2f	gefast-s	3	f1	adjrandindex	-0.000814000000000004	0.000225488358901288	0.00127947635629666	3.60994245541673	0.00585391673055157
gefast-s	4	2f	gefast-s	4	f1	recall	-0.000397599999999998	4.48252161177211e-05	3.81233429870692e-05	8.87000742965324	0.000852743836266316
gefast-s	4	2f	gefast-s	4	f1	precision	-0.000635600000000003	1.08995412747099e-05	2.07461877979007e-08	58.3143807597461	0.000670798685251466
gefast-s	4	2f	gefast-s	4	f1	adjrandindex	-0.000740000000000007	5.95357035735722e-05	9.96908877147647e-06	12.4295163335987	0.00259156634269755
gefast-s	5	2f	gefast-s	5	f1	recall	-0.000129999999999997	3.87556447501612e-05	0.00169039905997895	3.35435007824134	0.000242821087928125
gefast-s	5	2f	gefast-s	5	f1	precision	-0.000482400000000016	4.66904701198449e-06	2.1059147609462e-09	103.318728374718	0.000511355722318596
gefast-s	5	2f	gefast-s	5	f1	adjrandindex	-0.000345200000000012	4.87514102360051e-05	9.29854316106903e-05	7.08082080762182	0.000879132521332747
gefast-s	6	2f	gefast-s	6	f1	recall	2.09999999999821e-05	2.77308492477048e-05	0.165645262722556	0.757279368273233	3.56645676086961e-05
gefast-s	6	2f	gefast-s	6	f1	precision	-0.000377199999999989	7.39594483486077e-06	3.54549248737211e-08	51.0009212375486	0.000401422730700462
gefast-s	6	2f	gefast-s	6	f1	adjrandindex	-0.00010239999999998	1.7472836060591e-05	0.000195790075128704	5.86052542614635	0.000218060057658104
gefast-s	7	2f	gefast-s	7	f1	recall	3.11999999999868e-05	3.96232255118602e-06	6.11096991643828e-05	7.8741696560387	4.87996994438817e-05
gefast-s	7	2f	gefast-s	7	f1	precision	-0.000306399999999996	9.81325634026232e-06	2.52182546333225e-07	31.223071055719	0.000328031724007978
gefast-s	7	2f	gefast-s	7	f1	adjrandindex	-6.39999999999974e-05	1.85607111932929e-05	0.00152290059991923	3.44814373401405	0.000118510398361589
gefast-s	8	2f	gefast-s	8	f1	recall	3.38000000000172e-05	1.1734564329346e-05	0.00298987028881478	2.88037962478842	5.01182300910404e-05
gefast-s	8	2f	gefast-s	8	f1	precision	-0.000255400000000017	9.28977932999311e-06	4.19356653653683e-07	27.4925798479872	0.000279269102241705
gefast-s	8	2f	gefast-s	8	f1	adjrandindex	-3.02000000000024e-05	2.04499388752619e-05	0.0298725117696408	1.47677703020106	5.15240805979974e-05
gefast-s	9	2f	gefast-s	9	f1	recall	6.07999999999942e-05	9.52365476061573e-06	0.000139873601094365	6.38410374254928	8.95974422287985e-05
gefast-s	9	2f	gefast-s	9	f1	precision	-0.000238400000000016	5.41294744108234e-06	6.37416078109125e-08	44.0425484627184	0.000267550421021581
gefast-s	9	2f	gefast-s	9	f1	adjrandindex	-1.72000000000061e-05	1.3423859355607e-05	0.0456948965388131	1.28130067101916	2.95809751678137e-05
gefast-s	10	2f	gefast-s	10	f1	recall	5.07999999999509e-05	6.41872261437015e-06	5.9891092177019e-05	7.91434730116247	7.94422279853559e-05
gefast-s	10	2f	gefast-s	10	f1	precision	-0.000214599999999998	1.07610408418434e-05	1.51235886155093e-06	19.942308848559	0.000256347619795624
gefast-s	10	2f	gefast-s	10	f1	adjrandindex	-5.80000000003356e-06	7.56306816046299e-06	0.161529168125958	0.766884533760237	1.18041047757445e-05
gefast-s	1	2f	gefast-s	1	2f	recall	0	0	NaN	NaN	0
gefast-s	1	2f	gefast-s	1	2f	precision	0	0	NaN	NaN	0
gefast-s	1	2f	gefast-s	1	2f	adjrandindex	0	0	NaN	NaN	0
gefast-s	2	2f	gefast-s	2	2f	recall	0	0	NaN	NaN	0
gefast-s	2	2f	gefast-s	2	2f	precision	0	0	NaN	NaN	0
gefast-s	2	2f	gefast-s	2	2f	adjrandindex	0	0	NaN	NaN	0
gefast-s	3	2f	gefast-s	3	2f	recall	0	0	NaN	NaN	0
gefast-s	3	2f	gefast-s	3	2f	precision	0	0	NaN	NaN	0
gefast-s	3	2f	gefast-s	3	2f	adjrandindex	0	0	NaN	NaN	0
gefast-s	4	2f	gefast-s	4	2f	recall	0	0	NaN	NaN	0
gefast-s	4	2f	gefast-s	4	2f	precision	0	0	NaN	NaN	0
gefast-s	4	2f	gefast-s	4	2f	adjrandindex	0	0	NaN	NaN	0
gefast-s	5	2f	gefast-s	5	2f	recall	0	0	NaN	NaN	0
gefast-s	5	2f	gefast-s	5	2f	precision	0	0	NaN	NaN	0
gefast-s	5	2f	gefast-s	5	2f	adjrandindex	0	0	NaN	NaN	0
gefast-s	6	2f	gefast-s	6	2f	recall	0	0	NaN	NaN	0
gefast-s	6	2f	gefast-s	6	2f	precision	0	0	NaN	NaN	0
gefast-s	6	2f	gefast-s	6	2f	adjrandindex	0	0	NaN	NaN	0
gefast-s	7	2f	gefast-s	7	2f	recall	0	0	NaN	NaN	0
gefast-s	7	2f	gefast-s	7	2f	precision	0	0	NaN	NaN	0
gefast-s	7	2f	gefast-s	7	2f	adjrandindex	0	0	NaN	NaN	0
gefast-s	8	2f	gefast-s	8	2f	recall	0	0	NaN	NaN	0
gefast-s	8	2f	gefast-s	8	2f	precision	0	0	NaN	NaN	0
gefast-s	8	2f	gefast-s	8	2f	adjrandindex	0	0	NaN	NaN	0
gefast-s	9	2f	gefast-s	9	2f	recall	0	0	NaN	NaN	0
gefast-s	9	2f	gefast-s	9	2f	precision	0	0	NaN	NaN	0
gefast-s	9	2f	gefast-s	9	2f	adjrandindex	0	0	NaN	NaN	0
gefast-s	10	2f	gefast-s	10	2f	recall	0	0	NaN	NaN	0
gefast-s	10	2f	gefast-s	10	2f	precision	0	0	NaN	NaN	0
gefast-s	10	2f	gefast-s	10	2f	adjrandindex	0	0	NaN	NaN	0
usearch	1	fast-abund	gefast-s	1	nf	recall	-0.004668	0.00200339362083441	0.00647099266503826	2.33004635307553	0.0905598882551507
usearch	1	fast-abund	gefast-s	1	nf	precision	-0.000614600000000021	0.000215620731841816	0.00310807792830786	2.85037526192474	0.000629318565542792
usearch	1	fast-abund	gefast-s	1	nf	adjrandindex	0.0033202	0.000494932520653068	0.000115074553216047	6.70838924793013	0.486768608248178
usearch	2	fast-abund	gefast-s	2	nf	recall	-0.0708006	0.00573532107209353	1.02448150441496e-05	12.3446619831793	0.448407880511713
usearch	2	fast-abund	gefast-s	2	nf	precision	0.00162400000000003	0.000450073327358998	0.0012816935304015	3.60830091738507	0.00168984656109984
usearch	2	fast-abund	gefast-s	2	nf	adjrandindex	-0.0170286	0.00160676967857873	1.88006112838466e-05	10.5980341968257	0.38744951707034
usearch	3	fast-abund	gefast-s	3	nf	recall	-0.060834	0.0203175449181243	0.00258898870330507	2.99416096999657	0.214183259526004
usearch	3	fast-abund	gefast-s	3	nf	precision	0.0018456	0.000327687808744903	0.000228804538838571	5.63219000141918	0.00193627417037954
usearch	3	fast-abund	gefast-s	3	nf	adjrandindex	-0.0401684	0.0116063831920198	0.00150175451198288	3.46088866233699	0.342160989878718
usearch	4	fast-abund	gefast-s	4	nf	recall	-0.1331404	0.0174645587633928	6.94550397396927e-05	7.62346199544838	0.334695843489313
usearch	4	fast-abund	gefast-s	4	nf	precision	-0.000386999999999982	0.000483582464529038	0.148041261355025	0.800277157230839	0.000408101500221168
usearch	4	fast-abund	gefast-s	4	nf	adjrandindex	-0.1476164	0.0254202276602709	0.000202960298021016	5.80704476658598	0.701182282389265
usearch	5	fast-abund	gefast-s	5	nf	recall	-0.0869142	0.0233338987355306	0.00113546159547322	3.72480402804077	0.177023136545232
usearch	5	fast-abund	gefast-s	5	nf	precision	0.00293859999999997	0.000325082758693827	3.53648363966119e-05	9.03954430498614	0.00310813476481414
usearch	5	fast-abund	gefast-s	5	nf	adjrandindex	-0.142036	0.0359556263886474	0.00090669179169359	3.95031360223629	0.442458799458717
usearch	6	fast-abund	gefast-s	6	nf	recall	-0.0757192	0.0273985366799032	0.00348371852343517	2.76362204611971	0.137568671510811
usearch	6	fast-abund	gefast-s	6	nf	precision	0.00462020000000001	0.000326897078604283	5.97473997358315e-06	14.1335004268817	0.00490260630157131
usearch	6	fast-abund	gefast-s	6	nf	adjrandindex	-0.1446698	0.0416496188181837	0.00148119214360637	3.47349637535792	0.3644768715461
usearch	7	fast-abund	gefast-s	7	nf	recall	-0.0851366	0.00553499496838075	4.26355037481438e-06	15.3815135309701	0.142743299104759
usearch	7	fast-abund	gefast-s	7	nf	precision	0.00643260000000003	0.00147027014524539	0.000611775458243676	4.37511434262743	0.00686070306901438
usearch	7	fast-abund	gefast-s	7	nf	adjrandindex	-0.1704326	0.0132700578107256	8.74962623962983e-06	12.8433954418983	0.374875642737063
usearch	8	fast-abund	gefast-s	8	nf	recall	-0.0928408	0.00825093268667246	1.48152226673567e-05	11.2521582135755	0.147894355530889
usearch	8	fast-abund	gefast-s	8	nf	precision	0.023212	0.00950605564890087	0.00547003136491465	2.44181192045555	0.0250555741096431
usearch	8	fast-abund	gefast-s	8	nf	adjrandindex	-0.1905802	0.016786719071933	1.42982903328795e-05	11.3530344544006	0.388336944399899
usearch	9	fast-abund	gefast-s	9	nf	recall	-0.0755566	0.00930612017975267	5.41330446560443e-05	8.11902259379677	0.117941034009787
usearch	9	fast-abund	gefast-s	9	nf	precision	0.0409152	0.00833338059853262	0.000391119986650143	4.90979615250076	0.044875587251469
usearch	9	fast-abund	gefast-s	9	nf	adjrandindex	-0.1460424	0.0259660855501941	0.000230056337280991	5.62435179987721	0.287252184154656
usearch	10	fast-abund	gefast-s	10	nf	recall	-0.0256156	0.00992233146997216	0.00447095775563687	2.58161099309373	0.0408860223676339
usearch	10	fast-abund	gefast-s	10	nf	precision	0.0875408	0.0083162578844093	1.93140397994918e-05	10.5264652944583	0.099349614385384
usearch	10	fast-abund	gefast-s	10	nf	adjrandindex	-0.0346232	0.03361092773489	0.082628352972924	1.03011735567356	0.0730349261153988
usearch	1	fast-abund	gefast-s	1	f1	recall	-0.0122012	0.00212445079961858	0.000211949885685848	5.74322549723938	0.220586267866634
usearch	1	fast-abund	gefast-s	1	f1	precision	0.00727139999999999	0.000159308819592644	5.52612212335359e-08	45.6434240024696	0.00747571964108238
usearch	1	fast-abund	gefast-s	1	f1	adjrandindex	0.0022678	0.000504844728604746	0.000552406060808224	4.49207423888051	0.308666004273795
usearch	2	fast-abund	gefast-s	2	f1	recall	-0.0778928	0.00578902182583551	7.26860444604127e-06	13.4552610688694	0.48248940469303
usearch	2	fast-abund	gefast-s	2	f1	precision	0.00499420000000004	0.000474526816945059	1.93277297925328e-05	10.5245895946451	0.0052058224072598
usearch	2	fast-abund	gefast-s	2	f1	adjrandindex	-0.0193182	0.00163748135867252	1.22715949924986e-05	11.7975083488346	0.428386106756136
usearch	3	fast-abund	gefast-s	3	f1	recall	-0.0646344	0.0205388226001395	0.00214949860739385	3.14693793594386	0.226051313617414
usearch	3	fast-abund	gefast-s	3	f1	precision	0.0032286	0.000317674833753004	2.22075232880433e-05	10.1632224430793	0.00338967996469845
usearch	3	fast-abund	gefast-s	3	f1	adjrandindex	-0.0421472	0.0118557576181364	0.00135634296833074	3.554998453707	0.356016272249328
usearch	4	fast-abund	gefast-s	4	f1	recall	-0.1352334	0.0175129999229144	6.60188829624922e-05	7.72188663251563	0.339065348482869
usearch	4	fast-abund	gefast-s	4	f1	precision	0.000254999999999983	0.000480106758960917	0.300675982203652	0.531131868569968	0.000268995144901337
usearch	4	fast-abund	gefast-s	4	f1	adjrandindex	-0.1491948	0.0255519071245181	0.00019865202539641	5.83889097878105	0.706033006773799
usearch	5	fast-abund	gefast-s	5	f1	recall	-0.0879192	0.0233713823232602	0.00109336221887316	3.76183140491861	0.178886992119704
usearch	5	fast-abund	gefast-s	5	f1	precision	0.00330799999999998	0.000329112442791195	2.32068619637608e-05	10.0512760075095	0.00349952997546307
usearch	5	fast-abund	gefast-s	5	f1	adjrandindex	-0.1428352	0.0360522008024476	0.000896558682648892	3.96189960171039	0.444395217643992
usearch	6	fast-abund	gefast-s	6	f1	recall	-0.0762586	0.0273868932666705	0.00338846743587318	2.78449254018914	0.138480812537374
usearch	6	fast-abund	gefast-s	6	f1	precision	0.00486040000000001	0.000328088097924954	4.95280439186272e-06	14.8143136881234	0.0051581457079588
usearch	6	fast-abund	gefast-s	6	f1	adjrandindex	-0.145057	0.0416803527156381	0.0014703608640607	3.48022486732882	0.365274209359886
usearch	7	fast-abund	gefast-s	7	f1	recall	-0.0854694	0.00553978156609084	4.21221375354673e-06	15.4282978453809	0.143261315535975
usearch	7	fast-abund	gefast-s	7	f1	precision	0.00660780000000003	0.00147483310920251	0.000558014503110035	4.48037134423508	0.00704822151285143
usearch	7	fast-abund	gefast-s	7	f1	adjrandindex	-0.1706476	0.0132801947952581	8.7323158166897e-06	12.8497813948431	0.375259815826533
usearch	8	fast-abund	gefast-s	8	f1	recall	-0.093058	0.00825355474931861	1.46966757178471e-05	11.2748994616753	0.148214711765086
usearch	8	fast-abund	gefast-s	8	f1	precision	0.0233688	0.00951225097965775	0.00535140091920489	2.45670557368334	0.0252269625630787
usearch	8	fast-abund	gefast-s	8	f1	adjrandindex	-0.190679	0.0167923624752445	1.42879295422934e-05	11.3551026712948	0.388499158430779
usearch	9	fast-abund	gefast-s	9	f1	recall	-0.0757084	0.00930973309499257	5.37871054695195e-05	8.13217728451542	0.118163988424023
usearch	9	fast-abund	gefast-s	9	f1	precision	0.0410388	0.00833591222962431	0.000387011391108336	4.92313245023809	0.0450142022644648
usearch	9	fast-abund	gefast-s	9	f1	adjrandindex	-0.1460728	0.025982598161077	0.000230442040305499	5.62194739319115	0.287303388687068
usearch	10	fast-abund	gefast-s	10	f1	recall	-0.0257284	0.00992364843694091	0.00440209947962225	2.59263517480382	0.041062370165894
usearch	10	fast-abund	gefast-s	10	f1	precision	0.0876574	0.00831651800935941	1.92144800839339e-05	10.5401563372255	0.0994885257362977
usearch	10	fast-abund	gefast-s	10	f1	adjrandindex	-0.0346054	0.0336183535185767	0.0827823027997563	1.02936034570753	0.0729987488785577
usearch	1	fast-abund	gefast-s	1	2f	recall	-0.0122012	0.00212445079961858	0.000211949885685848	5.74322549723938	0.220586267866634
usearch	1	fast-abund	gefast-s	1	2f	precision	0.00727139999999999	0.000159308819592644	5.52612212335359e-08	45.6434240024696	0.00747571964108238
usearch	1	fast-abund	gefast-s	1	2f	adjrandindex	0.0022678	0.000504844728604746	0.000552406060808224	4.49207423888051	0.308666004273795
usearch	2	fast-abund	gefast-s	2	2f	recall	-0.0772152	0.00581538628983492	7.66367170704537e-06	13.277742208625	0.479298028685182
usearch	2	fast-abund	gefast-s	2	2f	precision	0.00615760000000001	0.000467080614027158	7.88511818153493e-06	13.183163280765	0.00642241411679499
usearch	2	fast-abund	gefast-s	2	2f	adjrandindex	-0.0191058	0.00163047882537615	1.26068192527201e-05	11.7179074653682	0.424676199346064
usearch	3	fast-abund	gefast-s	3	2f	recall	-0.0638972	0.0203540914486498	0.00216922391327726	3.139280383072	0.223761501109752
usearch	3	fast-abund	gefast-s	3	2f	precision	0.00405900000000001	0.000334671480709065	1.09921708517707e-05	12.1283115950013	0.0042633684013503
usearch	3	fast-abund	gefast-s	3	2f	adjrandindex	-0.0413332	0.0116404586120994	0.00136241607154699	3.55082229810405	0.350344893056876
usearch	4	fast-abund	gefast-s	4	2f	recall	-0.1348358	0.0175520855370523	6.73839054468063e-05	7.68203867941293	0.338237053764158
usearch	4	fast-abund	gefast-s	4	2f	precision	0.000890599999999986	0.000470524494580254	0.0133445300441001	1.89278137537659	0.000939793787758332
usearch	4	fast-abund	gefast-s	4	2f	adjrandindex	-0.1484548	0.0254956881589809	0.000200822409295292	5.82274144060341	0.703763364908824
usearch	5	fast-abund	gefast-s	5	2f	recall	-0.0877892	0.0233812037799597	0.00110132807278011	3.75469119666308	0.178646111018408
usearch	5	fast-abund	gefast-s	5	2f	precision	0.00379039999999999	0.000331083524204991	1.38298092947106e-05	11.4484706211269	0.00401088390340778
usearch	5	fast-abund	gefast-s	5	2f	adjrandindex	-0.14249	0.0360081177861326	0.000900684053247954	3.95716323875378	0.443559407823754
usearch	6	fast-abund	gefast-s	6	2f	recall	-0.0762796	0.0274084748627135	0.00339487439117593	2.78306620058494	0.138516306076881
usearch	6	fast-abund	gefast-s	6	2f	precision	0.0052376	0.000327660342427926	3.65691280198633e-06	15.9848456520248	0.00555956556075441
usearch	6	fast-abund	gefast-s	6	2f	adjrandindex	-0.1449546	0.0416669688578375	0.0014725096320197	3.47888516907882	0.365063418784089
usearch	7	fast-abund	gefast-s	7	2f	recall	-0.0855006	0.00553779277329879	4.20006604453311e-06	15.439472638314	0.143309864761692
usearch	7	fast-abund	gefast-s	7	2f	precision	0.00691420000000003	0.00147778574225085	0.000471725755435008	4.67875673876027	0.00737624897331327
usearch	7	fast-abund	gefast-s	7	2f	adjrandindex	-0.1705836	0.0132672814020055	8.71154577610032e-06	12.8574645273006	0.375145476313421
usearch	8	fast-abund	gefast-s	8	2f	recall	-0.0930918	0.00825036276172144	1.46528828259856e-05	11.2833584035736	0.148264554658298
usearch	8	fast-abund	gefast-s	8	2f	precision	0.0236242	0.00951022997618879	0.00514143777418368	2.48408293586475	0.02550618674184
usearch	8	fast-abund	gefast-s	8	2f	adjrandindex	-0.1906488	0.0167890461968511	1.42857058349772e-05	11.3555468109771	0.388449578255
usearch	9	fast-abund	gefast-s	9	2f	recall	-0.0757692	0.00930987519787455	5.36196254979835e-05	8.13858385741822	0.118253272873752
usearch	9	fast-abund	gefast-s	9	2f	precision	0.0412772	0.00833881326688637	0.000378893149751186	4.95000891360798	0.0452816163474213
usearch	9	fast-abund	gefast-s	9	2f	adjrandindex	-0.1460556	0.0259754672200521	0.000230300587989349	5.62282860064401	0.287274418077709
usearch	10	fast-abund	gefast-s	10	2f	recall	-0.0257792	0.00992609710309144	0.00437449962485948	2.59711342053778	0.0411417788418724
usearch	10	fast-abund	gefast-s	10	2f	precision	0.087872	0.00832098861313966	1.90692770255383e-05	10.5602836496184	0.0997442373956438
usearch	10	fast-abund	gefast-s	10	2f	adjrandindex	-0.0345996	0.0336208763389654	0.0828331646423907	1.02911059340533	0.072986960496722
vsearch	1	size-abund	gefast-s	1	nf	recall	-0.0094458	0.0031540162808711	0.00258677577327963	2.99484820585364	0.192155354974154
vsearch	1	size-abund	gefast-s	1	nf	precision	-0.00291840000000003	0.000258966793238059	1.47252423579125e-05	11.2693985337234	0.00299181924425403
vsearch	1	size-abund	gefast-s	1	nf	adjrandindex	0.001656	0.000337661813061531	0.000392824216600469	4.90431531177686	0.27651616350521
vsearch	2	size-abund	gefast-s	2	nf	recall	-0.0818566	0.0069266101593781	1.21883379937717e-05	11.817699872884	0.537239122031066
vsearch	2	size-abund	gefast-s	2	nf	precision	0.00217280000000002	0.000455758927504449	0.000438546544706715	4.7674326686202	0.00226025279712527
vsearch	2	size-abund	gefast-s	2	nf	adjrandindex	-0.0227444	0.00314036786061761	8.50503565876197e-05	7.2425909987268	0.553491382876722
vsearch	3	size-abund	gefast-s	3	nf	recall	-0.0856272	0.0278285996000518	0.00233838034266306	3.07694965720951	0.315233301623672
vsearch	3	size-abund	gefast-s	3	nf	precision	0.001677	0.000210685784997459	5.85511151715171e-05	7.95972068082441	0.001759546483976
vsearch	3	size-abund	gefast-s	3	nf	adjrandindex	-0.0426604	0.0161507622977988	0.00411274694287211	2.64138615957552	0.367286496278095
vsearch	4	size-abund	gefast-s	4	nf	recall	-0.135431	0.0152233924274453	3.76793385146156e-05	8.89624311042784	0.341437121249747
vsearch	4	size-abund	gefast-s	4	nf	precision	0.00282680000000002	0.000519300683612118	0.000261464569517072	5.44347444401103	0.00297589094604026
vsearch	4	size-abund	gefast-s	4	nf	adjrandindex	-0.1269936	0.0249942979857407	0.000342250055405273	5.08090285522123	0.575057372788182
vsearch	5	size-abund	gefast-s	5	nf	recall	-0.0992974	0.0223284040920975	0.000574333265123244	4.447133775904	0.204827749379158
vsearch	5	size-abund	gefast-s	5	nf	precision	0.00347839999999999	0.000341045891340137	2.18976875546706e-05	10.1992139132116	0.00367802712925668
vsearch	5	size-abund	gefast-s	5	nf	adjrandindex	-0.148941	0.037101676700656	0.000852362327691666	4.01440078306128	0.469012890997589
vsearch	6	size-abund	gefast-s	6	nf	recall	-0.0792816	0.0289269502765155	0.00359190294492732	2.74075210978481	0.144508584125156
vsearch	6	size-abund	gefast-s	6	nf	precision	0.00505980000000001	0.000353910581927149	5.7072165541021e-06	14.296831624666	0.00536782456067766
vsearch	6	size-abund	gefast-s	6	nf	adjrandindex	-0.1506768	0.0412184805057149	0.00121971249035092	3.65556415839028	0.382505121585293
vsearch	7	size-abund	gefast-s	7	nf	recall	-0.0840906	0.0107515935702574	6.27632537622589e-05	7.82122198449013	0.14086601240128
vsearch	7	size-abund	gefast-s	7	nf	precision	0.00709780000000002	0.00151869029100731	0.000473736897346386	4.67363230148275	0.00756748907411649
vsearch	7	size-abund	gefast-s	7	nf	adjrandindex	-0.1737034	0.0189804724598731	3.36762425919799e-05	9.15168999966831	0.383449267255376
vsearch	8	size-abund	gefast-s	8	nf	recall	-0.0920916	0.00948232072332508	2.65996140665326e-05	9.71192629811272	0.146613399171567
vsearch	8	size-abund	gefast-s	8	nf	precision	0.0232122	0.00925528930936247	0.00496626417049997	2.50799291347046	0.025055787289727
vsearch	8	size-abund	gefast-s	8	nf	adjrandindex	-0.1894248	0.0175424994285307	1.74533877895027e-05	10.7980508006701	0.385528809519158
vsearch	9	size-abund	gefast-s	9	nf	recall	-0.0798618	0.00828144505506135	2.73576127556977e-05	9.64346191624988	0.125081580766251
vsearch	9	size-abund	gefast-s	9	nf	precision	0.0408882	0.00885341858831942	0.000496124689422604	4.61835161097488	0.0448466378183371
vsearch	9	size-abund	gefast-s	9	nf	adjrandindex	-0.1463052	0.0278542896283499	0.000300633899345128	5.25251952040779	0.28784348166878
vsearch	10	size-abund	gefast-s	10	nf	recall	-0.0251548	0.00963932610196374	0.00429864769612431	2.60960151507639	0.0401357622297376
vsearch	10	size-abund	gefast-s	10	nf	precision	0.0868356	0.00837800258414857	2.0540492900161e-05	10.3647139193172	0.0985887381069322
vsearch	10	size-abund	gefast-s	10	nf	adjrandindex	-0.0309696	0.0306166564520034	0.0865037779931385	1.01152782795045	0.0650771690288352
vsearch	1	size-abund	gefast-s	1	f1	recall	-0.016979	0.00326030397355829	0.000310842516449297	5.20779661580731	0.320820350806916
vsearch	1	size-abund	gefast-s	1	f1	precision	0.00496759999999998	0.000202974875292497	6.67463880123874e-07	24.473965030605	0.00511324042708464
vsearch	1	size-abund	gefast-s	1	f1	adjrandindex	0.0006036	0.000327460379282746	0.0145923090652307	1.84327643338744	0.0926477359938604
vsearch	2	size-abund	gefast-s	2	f1	recall	-0.0889488	0.00688535403592292	8.54858410915556e-06	12.9185513970564	0.570508635032461
vsearch	2	size-abund	gefast-s	2	f1	precision	0.00554300000000003	0.000475123668111797	1.28296805638175e-05	11.6664362817972	0.00577622489991649
vsearch	2	size-abund	gefast-s	2	f1	adjrandindex	-0.025034	0.00313014879838004	5.74580652126931e-05	7.99770286094896	0.592697467173642
vsearch	3	size-abund	gefast-s	3	f1	recall	-0.0894276	0.0280341248445533	0.00204271133537017	3.18995511705352	0.326937236456217
vsearch	3	size-abund	gefast-s	3	f1	precision	0.00306	0.00019901130621142	4.26963976448098e-06	15.3760108320137	0.00321295260894901
vsearch	3	size-abund	gefast-s	3	f1	adjrandindex	-0.0446392	0.0163825084068344	0.00366977055430891	2.72480861242089	0.381076937261182
vsearch	4	size-abund	gefast-s	4	f1	recall	-0.137524	0.0152714145873917	3.59010732099648e-05	9.00532162315479	0.345801470669586
vsearch	4	size-abund	gefast-s	4	f1	precision	0.00346879999999998	0.000511251112468234	0.000110041425627654	6.78492411146687	0.00365298573242004
vsearch	4	size-abund	gefast-s	4	f1	adjrandindex	-0.128572	0.0251256222808511	0.000332886762718443	5.11716679343652	0.580131537150943
vsearch	5	size-abund	gefast-s	5	f1	recall	-0.1003024	0.0223647639558302	0.000555864398632685	4.48484053746754	0.206686594376858
vsearch	5	size-abund	gefast-s	5	f1	precision	0.0038478	0.000345167640429964	1.53757456479817e-05	11.1476266871568	0.00406942193966049
vsearch	5	size-abund	gefast-s	5	f1	adjrandindex	-0.1497402	0.0371990808179449	0.000843469024530175	4.02537365729115	0.470936963281496
vsearch	6	size-abund	gefast-s	6	f1	recall	-0.079821	0.028916449280643	0.00349871003090346	2.76040115524948	0.145420275180102
vsearch	6	size-abund	gefast-s	6	f1	precision	0.00530000000000002	0.000353268311627304	4.70932014859972e-06	15.002760863509	0.00562336365422724
vsearch	6	size-abund	gefast-s	6	f1	adjrandindex	-0.151064	0.0412493649587482	0.00121129235887432	3.66221395531963	0.383299679839316
vsearch	7	size-abund	gefast-s	7	f1	recall	-0.0844234	0.0107559586880947	6.18892300745693e-05	7.84898886730056	0.141384098262178
vsearch	7	size-abund	gefast-s	7	f1	precision	0.00727300000000002	0.00152367450592307	0.000436444753233447	4.7733291931625	0.00775500703367304
vsearch	7	size-abund	gefast-s	7	f1	adjrandindex	-0.1739184	0.0189905563715232	3.35820439294142e-05	9.15815190442734	0.383832792846237
vsearch	8	size-abund	gefast-s	8	f1	recall	-0.0923088	0.00948431819900618	2.63739368342688e-05	9.73278184716247	0.14693378581866
vsearch	8	size-abund	gefast-s	8	f1	precision	0.023369	0.00926147069854453	0.00485830302157756	2.52324935862211	0.0252271757427033
vsearch	8	size-abund	gefast-s	8	f1	adjrandindex	-0.1895236	0.0175475790438454	1.74372956960315e-05	10.8005554228561	0.385691115149566
vsearch	9	size-abund	gefast-s	9	f1	recall	-0.0800136	0.00828469017525701	2.71943390974829e-05	9.65800751837021	0.125304438029948
vsearch	9	size-abund	gefast-s	9	f1	precision	0.0410118	0.00885586442421066	0.000490874732415177	4.6310329557304	0.0449852529215274
vsearch	9	size-abund	gefast-s	9	f1	adjrandindex	-0.1463356	0.0278709167646133	0.000301091020292444	5.25047673300066	0.287894681756049
vsearch	10	size-abund	gefast-s	10	f1	recall	-0.0252676	0.0096396816493077	0.00422959869754114	2.62120689450514	0.0403121127148854
vsearch	10	size-abund	gefast-s	10	f1	precision	0.0869522	0.00837821745361146	2.04332958513171e-05	10.3783651452636	0.098727654704705
vsearch	10	size-abund	gefast-s	10	f1	adjrandindex	-0.0309518	0.0306238531573021	0.0866791449036943	1.01070886935793	0.0650409818410676
vsearch	1	size-abund	gefast-s	1	2f	recall	-0.016979	0.00326030397355829	0.000310842516449297	5.20779661580731	0.320820350806916
vsearch	1	size-abund	gefast-s	1	2f	precision	0.00496759999999998	0.000202974875292497	6.67463880123874e-07	24.473965030605	0.00511324042708464
vsearch	1	size-abund	gefast-s	1	2f	adjrandindex	0.0006036	0.000327460379282746	0.0145923090652307	1.84327643338744	0.0926477359938604
vsearch	2	size-abund	gefast-s	2	2f	recall	-0.0882712	0.00688569652976371	8.81477584419857e-06	12.8195019368693	0.567395543945399
vsearch	2	size-abund	gefast-s	2	2f	precision	0.0067064	0.000467083290217052	5.61082966561887e-06	14.3580387919327	0.00699281449313565
vsearch	2	size-abund	gefast-s	2	2f	adjrandindex	-0.0248216	0.00312416873744041	5.89809665689812e-05	7.94502540869031	0.589150083548534
vsearch	3	size-abund	gefast-s	3	2f	recall	-0.0886904	0.0278773971758484	0.00206330890372904	3.18144478986141	0.324679641591022
vsearch	3	size-abund	gefast-s	3	2f	precision	0.0038904	0.000200866373492372	1.69949971098627e-06	19.3680999579939	0.00408664133419638
vsearch	3	size-abund	gefast-s	3	2f	adjrandindex	-0.0438252	0.0161920563765076	0.00376132303480512	2.70658642614314	0.375432398490225
vsearch	4	size-abund	gefast-s	4	2f	recall	-0.1371264	0.0153103740091482	3.66847719102226e-05	8.95643698305899	0.344974158334541
vsearch	4	size-abund	gefast-s	4	2f	precision	0.00410439999999999	0.000502752225256184	5.29651097310452e-05	8.16386242330113	0.00432378176890331
vsearch	4	size-abund	gefast-s	4	2f	adjrandindex	-0.127832	0.0250689838046938	0.000337482942040634	5.09920948515134	0.577757127955179
vsearch	5	size-abund	gefast-s	5	2f	recall	-0.1001724	0.0223728816829661	0.000559448430345491	4.47740266182464	0.206446363564419
vsearch	5	size-abund	gefast-s	5	2f	precision	0.00433020000000002	0.000348484863372858	9.98099866288366e-06	12.4257907734918	0.00458077527891985
vsearch	5	size-abund	gefast-s	5	2f	adjrandindex	-0.149395	0.0371547167665157	0.000847089609405714	4.02088921680697	0.470106488662156
vsearch	6	size-abund	gefast-s	6	2f	recall	-0.079842	0.0289369330354825	0.00350444800386373	2.75917285021525	0.145455751151557
vsearch	6	size-abund	gefast-s	6	2f	precision	0.0056772	0.000351525532500803	3.50982240419442e-06	16.1501782235037	0.00602478298492277
vsearch	6	size-abund	gefast-s	6	2f	adjrandindex	-0.1509616	0.0412356004357885	0.00121288331963294	3.66095311829096	0.383089624664458
vsearch	7	size-abund	gefast-s	7	2f	recall	-0.0844546	0.0107529866688284	6.17312553535818e-05	7.85405976972183	0.141432654007919
vsearch	7	size-abund	gefast-s	7	2f	precision	0.00757940000000001	0.00152602794863	0.000373943131955689	4.96675044962607	0.0080830336170973
vsearch	7	size-abund	gefast-s	7	2f	adjrandindex	-0.1738544	0.01897823361907	3.35446101363678e-05	9.16072609757025	0.383718646113317
vsearch	8	size-abund	gefast-s	8	2f	recall	-0.0923426000000001	0.00948275955616296	2.63184258249776e-05	9.7379459484434	0.14698363344963
vsearch	8	size-abund	gefast-s	8	2f	precision	0.0236244	0.00925947745825858	0.00466670673998315	2.55137507559125	0.0255063999207095
vsearch	8	size-abund	gefast-s	8	2f	adjrandindex	-0.1894934	0.0175452361426115	1.7439087431814e-05	10.8002764089213	0.385641506972621
vsearch	9	size-abund	gefast-s	9	2f	recall	-0.0800744	0.00828253157555102	2.7084376594656e-05	9.66786534643218	0.125393683524799
vsearch	9	size-abund	gefast-s	9	2f	precision	0.0412502	0.00885884796121935	0.000480584837368213	4.65638423648059	0.0452526671792718
vsearch	9	size-abund	gefast-s	9	2f	adjrandindex	-0.1463184	0.0278630882943726	0.000300898944434933	5.25133461352708	0.28786571366177
vsearch	10	size-abund	gefast-s	10	2f	recall	-0.0253184	0.00964213012254034	0.00420258969158015	2.62580982399452	0.0403915226045691
vsearch	10	size-abund	gefast-s	10	2f	precision	0.0871668	0.00838254768551901	2.0275645466986e-05	10.3986047285579	0.0989833760418505
vsearch	10	size-abund	gefast-s	10	2f	adjrandindex	-0.030946	0.0306266697830502	0.0867396935079249	1.01042654063311	0.0650291902178412
cd-hit	1	nf	gefast-s	1	nf	recall	-0.0190614	0.0034020656666208	0.000233527769202719	5.60289008734311	0.429801597770427
cd-hit	1	nf	gefast-s	1	nf	precision	-0.00847979999999999	0.000296733382011524	3.59273926289557e-07	28.5771689808418	0.00871798135315514
cd-hit	1	nf	gefast-s	1	nf	adjrandindex	-0.0007212	0.000222264932006829	0.00191593836367994	3.24477637334999	0.150243739844173
cd-hit	2	nf	gefast-s	2	nf	recall	-0.0720202	0.0139183482209636	0.00031872913671839	5.17447895803644	0.457900542650691
cd-hit	2	nf	gefast-s	2	nf	precision	-0.004261	0.000171284850468465	6.25325001480379e-07	24.8766892597107	0.00444738315703668
cd-hit	2	nf	gefast-s	2	nf	adjrandindex	-0.0208828	0.00578812134461606	0.00128227385679562	3.60787183900776	0.496932661326785
cd-hit	3	nf	gefast-s	3	nf	recall	0.0291192	0.0288509749696609	0.0869824298884665	1.00929691390399	0.0885070230063793
cd-hit	3	nf	gefast-s	3	nf	precision	-0.0029598	0.000841890254130548	0.00141490752191976	3.51566012966464	0.00311306195485524
cd-hit	3	nf	gefast-s	3	nf	adjrandindex	0.0278484	0.0243529907157211	0.0628365606916288	1.14353100713919	0.183933645344989
cd-hit	4	nf	gefast-s	4	nf	recall	-0.017249	0.0467177154567729	0.455427441802983	0.369217540527216	0.0378482598336028
cd-hit	4	nf	gefast-s	4	nf	precision	-0.00247639999999998	0.000471831855643523	0.000301538698892804	5.24847987769385	0.00261430787771912
cd-hit	4	nf	gefast-s	4	nf	adjrandindex	-0.0415146	0.0580634769093274	0.185119718584355	0.714986463260367	0.157505295438619
cd-hit	5	nf	gefast-s	5	nf	recall	-0.0363906	0.0393383529243409	0.107411079742356	0.925066691785233	0.0704918639318315
cd-hit	5	nf	gefast-s	5	nf	precision	-0.00254420000000002	0.000790341192144258	0.00197403061803365	3.21911602898667	0.00269880624338414
cd-hit	5	nf	gefast-s	5	nf	adjrandindex	-0.1144114	0.047886618890876	0.00591556148191934	2.38921441208286	0.341702518460999
cd-hit	6	nf	gefast-s	6	nf	recall	-0.066397	0.0233756471889015	0.00314850379170995	2.84043472522654	0.119618866981593
cd-hit	6	nf	gefast-s	6	nf	precision	-0.00390279999999998	7.26581034709662e-05	2.88165256662236e-08	53.7145867227256	0.00416016795873344
cd-hit	6	nf	gefast-s	6	nf	adjrandindex	-0.1740112	0.0367164156774596	0.000448738327284804	4.73932971912687	0.455224251531312
cd-hit	7	nf	gefast-s	7	nf	recall	-0.1334168	0.0244434851586266	0.000258720300811705	5.4581741979177	0.233127389298529
cd-hit	7	nf	gefast-s	7	nf	precision	-0.00544579999999997	0.00224679387127522	0.00561775041153547	2.42380935324035	0.00584525602914789
cd-hit	7	nf	gefast-s	7	nf	adjrandindex	-0.2413976	0.0421348228642295	0.000213995816059007	5.7291708755452	0.575914601560472
cd-hit	8	nf	gefast-s	8	nf	recall	-0.1654182	0.042056272941144	0.000921867697539761	3.93325866587122	0.279676753590805
cd-hit	8	nf	gefast-s	8	nf	precision	0.00479100000000003	0.00963662573207033	0.328580836647766	0.497165723065882	0.0052234488041508
cd-hit	8	nf	gefast-s	8	nf	adjrandindex	-0.2592146	0.059902004259457	0.000638309539876386	4.32731096738014	0.567901732243719
cd-hit	9	nf	gefast-s	9	nf	recall	-0.114496	0.0126224911764675	3.48839084766841e-05	9.07079263509082	0.184325921508866
cd-hit	9	nf	gefast-s	9	nf	precision	0.019132	0.00761424119659994	0.00493292801772081	2.51266009389658	0.0212375831958899
cd-hit	9	nf	gefast-s	9	nf	adjrandindex	-0.1446868	0.0318710461108512	0.000530265908569033	4.53975685318777	0.284206945103573
cd-hit	10	nf	gefast-s	10	nf	recall	-0.0312878	0.0253823490776563	0.0510424974399974	1.2326597473022	0.0501667291189356
cd-hit	10	nf	gefast-s	10	nf	precision	0.0653848	0.00828935825019043	6.06928473068727e-05	7.88779999929402	0.0751496906882829
cd-hit	10	nf	gefast-s	10	nf	adjrandindex	-0.018665	0.0538055862899012	0.48124191405027	0.346897065658464	0.0387206361594108
cd-hit	1	nf	gefast-s	1	f1	recall	-0.0265946	0.0035430590314021	7.38486566093984e-05	7.50611258923215	0.552719579182765
cd-hit	1	nf	gefast-s	1	f1	precision	-0.000593799999999978	0.000258495067651189	0.00680745124363863	2.29714247701332	0.000612963507200027
cd-hit	1	nf	gefast-s	1	f1	adjrandindex	-0.0017736	0.000235881962006424	7.33489450872861e-05	7.51901495524994	0.332982877741063
cd-hit	2	nf	gefast-s	2	f1	recall	-0.0791124	0.0139634308570637	0.000223549803988208	5.66568494590132	0.491901988191228
cd-hit	2	nf	gefast-s	2	f1	precision	-0.000890799999999992	0.000150388496900537	0.000187768378009311	5.92332537633609	0.000931403219384554
cd-hit	2	nf	gefast-s	2	f1	adjrandindex	-0.0231724	0.00578876068774656	0.000861727217516828	4.00299843955382	0.536793287651558
cd-hit	3	nf	gefast-s	3	f1	recall	0.0253188	0.0289232674105122	0.121916870583535	0.875378277310323	0.0765138955457253
cd-hit	3	nf	gefast-s	3	f1	precision	-0.0015768	0.000849174128197531	0.0142363432796973	1.85686297738126	0.0016596556530284
cd-hit	3	nf	gefast-s	3	f1	adjrandindex	0.0258696	0.0244447632183255	0.0771225231652276	1.05828801731269	0.169754714752549
cd-hit	4	nf	gefast-s	4	f1	recall	-0.019342	0.0467244109005132	0.407022913596526	0.413959205203966	0.0423435497564075
cd-hit	4	nf	gefast-s	4	f1	precision	-0.00183440000000001	0.000467734219402428	0.000932163121516763	3.92188538684132	0.00193721210846277
cd-hit	4	nf	gefast-s	4	f1	adjrandindex	-0.043093	0.0581130904013889	0.172631473919523	0.741536884415462	0.16300563122742
cd-hit	5	nf	gefast-s	5	f1	recall	-0.0373956	0.0393473399393148	0.10075590914385	0.950397156648328	0.0723681969761242
cd-hit	5	nf	gefast-s	5	f1	precision	-0.00217480000000001	0.0007871691050848	0.00348748288163968	2.76281168296833	0.00230741057776085
cd-hit	5	nf	gefast-s	5	f1	adjrandindex	-0.1152106	0.0479179794471762	0.00578312808556484	2.4043292586451	0.343679255048294
cd-hit	6	nf	gefast-s	6	f1	recall	-0.0669364	0.0233771316418418	0.00305635487633364	2.86332818865567	0.120532069485235
cd-hit	6	nf	gefast-s	6	f1	precision	-0.00366259999999998	7.21408344836597e-05	3.61038326595263e-08	50.7701363064989	0.00390462797453898
cd-hit	6	nf	gefast-s	6	f1	adjrandindex	-0.1743984	0.0367459218390286	0.000446270456004268	4.7460613660471	0.456006237720534
cd-hit	7	nf	gefast-s	7	f1	recall	-0.1337496	0.024445368463167	0.000256287688353658	5.47136772356396	0.23364097755328
cd-hit	7	nf	gefast-s	7	f1	precision	-0.00527059999999997	0.00224943944128307	0.00634342125588169	2.3430726354623	0.00565773686875509
cd-hit	7	nf	gefast-s	7	f1	adjrandindex	-0.2416126	0.0421360244719409	0.000213274034993431	5.73411001697358	0.576279740601775
cd-hit	8	nf	gefast-s	8	f1	recall	-0.1656354	0.0420537947550516	0.000917031853978645	3.93865526202255	0.279992568935547
cd-hit	8	nf	gefast-s	8	f1	precision	0.00494780000000001	0.00964232091874149	0.315177148883148	0.513133719744084	0.00539486313688646
cd-hit	8	nf	gefast-s	8	f1	adjrandindex	-0.2593134	0.0598968321975378	0.000637157934753733	4.32933413147448	0.568056708977001
cd-hit	9	nf	gefast-s	9	f1	recall	-0.1146478	0.0126301999667463	3.47851638820915e-05	9.0772751264313	0.184547752747947
cd-hit	9	nf	gefast-s	9	f1	precision	0.0192556	0.00761693998926077	0.00482529588058952	2.52799681068102	0.0213762525061223
cd-hit	9	nf	gefast-s	9	f1	adjrandindex	-0.1447172	0.0318803327178372	0.000530432898601985	4.53938800704642	0.284258172384154
cd-hit	10	nf	gefast-s	10	f1	recall	-0.0314006	0.0253866940403826	0.0505493845759075	1.23689204864765	0.0503430395744844
cd-hit	10	nf	gefast-s	10	f1	precision	0.0655014	0.00828967060865506	6.02753655124829e-05	7.90156848109398	0.075288749170261
cd-hit	10	nf	gefast-s	10	f1	adjrandindex	-0.0186472	0.0538103703546073	0.481669298535055	0.34653543317238	0.0386844242042779
cd-hit	1	nf	gefast-s	1	2f	recall	-0.0265946	0.0035430590314021	7.38486566093984e-05	7.50611258923215	0.552719579182765
cd-hit	1	nf	gefast-s	1	2f	precision	-0.000593799999999978	0.000258495067651189	0.00680745124363863	2.29714247701332	0.000612963507200027
cd-hit	1	nf	gefast-s	1	2f	adjrandindex	-0.0017736	0.000235881962006424	7.33489450872861e-05	7.51901495524994	0.332982877741063
cd-hit	2	nf	gefast-s	2	2f	recall	-0.0784348	0.0139936824746026	0.000233181171477844	5.60501498746686	0.488718356441615
cd-hit	2	nf	gefast-s	2	2f	precision	0.000272599999999978	0.00016921820233064	0.0227142969045132	1.61093780837677	0.000285198739894437
cd-hit	2	nf	gefast-s	2	2f	adjrandindex	-0.02296	0.00580231035881398	0.000900787820723154	3.95704444956528	0.533184710417537
cd-hit	3	nf	gefast-s	3	2f	recall	0.026056	0.0288631603259241	0.113679779867312	0.902742447665969	0.0788295374785197
cd-hit	3	nf	gefast-s	3	2f	precision	-0.000746399999999991	0.000837603307061311	0.117103337897556	0.89111396016176	0.000785964344765399
cd-hit	3	nf	gefast-s	3	2f	adjrandindex	0.0266836	0.0243487169333417	0.0704079544734635	1.09589347451245	0.175565015428951
cd-hit	4	nf	gefast-s	4	2f	recall	-0.0189444	0.0467215166952016	0.415860854854555	0.405474850561639	0.0414911804631128
cd-hit	4	nf	gefast-s	4	2f	precision	-0.00119880000000001	0.000461298926944388	0.00436447398473557	2.59874872881404	0.00126641383463096
cd-hit	4	nf	gefast-s	4	2f	adjrandindex	-0.042353	0.0581041230206601	0.178454941773154	0.728915570844096	0.16043100799977
cd-hit	5	nf	gefast-s	5	2f	recall	-0.0372656	0.0393202858242409	0.101430898832076	0.947744890934283	0.0721256927458186
cd-hit	5	nf	gefast-s	5	2f	precision	-0.00169239999999999	0.000786686595792764	0.00858245777458931	2.15130143191841	0.00179605538523711
cd-hit	5	nf	gefast-s	5	2f	adjrandindex	-0.1148654	0.0479078693462775	0.00584136364339777	2.39763115261408	0.342826017856796
cd-hit	6	nf	gefast-s	6	2f	recall	-0.0669574	0.023389635104037	0.00305885711907314	2.86269536494151	0.120567604481126
cd-hit	6	nf	gefast-s	6	2f	precision	-0.00328539999999999	6.94283803642346e-05	4.78352244203293e-08	47.3207063561638	0.00350320661657566
cd-hit	6	nf	gefast-s	6	2f	adjrandindex	-0.174296	0.0367349018033259	0.000446769061889795	4.74469758849932	0.455799508467919
cd-hit	7	nf	gefast-s	7	2f	recall	-0.1337808	0.0244434255107585	0.000255974245003711	5.47307904700665	0.233689111144727
cd-hit	7	nf	gefast-s	7	2f	precision	-0.00496419999999997	0.00225244360639728	0.00788349736369516	2.20391755243102	0.0053297076176211
cd-hit	7	nf	gefast-s	7	2f	adjrandindex	-0.2415486	0.042138707007928	0.000213548969566317	5.7322261918135	0.57617106762458
cd-hit	8	nf	gefast-s	8	2f	recall	-0.1656692	0.0420572245482272	0.000916601052159511	3.93913772912016	0.280041704728091
cd-hit	8	nf	gefast-s	8	2f	precision	0.00520320000000003	0.00964120338443286	0.294006406882158	0.539683667331545	0.0056741301019407
cd-hit	8	nf	gefast-s	8	2f	adjrandindex	-0.2592832	0.0599017540369228	0.000637647071312476	4.32847425202575	0.568009341105905
cd-hit	9	nf	gefast-s	9	2f	recall	-0.1147086	0.0126332000419529	3.47447906152521e-05	9.0799322118759	0.184636586948379
cd-hit	9	nf	gefast-s	9	2f	precision	0.019494	0.00761973592062087	0.00462059142153433	2.55835637915541	0.0216437719807415
cd-hit	9	nf	gefast-s	9	2f	adjrandindex	-0.1447	0.0318804468914725	0.000530684640394361	4.53883223445982	0.284229188903787
cd-hit	10	nf	gefast-s	10	2f	recall	-0.0314513999999999	0.0253852395753911	0.0503099813861489	1.23896408015347	0.0504224313880653
cd-hit	10	nf	gefast-s	10	2f	precision	0.065716	0.00829185567288771	5.95621661273632e-05	7.92536708216893	0.0755447322849925
cd-hit	10	nf	gefast-s	10	2f	adjrandindex	-0.0186414	0.0538090617024679	0.481786775972875	0.346436072479313	0.0386726245143205
dnaclust	1	nf	gefast-s	1	nf	recall	-0.0317708	0.00264698719301775	1.14576927182023e-05	12.0026270182966	0.836192511567433
dnaclust	1	nf	gefast-s	1	nf	precision	-0.000186799999999998	0.000228238252709763	0.141212123861173	0.818442998849716	0.000191231640278132
dnaclust	1	nf	gefast-s	1	nf	adjrandindex	-0.0034984	0.000222830204415829	3.92901782134013e-06	15.6998464780455	1.02544260757416
dnaclust	2	nf	gefast-s	2	nf	recall	-0.1256292	0.00119286281692406	1.95055708747835e-09	105.317391252039	0.962830800358679
dnaclust	2	nf	gefast-s	2	nf	precision	0.00287560000000002	0.000449484482490762	0.000138719967649517	6.397551221491	0.00299024665479416
dnaclust	2	nf	gefast-s	2	nf	adjrandindex	-0.0417606	0.00113490959992415	1.30786178068146e-07	36.7964109236462	1.32218651553768
dnaclust	3	nf	gefast-s	3	nf	recall	-0.1261314	0.020831546673255	0.000172255174167527	6.05482646000243	0.501757703802743
dnaclust	3	nf	gefast-s	3	nf	precision	0.00109080000000001	0.000195653264731274	0.000238108738047075	5.57516891679885	0.00114484420232132
dnaclust	3	nf	gefast-s	3	nf	adjrandindex	-0.069718	0.0138531594410806	0.000355224622368979	5.03264257489567	0.67937096940794
dnaclust	4	nf	gefast-s	4	nf	recall	-0.088883	0.0115893488600525	6.78252548677586e-05	7.66936961457534	0.211664542075362
dnaclust	4	nf	gefast-s	4	nf	precision	0.00159	0.00102118729917682	0.025315555806715	1.55701113917271	0.00167495012019611
dnaclust	4	nf	gefast-s	4	nf	adjrandindex	-0.0849782	0.022025018971615	0.000992464387757317	3.85825774359226	0.351375948389892
dnaclust	5	nf	gefast-s	5	nf	recall	-0.0494084	0.0245297868580222	0.010790006225024	2.01422051834264	0.0969306459466532
dnaclust	5	nf	gefast-s	5	nf	precision	0.00172139999999996	0.000490586179992874	0.00142534035814028	3.50886362111742	0.00182188439405829
dnaclust	5	nf	gefast-s	5	nf	adjrandindex	-0.1188202	0.0315822046285562	0.00109289565836988	3.76225160331474	0.357221732345108
dnaclust	6	nf	gefast-s	6	nf	recall	-0.0929506	0.0281326165295729	0.0017896849571483	3.30401546199198	0.171560619386133
dnaclust	6	nf	gefast-s	6	nf	precision	0.0022594	0.000589015110162727	0.00101480038238902	3.83589480306507	0.00240051091337878
dnaclust	6	nf	gefast-s	6	nf	adjrandindex	-0.1920172	0.0436641701134924	0.0005997726277591	4.39759188141918	0.514445514919191
dnaclust	7	nf	gefast-s	7	nf	recall	-0.0604762	0.00724471443191517	4.84946474814908e-05	8.3476306165477	0.0993429777201818
dnaclust	7	nf	gefast-s	7	nf	precision	0.00148760000000003	0.00144510667426315	0.0827732177693841	1.02940497507462	0.00159079792481933
dnaclust	7	nf	gefast-s	7	nf	adjrandindex	-0.133429	0.0135040814571003	2.48406147892644e-05	9.88064241347157	0.282007737675675
dnaclust	8	nf	gefast-s	8	nf	recall	-0.1379242	0.00642281143269827	1.12537006331388e-06	21.4741163500198	0.227895119224083
dnaclust	8	nf	gefast-s	8	nf	precision	0.0130916	0.00863101038697093	0.0274871163310298	1.51680966805029	0.0142089892294047
dnaclust	8	nf	gefast-s	8	nf	adjrandindex	-0.256973	0.0251989281418873	2.19099704174699e-05	10.1977750225353	0.561611667014524
dnaclust	9	nf	gefast-s	9	nf	recall	-0.1104386	0.0351707450916241	0.00216717973321623	3.1400699562177	0.177215173623809
dnaclust	9	nf	gefast-s	9	nf	precision	0.0256164	0.00835536212859745	0.00237014854148655	3.06586352640828	0.0283336540950207
dnaclust	9	nf	gefast-s	9	nf	adjrandindex	-0.2002004	0.0611287262692427	0.00185006383413018	3.27506251509664	0.415929269727723
dnaclust	10	nf	gefast-s	10	nf	recall	-0.0630472	0.0453763172833583	0.035981150732263	1.38942963586696	0.103730754663649
dnaclust	10	nf	gefast-s	10	nf	precision	0.0680278	0.00843756642640519	5.56516927953551e-05	8.06249060002756	0.078068833851686
dnaclust	10	nf	gefast-s	10	nf	adjrandindex	-0.065243	0.0598916256124344	0.0715268905951558	1.08935096238988	0.142217926525715
dnaclust	1	nf	gefast-s	1	f1	recall	-0.039304	0.00276358725210549	5.8277315657364e-06	14.2220948407022	0.941160694616055
dnaclust	1	nf	gefast-s	1	f1	precision	0.00769920000000002	0.000196676638165301	1.02108564352982e-07	39.1464897499879	0.00791380010007374
dnaclust	1	nf	gefast-s	1	f1	adjrandindex	-0.0045508	0.000242834717452015	1.93845776909962e-06	18.7403187145152	1.15567067905937
dnaclust	2	nf	gefast-s	2	f1	recall	-0.1327214	0.00122178774752409	1.72338146225319e-09	108.628851671622	0.990272717573051
dnaclust	2	nf	gefast-s	2	f1	precision	0.00624580000000003	0.000469358285321554	7.59650625360503e-06	13.3071050311194	0.00650621313249197
dnaclust	2	nf	gefast-s	2	f1	adjrandindex	-0.0440502	0.00117745963837407	1.22402475379182e-07	37.4112186646398	1.34589496261759
dnaclust	3	nf	gefast-s	3	f1	recall	-0.1299318	0.0210440296806482	0.000159523986428718	6.17428325143847	0.512998101305555
dnaclust	3	nf	gefast-s	3	f1	precision	0.00247380000000001	0.000205707802477218	1.13700538760403e-05	12.0257956684652	0.00259825130062235
dnaclust	3	nf	gefast-s	3	f1	adjrandindex	-0.0716968	0.014100621695514	0.000341266130955598	5.08465524061324	0.691981916943021
dnaclust	4	nf	gefast-s	4	f1	recall	-0.090976	0.0116369793116599	6.28708739269429e-05	7.81783636143831	0.216110206323295
dnaclust	4	nf	gefast-s	4	f1	precision	0.00223199999999997	0.00103662842909116	0.00855687526356108	2.15313408099064	0.00235204607987048
dnaclust	4	nf	gefast-s	4	f1	adjrandindex	-0.0865566	0.0221529829210425	0.00094564897703162	3.90722099631027	0.356738337235656
dnaclust	5	nf	gefast-s	5	f1	recall	-0.0504134	0.0245678120372979	0.010118776987626	2.05201016368345	0.0988048767628994
dnaclust	5	nf	gefast-s	5	f1	precision	0.00209079999999997	0.000494783488002597	0.000699632320251191	4.2256866906379	0.0022132802744518
dnaclust	5	nf	gefast-s	5	f1	adjrandindex	-0.1196194	0.0316793370716623	0.00107782664273113	3.7759439135171	0.359192931893231
dnaclust	6	nf	gefast-s	6	f1	recall	-0.09349	0.0281224261311146	0.00174864414743243	3.32439312184957	0.172470345763472
dnaclust	6	nf	gefast-s	6	f1	precision	0.0024996	0.000585280531027637	0.000671562796994443	4.27077250564135	0.0026560515279947
dnaclust	6	nf	gefast-s	6	f1	adjrandindex	-0.1924044	0.0436957182604886	0.000596782674484787	4.40327811647347	0.515215651914984
dnaclust	7	nf	gefast-s	7	f1	recall	-0.060809	0.00725081778146434	4.76101161052828e-05	8.38650229984394	0.0998623647028278
dnaclust	7	nf	gefast-s	7	f1	precision	0.00166280000000003	0.00144874935720432	0.0622123255540093	1.14774856791569	0.00177831850296129
dnaclust	7	nf	gefast-s	7	f1	adjrandindex	-0.133644	0.0135132285002512	2.47487152342126e-05	9.88986458695019	0.282397986675034
dnaclust	8	nf	gefast-s	8	f1	recall	-0.1381414	0.0064225441065048	1.11813329057257e-06	21.508828543519	0.228213052418589
dnaclust	8	nf	gefast-s	8	f1	precision	0.0132484	0.00863720315264147	0.0265392535113627	1.53387615943111	0.0143803960133814
dnaclust	8	nf	gefast-s	8	f1	adjrandindex	-0.2570718	0.0252010402305143	2.18838100375599e-05	10.2008408243692	0.561766943195876
dnaclust	9	nf	gefast-s	9	f1	recall	-0.1105904	0.0351770684935513	0.00215750128285194	3.14382081100003	0.177437148745029
dnaclust	9	nf	gefast-s	9	f1	precision	0.02574	0.0083574107234239	0.00233001086748978	3.07990128184758	0.0284723111751498
dnaclust	9	nf	gefast-s	9	f1	adjrandindex	-0.2002308	0.0611421769910101	0.00185053916308871	3.27483923298054	0.415979291489733
dnaclust	10	nf	gefast-s	10	f1	recall	-0.06316	0.0453805352271213	0.0357980764445965	1.39178614099406	0.103906701126753
dnaclust	10	nf	gefast-s	10	f1	precision	0.0681444	0.00843719537524168	5.5265980075033e-05	8.07666493061955	0.0782078767484885
dnaclust	10	nf	gefast-s	10	f1	adjrandindex	-0.0652252	0.0598968579493115	0.0715946302671245	1.08895862375949	0.142181884132529
dnaclust	1	nf	gefast-s	1	2f	recall	-0.039304	0.00276358725210549	5.8277315657364e-06	14.2220948407022	0.941160694616055
dnaclust	1	nf	gefast-s	1	2f	precision	0.00769920000000002	0.000196676638165301	1.02108564352982e-07	39.1464897499879	0.00791380010007374
dnaclust	1	nf	gefast-s	1	2f	adjrandindex	-0.0045508	0.000242834717452015	1.93845776909962e-06	18.7403187145152	1.15567067905937
dnaclust	2	nf	gefast-s	2	2f	recall	-0.1320438	0.0012594602812316	1.98620655043906e-09	104.84157536979	0.987713774709899
dnaclust	2	nf	gefast-s	2	2f	precision	0.0074092	0.000458305247624293	3.49569021663521e-06	16.1665179231678	0.00772279972857839
dnaclust	2	nf	gefast-s	2	2f	adjrandindex	-0.0438378	0.00116855688778938	1.21061020512139e-07	37.5144765805371	1.34376561393614
dnaclust	3	nf	gefast-s	3	2f	recall	-0.1291946	0.0208690446906417	0.00015786433808593	6.19072899191858	0.510830898020527
dnaclust	3	nf	gefast-s	3	2f	precision	0.00330420000000002	0.000218657723394356	4.57586960415829e-06	15.1112887699868	0.00347194092341526
dnaclust	3	nf	gefast-s	3	2f	adjrandindex	-0.0708828	0.01389284782541	0.000336735934937607	5.10210727784373	0.686823547194968
dnaclust	4	nf	gefast-s	4	2f	recall	-0.0905784	0.0116780040803213	6.4866837840488e-05	7.75632542830111	0.215267380212923
dnaclust	4	nf	gefast-s	4	2f	precision	0.00286759999999997	0.00103103772966851	0.00340293901245691	2.78127552220803	0.00302284357279952
dnaclust	4	nf	gefast-s	4	2f	adjrandindex	-0.0858166	0.0221002839189907	0.000968405421387219	3.88305418674997	0.354228642968209
dnaclust	5	nf	gefast-s	5	2f	recall	-0.0502834	0.0245762159882273	0.0102217466513664	2.04601880224714	0.098562646851452
dnaclust	5	nf	gefast-s	5	2f	precision	0.00257319999999999	0.000495688107583813	0.000314748067345815	5.19116751164925	0.00272463522585289
dnaclust	5	nf	gefast-s	5	2f	adjrandindex	-0.1192742	0.031634023451025	0.00108385238975873	3.77044039891598	0.358342088525736
dnaclust	6	nf	gefast-s	6	2f	recall	-0.093511	0.0281426293281207	0.00175190448283615	3.32275278580889	0.172505745056908
dnaclust	6	nf	gefast-s	6	2f	precision	0.00287679999999999	0.000590802589703185	0.000403929954923624	4.86930837836251	0.00305747344372603
dnaclust	6	nf	gefast-s	6	2f	adjrandindex	-0.192302	0.043681733796863	0.000597272806522828	4.40234357212741	0.515012056995146
dnaclust	7	nf	gefast-s	7	2f	recall	-0.0608402	0.00724781299427629	4.74354691381606e-05	8.39428390992516	0.099911042679315
dnaclust	7	nf	gefast-s	7	2f	precision	0.00196920000000003	0.00145342154931042	0.038796319340378	1.35487188898109	0.00210634991978716
dnaclust	7	nf	gefast-s	7	2f	adjrandindex	-0.13358	0.013503270400166	2.47233418067074e-05	9.89241835802661	0.28228183806515
dnaclust	8	nf	gefast-s	8	2f	recall	-0.1381752	0.00642698737356776	1.12013113864602e-06	21.4992175911645	0.228262517952881
dnaclust	8	nf	gefast-s	8	2f	precision	0.0135038	0.00863507282540221	0.0249676712252292	1.56383162864304	0.014659650397333
dnaclust	8	nf	gefast-s	8	2f	adjrandindex	-0.2570416	0.0252013722800962	2.18951775718412e-05	10.1995080721461	0.561719483791224
dnaclust	9	nf	gefast-s	9	2f	recall	-0.1106512	0.0351759393577485	0.0021528002477406	3.14565018078546	0.177526040613795
dnaclust	9	nf	gefast-s	9	2f	precision	0.0259784	0.00836067759215728	0.00225429489639923	3.10721227001613	0.0287398068627982
dnaclust	9	nf	gefast-s	9	2f	adjrandindex	-0.2002136	0.0611345702144049	0.00185027063329282	3.27496536407848	0.415950990091399
dnaclust	10	nf	gefast-s	10	2f	recall	-0.0632108	0.0453822875547278	0.0357156476467117	1.39285177997632	0.1039859287647
dnaclust	10	nf	gefast-s	10	2f	precision	0.068359	0.00844225242456064	5.4711827025272e-05	8.09724663066534	0.0784638310996564
dnaclust	10	nf	gefast-s	10	2f	adjrandindex	-0.0652194	0.0598982910883107	0.0716158621860872	1.08883573829918	0.14217013967985
sumaclust	1	nf	gefast-s	1	nf	recall	-0.0444274	0.00181408800778793	6.65696398825921e-07	24.4902120565661	1.40298677142577
sumaclust	1	nf	gefast-s	1	nf	precision	0.0050432	0.000109520317749705	5.33448157385464e-08	46.0480767735316	0.00514906056598827
sumaclust	1	nf	gefast-s	1	nf	adjrandindex	-0.0046444	0.000113766427385235	8.63379806453587e-08	40.8239944484954	1.63615866976679
sumaclust	2	nf	gefast-s	2	nf	recall	-0.1580784	0.000478933502691144	2.022165389937e-11	330.063357672311	1.38356509683653
sumaclust	2	nf	gefast-s	2	nf	precision	0.00591000000000004	0.000313872585613989	1.90214387593593e-06	18.829296570897	0.00613594386078575
sumaclust	2	nf	gefast-s	2	nf	adjrandindex	-0.0485728	0.00113642144471142	7.18587179611705e-08	42.7418896625401	1.72376004315362
sumaclust	3	nf	gefast-s	3	nf	recall	-0.2016866	0.0218888264715128	3.27795599095831e-05	9.2141349040564	0.944219024679134
sumaclust	3	nf	gefast-s	3	nf	precision	0.00360580000000004	0.000167608770653579	1.11722730398435e-06	21.5131940049406	0.00377946291964091
sumaclust	3	nf	gefast-s	3	nf	adjrandindex	-0.1151082	0.0109936339169539	1.97282117690066e-05	10.4704414272413	1.44017926514802
sumaclust	4	nf	gefast-s	4	nf	recall	-0.2433722	0.0154436637071648	3.87079843617118e-06	15.7587088539808	0.710203972052003
sumaclust	4	nf	gefast-s	4	nf	precision	0.00403960000000001	0.000491125544031257	5.14181965576725e-05	8.22518813996551	0.00424994329340938
sumaclust	4	nf	gefast-s	4	nf	adjrandindex	-0.209442	0.0231603593560204	3.53093261910439e-05	9.04312393346164	1.16607891891531
sumaclust	5	nf	gefast-s	5	nf	recall	-0.2053424	0.0329116612661834	0.000153096470800677	6.23919887663004	0.475591204792265
sumaclust	5	nf	gefast-s	5	nf	precision	0.00390459999999999	0.000445818685117608	4.00891297794805e-05	8.75826906844415	0.00412775685497191
sumaclust	5	nf	gefast-s	5	nf	adjrandindex	-0.2344108	0.0441549678031815	0.000288368254773154	5.30882053962476	0.852937002734076
sumaclust	6	nf	gefast-s	6	nf	recall	-0.1483294	0.0291939818164635	0.000342271521190898	5.08082114089528	0.288519604259907
sumaclust	6	nf	gefast-s	6	nf	precision	0.00404820000000001	0.000388032472867919	2.00140068588944e-05	10.4326320168002	0.00429694726957248
sumaclust	6	nf	gefast-s	6	nf	adjrandindex	-0.2163588	0.0417726737676678	0.000317540641118804	5.17943383761713	0.599199069458292
sumaclust	7	nf	gefast-s	7	nf	recall	-0.1374706	0.0279484637914144	0.000388365542235468	4.918717573387	0.241064628781907
sumaclust	7	nf	gefast-s	7	nf	precision	0.00323240000000002	0.00143033468111484	0.00721451351788845	2.25989066942053	0.00345341658969025
sumaclust	7	nf	gefast-s	7	nf	adjrandindex	-0.213963	0.0279377275650687	6.8204381638501e-05	7.65856848956906	0.494286423831498
sumaclust	8	nf	gefast-s	8	nf	recall	-0.1501384	0.033261549186711	0.000542144833421085	4.51387273506745	0.250605739924086
sumaclust	8	nf	gefast-s	8	nf	precision	0.0179838	0.00935451333314567	0.0126578279491083	1.92247307364226	0.0194670637195127
sumaclust	8	nf	gefast-s	8	nf	adjrandindex	-0.2284468	0.0497310508957934	0.000506554797980053	4.59364513488138	0.484175330513371
sumaclust	9	nf	gefast-s	9	nf	recall	-0.1186164	0.0172264707732025	0.00010382503606862	6.88570523595117	0.191594772027283
sumaclust	9	nf	gefast-s	9	nf	precision	0.0345	0.0083550955410456	0.000764750670121403	4.1292166954302	0.0379730200041869
sumaclust	9	nf	gefast-s	9	nf	adjrandindex	-0.1618026	0.0403068321293053	0.000852467141852038	4.01427230701071	0.323261443780684
sumaclust	10	nf	gefast-s	10	nf	recall	-0.0433002	0.0197407218890293	0.00801691892405029	2.19344562186774	0.0701024705583126
sumaclust	10	nf	gefast-s	10	nf	precision	0.0805716	0.00909811124904504	3.8365478923441e-05	8.85586005649876	0.091803354897635
sumaclust	10	nf	gefast-s	10	nf	adjrandindex	0.0229428	0.0264735267805406	0.124685367583884	0.866631793723236	0.0456258429509119
sumaclust	1	nf	gefast-s	1	f1	recall	-0.0519606	0.00193630609666963	4.61962760872578e-07	26.8349100843973	1.46645067155102
sumaclust	1	nf	gefast-s	1	f1	precision	0.0129292	0.000108229848008738	1.17834441135827e-09	119.460576152303	0.0132539509571421
sumaclust	1	nf	gefast-s	1	f1	adjrandindex	-0.0056968	0.000128336277022516	6.17719456170577e-08	44.3896311484907	1.69305753685212
sumaclust	2	nf	gefast-s	2	f1	recall	-0.1651706	0.00049408430454731	1.92167219575054e-11	334.296391283533	1.40212138318598
sumaclust	2	nf	gefast-s	2	f1	precision	0.00928020000000005	0.00034169972197825	4.40327446700127e-07	27.1589334233955	0.00965187538241357
sumaclust	2	nf	gefast-s	2	f1	adjrandindex	-0.0508624	0.00117854690190929	6.91354016397682e-08	43.1568738737515	1.73454466088285
sumaclust	3	nf	gefast-s	3	f1	recall	-0.205487	0.0221145875385457	3.17038539383285e-05	9.29192098391329	0.953528440842926
sumaclust	3	nf	gefast-s	3	f1	precision	0.00498880000000004	0.00017565221319414	3.68233975079085e-07	28.401577806971	0.00523286391260215
sumaclust	3	nf	gefast-s	3	f1	adjrandindex	-0.117087	0.0112518464040352	2.02182245779286e-05	10.4060254464556	1.44702449586421
sumaclust	4	nf	gefast-s	4	f1	recall	-0.2454652	0.0154911276606966	3.78687440114967e-06	15.8455346425672	0.714130856630489
sumaclust	4	nf	gefast-s	4	f1	precision	0.00468159999999998	0.000497997791159739	3.027050812292e-05	9.40084490956766	0.00492703637541202
sumaclust	4	nf	gefast-s	4	f1	adjrandindex	-0.2110204	0.0232915921589745	3.50500237660065e-05	9.05993882082861	1.16972706420238
sumaclust	5	nf	gefast-s	5	f1	recall	-0.2063474	0.0329401132633147	0.000150695963435828	6.26431968677559	0.477363301993754
sumaclust	5	nf	gefast-s	5	f1	precision	0.004274	0.000447641039226717	2.84621210441088e-05	9.54782878572344	0.00451915130465382
sumaclust	5	nf	gefast-s	5	f1	adjrandindex	-0.23521	0.0442401947667503	0.000286710470974483	5.31665832937918	0.85460241240516
sumaclust	6	nf	gefast-s	6	f1	recall	-0.1488688	0.0291880042945728	0.000337190788863684	5.10034185611246	0.289416977659092
sumaclust	6	nf	gefast-s	6	f1	precision	0.00428840000000001	0.000396599041854635	1.73580234766728e-05	10.8129358556843	0.00455248704180277
sumaclust	6	nf	gefast-s	6	f1	adjrandindex	-0.216746	0.0418048209480677	0.000316280413220454	5.18471303272065	0.59994973338766
sumaclust	7	nf	gefast-s	7	f1	recall	-0.1378034	0.0279554647305316	0.000385101960052516	4.92939041895081	0.241577726592301
sumaclust	7	nf	gefast-s	7	f1	precision	0.00340760000000002	0.00143436808386129	0.00603730272995405	2.37568030015477	0.00364093671099773
sumaclust	7	nf	gefast-s	7	f1	adjrandindex	-0.214178	0.0279448007686582	6.80020403832144e-05	7.66432374211855	0.494660261443947
sumaclust	8	nf	gefast-s	8	f1	recall	-0.1503556	0.0332632490189999	0.000539223847190046	4.52017179422603	0.250922797427148
sumaclust	8	nf	gefast-s	8	f1	precision	0.0181406	0.0093607460333031	0.0123169570025613	1.9379438279236	0.0196384628766842
sumaclust	8	nf	gefast-s	8	f1	adjrandindex	-0.2285456	0.0497444016679264	0.000506232790652076	4.59439841141679	0.484334019954395
sumaclust	9	nf	gefast-s	9	f1	recall	-0.1187682	0.0172220640516751	0.000103198346678654	6.89628140062852	0.191816450338942
sumaclust	9	nf	gefast-s	9	f1	precision	0.0346236	0.00835749372120616	0.000755125353127051	4.14282094070219	0.0381116548777185
sumaclust	9	nf	gefast-s	9	f1	adjrandindex	-0.161833	0.0403173097316773	0.000852703141045652	4.01398310246995	0.323312360939604
sumaclust	10	nf	gefast-s	10	f1	recall	-0.043413	0.0197392651458964	0.00794171327975111	2.19932199497432	0.0702786751094538
sumaclust	10	nf	gefast-s	10	f1	precision	0.0806882	0.00909829894540728	3.81491724769203e-05	8.86849294402779	0.0919423165035297
sumaclust	10	nf	gefast-s	10	f1	adjrandindex	0.0229606	0.0264781756414599	0.124518845082738	0.867151888064674	0.0456620496036792
sumaclust	1	nf	gefast-s	1	2f	recall	-0.0519606	0.00193630609666963	4.61962760872578e-07	26.8349100843973	1.46645067155102
sumaclust	1	nf	gefast-s	1	2f	precision	0.0129292	0.000108229848008738	1.17834441135827e-09	119.460576152303	0.0132539509571421
sumaclust	1	nf	gefast-s	1	2f	adjrandindex	-0.0056968	0.000128336277022516	6.17719456170577e-08	44.3896311484907	1.69305753685212
sumaclust	2	nf	gefast-s	2	2f	recall	-0.164493	0.000500740451731234	2.06094735248401e-11	328.499523917611	1.40039689532843
sumaclust	2	nf	gefast-s	2	2f	precision	0.0104436	0.000334995223846544	2.53728481278077e-07	31.1753698458222	0.0108684453552476
sumaclust	2	nf	gefast-s	2	2f	adjrandindex	-0.05065	0.00116797880973929	6.78149495059214e-08	43.3655127795563	1.73357976520519
sumaclust	3	nf	gefast-s	3	2f	recall	-0.2047498	0.0219305581027935	3.11101354843022e-05	9.33627858626724	0.951735460512585
sumaclust	3	nf	gefast-s	3	2f	precision	0.00581920000000005	0.000192168415719121	2.85006607272229e-07	30.2817712173137	0.00610654852613621
sumaclust	3	nf	gefast-s	3	2f	adjrandindex	-0.116273	0.0110293212619816	1.91998777456444e-05	10.5421718379712	1.44422900879035
sumaclust	4	nf	gefast-s	4	2f	recall	-0.2450676	0.0155313843330207	3.85111152381954e-06	15.7788639277293	0.713386720694443
sumaclust	4	nf	gefast-s	4	2f	precision	0.00531719999999998	0.000487576352995106	1.67801713984786e-05	10.9053689075306	0.00559783043538679
sumaclust	4	nf	gefast-s	4	2f	adjrandindex	-0.2102804	0.023235384100548	3.52028864885387e-05	9.05000748384617	1.16802068972413
sumaclust	5	nf	gefast-s	5	2f	recall	-0.2062174	0.0329508309652427	0.000151263394743541	6.25833686007866	0.477134307527605
sumaclust	5	nf	gefast-s	5	2f	precision	0.00475640000000002	0.000449002561239895	1.88343401475084e-05	10.5932580581845	0.00503050412073212
sumaclust	5	nf	gefast-s	5	2f	adjrandindex	-0.2348648	0.0442039402508419	0.000287438451170913	5.31320960681841	0.853883662455627
sumaclust	6	nf	gefast-s	6	2f	recall	-0.1488898	0.0292040248887033	0.000337727373946468	5.0982630157117	0.289451895301051
sumaclust	6	nf	gefast-s	6	2f	precision	0.0046656	0.000394474080263834	1.21486200696831e-05	11.82739306187	0.00495390750922169
sumaclust	6	nf	gefast-s	6	2f	adjrandindex	-0.2166436	0.0417923376685248	0.0003164951858809	5.18381148521303	0.59975128895661
sumaclust	7	nf	gefast-s	7	2f	recall	-0.1378346	0.0279533066970618	0.000384647022897984	4.93088712164732	0.241625814164869
sumaclust	7	nf	gefast-s	7	2f	precision	0.00371400000000002	0.00143557096654952	0.0044363595307065	2.58712392946121	0.0039689672499289
sumaclust	7	nf	gefast-s	7	2f	adjrandindex	-0.214114	0.0279350764362656	6.79888134580538e-05	7.66470070302135	0.494548998955995
sumaclust	8	nf	gefast-s	8	2f	recall	-0.1503894	0.0332605103809307	0.000538582649121469	4.52156020089887	0.250972126613014
sumaclust	8	nf	gefast-s	8	2f	precision	0.018396	0.00935857368940373	0.0117331058036323	1.96568415343344	0.0199177046696819
sumaclust	8	nf	gefast-s	8	2f	adjrandindex	-0.2285154	0.0497340401666705	0.000506083278317616	4.59474837021466	0.484285517193732
sumaclust	9	nf	gefast-s	9	2f	recall	-0.118829	0.0172213197519819	0.000102972648552557	6.90010996319402	0.191905223247746
sumaclust	9	nf	gefast-s	9	2f	precision	0.034862	0.00836047136829021	0.000736436309152425	4.16986058133341	0.0383791074628219
sumaclust	9	nf	gefast-s	9	2f	adjrandindex	-0.1618158	0.0403127292824488	0.000852679132913492	4.01401251863269	0.323283552926919
sumaclust	10	nf	gefast-s	10	2f	recall	-0.0434637999999999	0.0197433803387363	0.00791486101319484	2.20143659567376	0.0703580191335712
sumaclust	10	nf	gefast-s	10	2f	precision	0.0809028	0.00910154628071515	3.78028367768589e-05	8.88890717079813	0.0921981208644762
sumaclust	10	nf	gefast-s	10	2f	adjrandindex	0.0229664	0.0264832481636977	0.124501916548085	0.867204802750802	0.0456738475539084
